# Supplementary material for: Exosomal DNAJB11 promotes the development of pancreatic cancer by modulating the EGFR/MAPK pathway
Source: Cell Mol Biol Lett. 2022 Oct 8;27:87. doi: 10.1186/s11658-022-00390-0 (PMC9548179; doi:10.1186/s11658-022-00390-0)
Supplement: Supplementary file 2 — Additional file 2: Table S2. Clinical and pathologic information of patients in TMA. [file 11658_2022_390_MOESM2_ESM.xlsx]

## Sheet: Total
Exosomal DNAJB11 promotes the development of pancreatic cancer by modulating EGFR/MAPK pathway
Peng Liu1, Fuqiang Zu1, Hui Chen1,Xiaoli Yin2,*, Xiaodong Tan1,*
1 Department of general surgery, Shengjing Hospital, China Medical University, Shenyang 110004, China
2 Department of Radiology, Shengjing Hospital of China Medical University, Shenyang 110004, China
*Corresponding Author: Xiaodong Tan, 1st Department of general surgery, Shengjing Hospital, China Medical University, Shenyang 110004, China. E-mail:tanxdcmu@163.com.
	Xiaoli Yin: Department of Radiology, Shengjing Hospital of China Medical University, Shenyang 110004, China, E-mail: yinxl057728@163.com.
	These authors have contributed equally to this work.
Title: information of patients in TMA
Position	Pathological classification	Grade	Staining intensity	Positive rate	Score	Lifetime(Months)	Gender	Age	Tumor sizes(CM)	T	N	M	TNM stage	Survival outcome(Survived=0, Died=1)	ki67(Staining intensity)	ki67(Positive rate)	ki67(score)	p53(Staining intensity)	p53(Positive rate)	p53(score)
A01	PDAC	Ⅲ	1	0.45	0.45	3	Male	63	9×6×6cm	T3	N0	M1	4	1	0	0	0	3	0.8	2.4
A03	PDAC	Ⅱ	3	0.95	2.85	6	Female	74	5×3×2cm	T3	N1	M0	2	1	3	0.2	0.6	0	0	0
A05	PDAC	Ⅲ	3	0.95	2.85	10	Male	59	6×4×4	T3	N0	M0	2	1	2	0.3	0.6	2	0.7	1.4
A07	PDAC	Ⅱ	1	1	1	81	Male	62	6×4×3	T3	N0	M0	2	0	3	0.1	0.3	3	0.7	2.1
A09	PDAC	Ⅲ	2	1	2	79	Male	65	10×5×4cm	T3	N0	M0	2	0	3	0.2	0.6	3	0.8	2.4
A11	PDAC	Ⅱ	1	0.8	0.8	3	Male	66	6.5×4×3.5cm	T3	N2	M0	3	1	2	0.05	0.1	2	0.2	0.4
A13	PDAC	Ⅲ	1	0.95	0.95	2	Male	59	3.5×2.5×2.5cm	T2	N0	M0	1	1	0	0	0	2	0.6	1.2
A15	PDAC	Ⅱ	1	0.85	0.85	4	Male	74	8×5×4cm	T3	N1	M0	2	1	0	0	0	0	0	0
B01	PDAC	Ⅲ	2	1	2	8	Male	49	2×2×1cm	T2	N0	M0	1	1	3	0.05	0.15	2	0.4	0.8
B03	PDAC	Ⅲ	2	1	2	6	Male	71	4.5×3.7×3.5cm	T3	N0	M0	2	1	3	0.2	0.6	3	0.8	2.4
B05	PDAC	Ⅱ	2	1	2	11	Male	62	6×5×4cm	T3	N2	M0	3	1	3	0.2	0.6	3	0.6	1.8
B07	Adenosquamous carcinoma	Ⅱ	2	0.85	1.7	0	Female	50	4×3×3cm	T2	N1	M0	2	1	3	0.6	1.8	1	0.3	0.3
B09	PDAC	Ⅲ	2	1	2	2	Male	80	2.5×2.5×2cm	T2	N1	M0	2	1	3	0.1	0.3	1	0.6	0.6
B11	PDAC	Ⅱ	2	1	2	24	Female	68	4×3×2cm	T2	N1	M0	2	1	2	0.2	0.4	1	0.4	0.4
B13	PDAC	Ⅱ	2	1	2	58	Female	59	3×3×3cm	T2	N0	M0	1	0	2	0.05	0.1	1	0.2	0.2
B15	PDAC	Ⅱ	2	1	2	11	Female	56	2.5×2.5×2cm	T2	N1	M0	2	1	3	0.2	0.6	0	0	0
C01	PDAC	Ⅲ	2	1	2	10	Male	60	3×2.5×2cm	T2	N0	M0	1	1	3	0.1	0.3	2	0.4	0.8
C03	PDAC	Ⅱ	1	0.85	0.85	56	Male	62	3×2.5×2cm	T2	N0	M0	1	0	3	0.5	1.5	2	0.1	0.2
C05	PDAC	Ⅱ	2	0.7	1.4	55	Male	68	4×3×2cm	T2	N1	M0	2	0	3	0.2	0.6	3	0.5	1.5
C07	PDAC	Ⅱ	2	0.9	1.8	55	Male	67	8×3×4cm	T3	N0	M0	2	0	2	0.2	0.4	0	0	0
C09	PDAC	Ⅱ	2	1	2	10	Male	71	5×4×2.5cm	T3	N1	M0	2	1	2	0.1	0.2	0	0	0
C11	PDAC	Ⅱ	0	0	0	4	Male	57	14×5×4cm	T3	N0	M0	2	1	2	0.01	0.02	0	0	0
C13	PDAC	Ⅰ	1	1	1	52	Female	68	3.5×2.2×2cm	T2	N1	M0	2	0	3	0.1	0.3	3	0.5	1.5
C15	PDAC	Ⅱ	1	0.95	0.95	8	Male	48	8×3×3cm	T3	N1	M0	2	1	2	0.05	0.1	2	0.4	0.8
D01	PDAC	Ⅱ	0	0	0	5	Male	57	3×3×2.8cm	T2	N0	M0	1	1	3	0.05	0.15	3	0.7	2.1
D03	PDAC	Ⅰ	1	1	1	19	Female	43	3×2×2cm	T2	N1	M0	2	1	2	0.1	0.2	0	0	0
D05	PDAC	Ⅲ	2	1	2	5	Female	34	3.5×3.5×1.5cm	T2	N0	M0	1	1	3	0.05	0.15	3	0.8	2.4
D07	PDAC	Ⅱ	2	1	2	43	Female	43	2.5×2×1.5cm	T2	N1	M0	2	1	3	0.1	0.3	0	0	0
D09	PDAC	Ⅱ	2	1	2	33	Male	75	8×3×2.5cm	T3	N0	M0	2	1	3	0.1	0.3	1	0.3	0.3
D11	PDAC	Ⅱ	3	1	3	0	Male	80	3.6×3×2cm	T2	N1	M0	2	1	2	0.05	0.1	3	0.9	2.7
D13	PDAC	Ⅲ	3	1	3	3	Female	69	4*3*3	T2	N0	M0	1	1	0	0	0	0	0	0
D15	PDAC	Ⅱ	1	1	1	48	Male	73	6×4×2.5cm	T3	N0	M0	2	0	2	0.1	0.2	0	0	0
E01	PDAC	Ⅱ	1	1	1	48	Female	67	4.5×4×4cm	T3	N0	M0	2	0	3	0.1	0.3	2	0.5	1
E03	Adenosquamous carcinoma	Ⅱ	2	1	2	10	Male	51	3×3×2cm	T2	N0	M0	1	1	3	0.4	1.2	2	0.7	1.4
E05	PDAC	Ⅱ	2	1	2	4	Male	67	4×3×3cm	T2	N1	M0	2	1	3	0.4	1.2	0	0	0
E07	PDAC	Ⅱ	1	1	1	47	Female	55	3×2×1.5cm	T2	N0	M0	1	0	3	0.3	0.9	3	0.9	2.7
E09	PDAC	Ⅱ	2	1	2	8	Female	65	3.5×2×2cm	T2	N2	M0	3	1	3	0.1	0.3	3	0.8	2.4
E11	PDAC	Ⅱ	2	1	2	10	Female	77	7×5×5cm	T3	N0	M0	2	1	3	0.2	0.6	3	0.6	1.8
E13	PDAC	Ⅱ	1	0.65	0.65	45	Male	50	4×3×3cm	T2	N1	M0	2	0	3	0.05	0.15	2	0.5	1
E15	PDAC	Ⅱ	2	1	2	55	Female	56	3×2.5×2.5cm	T2	N0	M0	1	1	3	0.1	0.3	2	0.4	0.8
F01	PDAC	Ⅲ	3	1	3	1	Male	62	3×3×2.5cm	T2	N0	M0	1	1	3	0.3	0.9	3	0.9	2.7
F03	PDAC	Ⅱ	3	1	3	45	Female	48	6×5.5×5cm	T3	N0	M0	2	0	3	0.3	0.9	1	0.1	0.1
F05	PDAC	Ⅱ	2	1	2	33	Male	59	2.5×2×2cm	T2	N0	M0	1	1	3	0.2	0.6	1	0.3	0.3
F07	PDAC	Ⅱ	1	0.9	0.9	44	Male	81	5×4×3.5cm	T3	N0	M0	2	0	3	0.05	0.15	1	0.05	0.05
F09	PDAC	Ⅱ	2	1	2	9	Female	62	2.5×2×2cm	T2	N1	M0	2	1	3	0.05	0.15	2	0.3	0.6
F11	Adenosquamous carcinoma	Ⅱ	2	1	2	43	Male	44	5×4×3cm	T3	N0	M0	2	0	3	0.1	0.3	0	0	0
F13	PDAC	Ⅱ	1	1	1	37	Male	78	5×3×3cm	T3	N0	M0	2	1	3	0.05	0.15	2	0.1	0.2
F15	PDAC	Ⅲ	1	1	1	43	Female	58	4×3.5×2.5cm	T2	N0	M0	1	0	3	0.1	0.3	0	0	0
G01	PDAC	Ⅲ	2	1	2	17	Male	55	2.5×2×1cm	T2	N1	M0	2	1	3	0.4	1.2	3	0.7	2.1
G03	PDAC	Ⅲ	3	1	3	0.6	Female	58	4×3×3cm	T2	N2	M0	3	1	3	0.1	0.3	2	0.2	0.4
G05	Adenosquamous carcinoma	Ⅲ	2	1	2	7	Male	72	5×4×3.5cm	T3	N1	M0	2	1	3	0.2	0.6	1	0.1	0.1
G07	PDAC	Ⅲ	1	0.95	0.95	15	Male	65	3×2×1cm	T2	N0	M0	1	1	3	0.2	0.6	1	0.05	0.05
G09	PDAC	Ⅱ	3	1	3	0	Female	80	4×3.5×2cm	T2	N0	M0	1	1	3	0.1	0.3	2	0.6	1.2
G11	PDAC	Ⅱ	2	1	2	8	Female	48	3×3×2.5cm	T2	N1	M0	2	1	2	0.05	0.1	0	0	0
G13	PDAC	Ⅱ	2	1	2	8	Male	77	2.5×2.5×2cm	T2	N0	M0	1	1	3	0.1	0.3	3	1	3
G15	PDAC	Ⅱ	1	0.8	0.8	8	Female	57	3.5×2.5×1.5cm	T2	N1	M0	2	1	3	0.2	0.6	0	0	0
H01	PDAC	Ⅱ	1	1	1	36	Female	74	4.5×3×2.5cm	T3	N0	M0	2	0	3	0.1	0.3	1	0.1	0.1
H03	PDAC	Ⅱ	2	1	2	36	Male	41	4×3×1.5cm	T4	N0	M0	3	0	3	0.05	0.15	1	0.05	0.05
H05	PDAC	Ⅱ	2	1	2	6	Male	56	4×3×3cm	T2	N2	M0	3	1	3	0.3	0.9	1	0.05	0.05
H07	PDAC	Ⅲ	2	1	2	13	Male	57	4×3×3cm	T2	N0	M0	1	1	3	0.5	1.5	3	0.8	2.4
H09	PDAC	Ⅱ	1	0.95	0.95	4	Male	73	7×7×5cm	T3	N0	M0	2	1	3	0.1	0.3	1	0.9	0.9
H10	PDAC	Ⅲ	3	1	3	7	Male	51	4×3×2cm	T2	N0	M0	1	1	3	0.1	0.3	1	0.1	0.1
H11	PDAC	Ⅱ	2	1	2	10	Male	63	3×2.5×4cm	T2	N0	M0	1	1	2	0.05	0.1	2	0.5	1
H12	PDAC	Ⅱ	2	0.9	1.8	12	Male	70	4×4×3cm	T2	N1	M0	2	1	3	0.3	0.9	1	0.7	0.7
H13	PDAC	Ⅱ	1	1	1	80	Male	83	5×4×4cm	T3	N0	M0	2	0	3	0.2	0.6	0	0	0
H14	PDAC	Ⅲ	2	1	2	7	Male	73	4×4×2cm	T2	N0	M0	1	1	3	0.05	0.15	1	0.05	0.05
H15	PDAC	Ⅱ	2	0.7	1.4	80	Male	54	4×2.5×2.5cm	T2	N0	M0	1	0	3	0.1	0.3	2	0.8	1.6
H16	PDAC	Ⅱ	1	0.85	0.85	2	Female	72	8×5×3cm	T3	N0	M0	2	1	3	0.1	0.3	2	0.6	1.2
I01	PDAC	Ⅱ	1	0.9	0.9	11	Male	63	4×3×2.5cm	T2	N1	M0	2	1	3	0.05	0.15	1	0.3	0.3
I02	PDAC	Ⅱ	1	0.95	0.95	75	Male	50	7×5×3cm	T3	N0	M0	2	0	3	0.05	0.15	2	0.7	1.4
I03	PDAC	Ⅱ	1	0.45	0.45	3	Male	80	7×4×3cm	T3	N0	M0	2	1	2	0.1	0.2	1	0.3	0.3
I04	PDAC	Ⅱ	3	1	3	7	Male	76	7×4.5×2cm	T3	N0	M0	2	1	2	0.1	0.2	0	0	0
I05	PDAC	Ⅱ	2	0.95	1.9	11	Female	58	5×3.5×3cm	T3	N1	M0	2	1	2	0.01	0.02	0	0	0
I06	PDAC	Ⅲ	2	1	2	1	Female	78	2.5×2×2cm	T2	N1	M0	2	1	3	0.2	0.6	1	0.3	0.3
I07	PDAC	Ⅱ	3	1	3	17	Female	56	7×4.5×3cm	T3	N2	M0	3	1	2	0.1	0.2	0	0	0
I08	PDAC	Ⅲ	1	0.95	0.95	3	Male	55	8×6×5cm	T3	N1	M0	2	1	2	0.5	1	1	0.1	0.1
I09	PDAC	Ⅲ	2	1	2	10	Male	57	5×4×3cm	T3	N1	M0	2	1	3	0.1	0.3	3	0.7	2.1
I10	PDAC	Ⅱ	2	1	2	8	Male	66	2.5×2×1cm	T2	N0	M0	1	1	2	0.05	0.1	2	0.8	1.6
I11	PDAC	Ⅱ	2	1	2	42	Female	56	4×3×2.5cm	T2	N0	M0	1	1	3	0.05	0.15	2	0.6	1.2
I12	Adenosquamous carcinoma	Ⅲ	2	1	2	2	Male	69	6×3×2cm	T3	N0	M0	2	1	3	0.05	0.15	0	0	0
I13	PDAC	Ⅱ	1	0.95	0.95	10	Male	51	0.5×0.5×0.5cm	T1	N1	M0	2	1	2	0.01	0.02	1	0.6	0.6
I14	PDAC	Ⅱ	1	1	1	42	Female	72	5×4×3cm	T3	N0	M0	2	0	3	0.2	0.6	0	0	0
I15	PDAC	Ⅲ	1	1	1	7	Male	77	4×1×2cm	T1	N1	M0	2	1	3	0.1	0.3	3	0.9	2.7
I16	PDAC	Ⅲ	1	0.95	0.95	7	Male	64	6×4.5×3.5cm	T3	N0	M0	2	1	0	0	0	0	0	0
J01	PDAC	Ⅱ	1	1	1	26	Male	57	4.5×4×3cm	T3	N2	M0	3	1	0	0	0	0	0	0
J02	Poorly differentiated carcinoma	Ⅲ	2	0.95	1.9	2	Male	59	4×3×3cm	T2	N2	M0	3	1	0	0	0	0	0	0
J03	PDAC	Ⅱ	3	1	3	16	Female	57	5×4×3cm	T3	N0	M0	2	1	0	0	0	0	0	0
J04	PDAC	Ⅱ	1	1	1	38	Female	45	5×4×3cm	T3	N2	M0	3	0	3	0.8	2.4	3	0.7	2.1
J05	PDAC	Ⅱ	1	1	1	36	Male	58	4×3.5×2cm	T2	N1	M0	2	0	0	0	0	0	0	0
J06	PDAC	Ⅲ	1	1	1	4	Female	62	4×3×3cm	T2	N1	M0	2	1	3	0.1	0.3	1	0	0

## Sheet: PDAC and adjcaent
Exosomal DNAJB11 promotes the development of pancreatic cancer by modulating EGFR/MAPK pathway
Peng Liu1,Fuqiang Zu1, Hui Chen1,Xiaoli Yin2,*, Xiaodong Tan1,*
1 Department of general surgery, Shengjing Hospital, China Medical University, Shenyang 110004, China
2 Department of Radiology, Shengjing Hospital of China Medical University, Shenyang 110004, China
*Corresponding Author: Xiaodong Tan, 1st Department of general surgery, Shengjing Hospital, China Medical University, Shenyang 110004, China. E-mail:tanxdcmu@163.com.
	Xiaoli Yin: Department of Radiology, Shengjing Hospital of China Medical University, Shenyang 110004, China, E-mail: yinxl057728@163.com.
	These authors have contributed equally to this work.
Title: information of patients in TMA
Position	Tissue	Grade	Staining intensity	Positive rate	Score
A01	PDAC	Ⅲ	1	0.45	0.45
A02	Adjacent tissues		2	0.7	1.4
A03	PDAC	Ⅱ	3	0.95	2.85
A04	Adjacent tissues		2	0.65	1.3
A05	PDAC	Ⅲ	3	0.95	2.85
A06	Adjacent tissues		2	0.9	1.8
A07	PDAC	Ⅱ	1	1	1
A08	Adjacent tissues		2	0.9	1.8
A09	PDAC	Ⅲ	2	1	2
A10	Adjacent tissues		2	0.85	1.7
A11	PDAC	Ⅱ	1	0.8	0.8
A12	Adjacent tissues		2	0.45	0.9
A13	PDAC	Ⅲ	1	0.95	0.95
A14	Adjacent tissues		2	0.9	1.8
A15	PDAC	Ⅱ	1	0.85	0.85
A16	Adjacent tissues		2	0.9	1.8
B01	PDAC	Ⅲ	2	1	2
B02	Adjacent tissues		2	0.95	1.9
B03	PDAC	Ⅲ	2	1	2
B04	Adjacent tissues		3	0.95	2.85
B05	PDAC	Ⅱ	2	0.9	2
B06	Adjacent tissues		2	0.95	1.9
B09	PDAC	Ⅲ	2	1	2
B10	Adjacent tissues		2	0.7	1.4
B11	PDAC	Ⅱ	2	1	2
B12	Adjacent tissues		3	0.95	2.85
B13	PDAC	Ⅱ	2	0.95	2
B14	Adjacent tissues		2	0.95	1.9
B15	PDAC	Ⅱ	2	0.95	2
B16	Adjacent tissues		2	0.85	1.7
C01	PDAC	Ⅲ	2	1	2
C02	Adjacent tissues		3	0.95	2.85
C03	PDAC	Ⅱ	1	0.85	0.85
C04	Adjacent tissues		2	0.7	1.4
C05	PDAC	Ⅱ	2	0.85	1.4
C06	Adjacent tissues		3	1	3
C07	PDAC	Ⅱ	2	0.9	1.8
C08	Adjacent tissues		2	0.95	1.9
C09	PDAC	Ⅱ	2	1	2
C10	Adjacent tissues		3	0.85	2.55
C11	PDAC	Ⅱ	0	0	0
C12	Adjacent tissues		2	0.55	1.1
C13	PDAC	Ⅰ	1	1	1
C14	Adjacent tissues		1	0.8	0.8
C15	PDAC	Ⅱ	1	0.95	0.95
C16	Adjacent tissues		2	0.85	1.7
D01	PDAC	Ⅱ	0	0	0
D02	Adjacent tissues		3	0.95	2.85
D03	PDAC	Ⅰ	1	1	1
D04	Adjacent tissues		2	0.95	1.9
D05	PDAC	Ⅲ	2	1	2
D06	Adjacent tissues		3	0.95	2.85
D07	PDAC	Ⅱ	2	1	2
D08	Adjacent tissues		3	0.95	2.85
D09	PDAC	Ⅱ	2	1	2
D10	Adjacent tissues		2	1	2
D11	PDAC	Ⅱ	3	1	3
D12	Adjacent tissues		3	0.9	2.7
D13	PDAC	Ⅲ	3	1	3
D14	Adjacent tissues		2	0.9	1.8
D15	PDAC	Ⅱ	1	1	1
D16	Adjacent tissues		2	0.95	1.9
E01	PDAC	Ⅱ	1	1	1
E02	Adjacent tissues		3	1	3
E05	PDAC	Ⅱ	2	1	2
E06	Adjacent tissues		2	0.95	1.9
E07	PDAC	Ⅱ	1	1	1
E08	Adjacent tissues		3	0.95	2.85
E09	PDAC	Ⅱ	2	1	2
E10	Adjacent tissues		2	1	2
E11	PDAC	Ⅱ	2	1	2
E12	Adjacent tissues		3	0.95	2.85
E13	PDAC	Ⅲ	1	0.65	0.65
E14	Adjacent tissues		2	0.85	1.7
E15	PDAC	Ⅱ	2	1	2
E16	Adjacent tissues		3	0.95	2.85
F01	PDAC	Ⅲ	3	1	3
F02	Adjacent tissues		3	0.95	2.85
F03	PDAC	Ⅱ	3	1	3
F04	Adjacent tissues		3	0.95	2.85
F05	PDAC	Ⅱ	2	1	2
F06	Adjacent tissues		3	0.95	2.85
F07	PDAC	Ⅱ	1	0.9	0.9
F08	Adjacent tissues		2	0.95	1.9
F09	PDAC	Ⅱ	2	0.95	2
F10	Adjacent tissues		2	1	2
F13	PDAC	Ⅱ	1	1	1
F14	Adjacent tissues		2	0.95	1.9
F15	PDAC	Ⅲ	1	1	1
F16	Adjacent tissues		2	0.95	1.9
G01	PDAC	Ⅲ	2	1	2
G02	Adjacent tissues		2	0.95	1.9
G03	PDAC	Ⅲ	3	1	3
G04	Adjacent tissues		2	0.85	1.7
G07	PDAC	Ⅲ	1	0.95	0.95
G08	Adjacent tissues		2	0.9	1.8
G09	PDAC	Ⅱ	3	1	3
G10	Adjacent tissues		3	0.95	2.85
G11	PDAC	Ⅱ	2	1	2
G12	Adjacent tissues		2	0.7	1.4
G13	PDAC	Ⅱ	2	1	2
G14	Adjacent tissues		2	1	2
G15	PDAC	Ⅱ	1	0.8	0.8
G16	Adjacent tissues		2	0.7	1.4
H01	PDAC	Ⅱ	1	1	1
H02	Adjacent tissues		0	0	0
H03	PDAC	Ⅱ	2	1	2
H04	Adjacent tissues		3	1	3
H05	PDAC	Ⅱ	2	0.95	2
H06	Adjacent tissues		2	0.95	1.9
H07	PDAC	Ⅲ	2	1	2
H08	Adjacent tissues		2	0.95	1.9
