# Supplementary material for: Exosomal DNAJB11 promotes the development of pancreatic cancer by modulating the EGFR/MAPK pathway
Source: Cell Mol Biol Lett. 2022 Oct 8;27:87. doi: 10.1186/s11658-022-00390-0 (PMC9548179; doi:10.1186/s11658-022-00390-0)
Supplement: Supplementary file 3 — Additional file 3: Table S3. A complete list of all genes identified in the transcriptome sequencing. [file 11658_2022_390_MOESM3_ESM.xlsx]

## Sheet: 01.NC_sh
Exosomal DNAJB11 promotes the development of pancreatic cancer by modulating EGFR/MAPK pathway
Peng Liu1, Fuqiang Zu1, Hui Chen1,Xiaoli Yin2,*, Xiaodong Tan1,*
1 Department of general surgery, Shengjing Hospital, China Medical University, Shenyang 110004, China
2 Department of Radiology, Shengjing Hospital of China Medical University, Shenyang 110004, China
*Corresponding Author: Xiaodong Tan, 1st Department of general surgery, Shengjing Hospital, China Medical University, Shenyang 110004, China. E-mail:tanxdcmu@163.com.
	Xiaoli Yin: Department of Radiology, Shengjing Hospital of China Medical University, Shenyang 110004, China, E-mail: yinxl057728@163.com.
	These authors have contributed equally to this work.
Title:A complete list of all genes identified in the transcriptome sequencing
gene	type	locus	sample_1	sample_2	status	value_1	value_2	log2(fold_change)	p_value	q_value	significant	NC1	NC2	NC3	sh1	sh2	sh3
WASH7P	unprocessed_pseudogene	chr1:11868-31109	NC	sh	OK	1.39329	1.85605	0.413741	0.04325	0.114301	no	1.70495	1.31274	1.16217	1.31111	2.42311	1.83392
MIR6859-1	miRNA	chr1:11868-31109	NC	sh	NOTEST	0	0	0	1	1	no	0	0	0	0	0	0
MIR1302-2HG	lncRNA	chr1:11868-31109	NC	sh	NOTEST	0	0	0	1	1	no	0	0	0	0	0	0
MIR1302-2	miRNA	chr1:11868-31109	NC	sh	NOTEST	0	0	0	1	1	no	0	0	0	0	0	0
FAM138A	lncRNA	chr1:34553-36081	NC	sh	NOTEST	0	0	0	1	1	no	0	0	0	0	0	0
OR4G4P	unprocessed_pseudogene	chr1:52472-53312	NC	sh	NOTEST	0	0	0	1	1	no	0	0	0	0	0	0
OR4G11P	transcribed_unprocessed_pseudogene	chr1:57597-64116	NC	sh	NOTEST	0	0	0	1	1	no	0	0	0	0	0	0
OR4F5	protein_coding	chr1:65418-71585	NC	sh	NOTEST	0	0	0	1	1	no	0	0	0	0	0	0
AL627309.1	lncRNA	chr1:89294-134836	NC	sh	NOTEST	0	0	0	1	1	no	0	0	0	0	0	0
AL627309.3	lncRNA	chr1:89294-134836	NC	sh	NOTEST	0	0	0	1	1	no	0	0	0	0	0	0
CICP27	processed_pseudogene	chr1:89294-134836	NC	sh	NOTEST	0	0	0	1	1	no	0	0	0	0	0	0
AL627309.6	processed_pseudogene	chr1:135140-135895	NC	sh	NOTEST	0	0	0	1	1	no	0	0	0	0	0	0
AL627309.7	processed_pseudogene	chr1:137681-137965	NC	sh	NOTEST	0	0	0	1	1	no	0	0	0	0	0	0
AL627309.2	lncRNA	chr1:139789-140339	NC	sh	NOTEST	0	0	0	1	1	no	0	0	0	0	0	0
AL627309.5	lncRNA	chr1:141473-173862	NC	sh	OK	0.164479	1.7795	3.4355	0.1168	0.245186	no	0.343327	0.15011	0	0.15523	0.120324	5.06295
RNU6-1100P	snRNA	chr1:141473-173862	NC	sh	NOTEST	0	0	0	1	1	no	0	0	0	0	0	0
AL627309.4	lncRNA	chr1:141473-173862	NC	sh	NOTEST	0	0	0	1	1	no	0	0	0	0	0	0
FO538757.1	unprocessed_pseudogene	chr1:182695-184174	NC	sh	NOTEST	0	0	0	1	1	no	0	0	0	0	0	0
WASH9P	unprocessed_pseudogene	chr1:185216-195411	NC	sh	OK	2.14807	2.04057	-0.0740669	0.66435	0.804298	no	2.1679	2.12734	2.14897	1.70924	2.2251	2.18738
MIR6859-2	miRNA	chr1:185216-195411	NC	sh	NOTEST	0	0	0	1	1	no	0	0	0	0	0	0
AP006222.1	transcribed_processed_pseudogene	chr1:257863-522928	NC	sh	NOTEST	0.155776	0.20163	0.372239	1	1	no	0.0789206	0.304549	0.0838576	0.138214	0.229752	0.236924
AP006222.2	lncRNA	chr1:257863-522928	NC	sh	NOTEST	0.0939	0	#NAME?	1	1	no	0	0.2817	0	0	0	0
RPL23AP24	processed_pseudogene	chr1:257863-522928	NC	sh	NOTEST	0	0	0	1	1	no	0	0	0	0	0	0
AL732372.1	lncRNA	chr1:257863-522928	NC	sh	NOTEST	0	0	0	1	1	no	0	0	0	0	0	0
AL732372.2	transcribed_unprocessed_pseudogene	chr1:257863-522928	NC	sh	OK	1.81978	2.71294	0.576096	0.1237	0.256009	no	1.52969	1.42861	2.50103	3.0798	2.58804	2.47099
WBP1LP7	processed_pseudogene	chr1:257863-522928	NC	sh	NOTEST	0	0	0	1	1	no	0	0	0	0	0	0
OR4F29	protein_coding	chr1:257863-522928	NC	sh	NOTEST	0	0	0	1	1	no	0	0	0	0	0	0
CICP7	processed_pseudogene	chr1:257863-522928	NC	sh	NOTEST	0	0	0	1	1	no	0	0	0	0	0	0
AL732372.3	unprocessed_pseudogene	chr1:257863-522928	NC	sh	NOTEST	0	0.0543557	inf	1	1	no	0	0	0	0	0.0899361	0.0731309
FO681485.1	snRNA	chr1:257863-522928	NC	sh	NOTEST	0	0	0	1	1	no	0	0	0	0	0	0
AL669831.3	transcribed_processed_pseudogene	chr1:586070-859446	NC	sh	NOTEST	0.377733	0.120724	-1.64565	1	1	no	0.158493	0.163622	0.811085	0.0887588	0.138093	0.135321
AC114498.1	lncRNA	chr1:586070-859446	NC	sh	NOTEST	0	0	0	1	1	no	0	0	0	0	0	0
MTND1P23	unprocessed_pseudogene	chr1:586070-859446	NC	sh	NOTEST	0.637102	0.869792	0.449146	1	1	no	0.681791	1.22952	0	1.9978	0	0.61158
MTND2P28	unprocessed_pseudogene	chr1:586070-859446	NC	sh	OK	9.10971	8.37388	-0.121508	0.871	0.933514	no	7.84357	9.59994	9.8856	9.16643	7.41579	8.53943
MTCO1P12	unprocessed_pseudogene	chr1:586070-859446	NC	sh	OK	41.6576	28.7402	-0.535507	0.19805	0.361563	no	56.7899	35.0992	33.0836	46.2817	21.9287	18.0103
AC114498.2	miRNA	chr1:586070-859446	NC	sh	NOTEST	0	0	0	1	1	no	0	0	0	0	0	0
MTCO2P12	unprocessed_pseudogene	chr1:586070-859446	NC	sh	OK	0.791347	0.843447	0.0919869	0.94775	0.974445	no	0.676495	1.13987	0.557677	0.888486	0.487314	1.15454
MTATP8P1	unprocessed_pseudogene	chr1:586070-859446	NC	sh	OK	15.5043	0	#NAME?	0.1626	0.312691	no	0	21.9513	24.5617	0	0	0
MTATP6P1	unprocessed_pseudogene	chr1:586070-859446	NC	sh	OK	977.098	811.812	-0.267357	0.0132	0.0441108	yes	1109.75	846.511	975.03	863.669	722.631	849.137
MTCO3P12	unprocessed_pseudogene	chr1:586070-859446	NC	sh	OK	1.37833	0.826401	-0.738002	0.70945	0.835309	no	0.310195	2.72095	1.10383	0.916986	0.69196	0.870257
WBP1LP6	processed_pseudogene	chr1:586070-859446	NC	sh	NOTEST	0	0	0	1	1	no	0	0	0	0	0	0
OR4F16	protein_coding	chr1:586070-859446	NC	sh	NOTEST	0	0	0	1	1	no	0	0	0	0	0	0
CICP3	processed_pseudogene	chr1:586070-859446	NC	sh	NOTEST	0.00704004	0	#NAME?	1	1	no	0	0.0211201	0	0	0	0
AL669831.1	transcribed_unprocessed_pseudogene	chr1:586070-859446	NC	sh	OK	1.38586	1.72232	0.313578	0.53805	0.707721	no	1.40465	1.50345	1.24947	1.81701	1.83639	1.51358
RNU6-1199P	snRNA	chr1:586070-859446	NC	sh	NOTEST	0	0	0	1	1	no	0	0	0	0	0	0
AL669831.2	lncRNA	chr1:586070-859446	NC	sh	NOTEST	0	0	0	1	1	no	0	0	0	0	0	0
LINC01409	lncRNA	chr1:586070-859446	NC	sh	NOTEST	0.42935	0.74731	0.799554	1	1	no	0.370041	0.555414	0.362594	0.310604	1.2806	0.650724
AL669831.6	transcribed_processed_pseudogene	chr1:586070-859446	NC	sh	NOTEST	0	0	0	1	1	no	0	0	0	0	0	0
AL669831.4	transcribed_unprocessed_pseudogene	chr1:586070-859446	NC	sh	OK	3.23129	0.916778	-1.81747	0.38245	0.570676	no	3.39579	2.82303	3.47507	2.51619	0.234141	0
FAM87B	lncRNA	chr1:586070-859446	NC	sh	NOTEST	0	0.0145004	inf	1	1	no	0	0	0	0	0	0.0435012
LINC01128	lncRNA	chr1:586070-859446	NC	sh	OK	4.09664	5.69778	0.475959	0.27105	0.45245	no	5.13428	3.66428	3.49136	5.02547	5.79692	6.27095
LINC00115	lncRNA	chr1:586070-859446	NC	sh	OK	0.69013	0.848581	0.298184	0.8779	0.938576	no	0.309592	0.760124	1.00068	0.72638	1.06149	0.757874
AL669831.7	lncRNA	chr1:860225-877234	NC	sh	NOTEST	0	0.027595	inf	1	1	no	0	0	0	0.0393008	0	0.0434842
FAM41C	lncRNA	chr1:860225-877234	NC	sh	NOTEST	0.227423	0.0167974	-3.75907	1	1	no	0.304262	0.337175	0.0408333	0	0.0503921	0
TUBB8P11	unprocessed_pseudogene	chr1:860225-877234	NC	sh	NOTEST	0	0	0	1	1	no	0	0	0	0	0	0
AL669831.5	transcribed_unprocessed_pseudogene	chr1:860225-877234	NC	sh	NOTEST	0	0	0	1	1	no	0	0	0	0	0	0
AL645608.6	lncRNA	chr1:904833-915976	NC	sh	NOTEST	0.736924	0	#NAME?	1	1	no	1.61672	0.594055	0	0	0	0
AL645608.2	lncRNA	chr1:904833-915976	NC	sh	NOTEST	0.545549	0.466564	-0.225633	1	1	no	0.438386	0.548095	0.650165	0.396883	0.549945	0.452863
AL645608.4	lncRNA	chr1:904833-915976	NC	sh	NOTEST	0.296534	0.374722	0.337622	1	1	no	0.532245	0.357358	0	0.833474	0	0.290691
LINC02593	lncRNA	chr1:916864-921016	NC	sh	NOTEST	0.082904	0.0566666	-0.548944	1	1	no	0.0423541	0.136906	0.0694523	0.078654	0.0643197	0.027026
SAMD11	protein_coding	chr1:923927-959309	NC	sh	NOTEST	0.216636	0.113816	-0.928571	1	1	no	0.177432	0.285125	0.187353	0.251081	0	0.0903672
NOC2L	protein_coding	chr1:923927-959309	NC	sh	OK	31.959	37.1386	0.216697	0.0572	0.142155	no	30.5215	32.3994	32.9562	34.7737	37.3742	39.2679
KLHL17	protein_coding	chr1:960583-965719	NC	sh	OK	6.3943	6.64303	0.0550542	0.798	0.890872	no	5.67979	8.43639	5.06674	5.52408	7.89664	6.50837
PLEKHN1	protein_coding	chr1:966481-982093	NC	sh	OK	6.9834	12.7463	0.868078	5e-05	0.000358204	yes	5.76783	8.29057	6.8918	11.0502	14.5438	12.6449
PERM1	protein_coding	chr1:966481-982093	NC	sh	NOTEST	0.405951	0.174894	-1.21483	1	1	no	0.0870742	0.412322	0.718457	0.290985	0.0667772	0.166919
AL645608.7	lncRNA	chr1:995965-998051	NC	sh	OK	0.269415	0.766097	1.5077	0.00025	0.00153243	yes	0.108913	0.412856	0.286477	0.714547	0.779505	0.804238
HES4	protein_coding	chr1:998961-1000172	NC	sh	OK	6.28011	12.722	1.01846	5e-05	0.000358204	yes	4.21287	7.08106	7.54639	11.1173	15.9885	11.0601
ISG15	protein_coding	chr1:1001137-1014540	NC	sh	OK	88.8843	53.4862	-0.732763	5e-05	0.000358204	yes	81.9104	98.9468	85.7956	51.1758	59.1139	50.1688
AL645608.3	processed_pseudogene	chr1:1001137-1014540	NC	sh	NOTEST	17.5824	0	#NAME?	1	1	no	0	0	52.7473	0	0	0
AL645608.1	lncRNA	chr1:1001137-1014540	NC	sh	NOTEST	0	0	0	1	1	no	0	0	0	0	0	0
AGRN	protein_coding	chr1:1020119-1056118	NC	sh	OK	68.3463	45.5952	-0.58398	5e-05	0.000358204	yes	66.2425	77.0089	61.7874	41.1959	52.7732	42.8165
AL645608.5	lncRNA	chr1:1020119-1056118	NC	sh	NOTEST	0.243901	0	#NAME?	1	1	no	0	0.731704	0	0	0	0
AL390719.1	transcribed_unprocessed_pseudogene	chr1:1059707-1069355	NC	sh	OK	0.367007	0.833007	1.18252	0.0127	0.0428237	yes	0.306985	0.268888	0.525146	0.646894	0.437207	1.41492
AL645608.8	lncRNA	chr1:1059707-1069355	NC	sh	NOTEST	0.0512854	0.0396935	-0.369646	1	1	no	0.0767348	0	0.0771214	0	0.11908	0
RNF223	protein_coding	chr1:1070966-1074306	NC	sh	OK	0.609615	0.899533	0.561278	0.0347	0.0960848	no	0.644444	0.553831	0.630569	1.17555	0.929274	0.593771
C1orf159	protein_coding	chr1:1081817-1116361	NC	sh	OK	7.25538	6.17335	-0.232996	0.1238	0.256101	no	7.63128	7.16076	6.9741	6.22585	6.05863	6.23558
AL390719.3	lncRNA	chr1:1081817-1116361	NC	sh	NOTEST	0.0397193	0	#NAME?	1	1	no	0.119158	0	0	0	0	0
LINC01342	lncRNA	chr1:1137016-1144056	NC	sh	NOTEST	0	0	0	1	1	no	0	0	0	0	0	0
MIR200B	miRNA	chr1:1167103-1167198	NC	sh	NOTEST	0	0	0	1	1	no	0	0	0	0	0	0
MIR200A	miRNA	chr1:1167862-1167952	NC	sh	NOTEST	0	0	0	1	1	no	0	0	0	0	0	0
MIR429	miRNA	chr1:1169004-1169087	NC	sh	NOTEST	0	0	0	1	1	no	0	0	0	0	0	0
AL390719.2	lncRNA	chr1:1169356-1170343	NC	sh	OK	1.88811	1.08385	-0.800787	0.00405	0.0166961	yes	2.07451	1.36459	2.22524	1.57528	0.71928	0.956974
TTLL10-AS1	lncRNA	chr1:1173055-1197936	NC	sh	NOTEST	0	0	0	1	1	no	0	0	0	0	0	0
TTLL10	protein_coding	chr1:1173055-1197936	NC	sh	NOTEST	0.0676839	0	#NAME?	1	1	no	0.0217075	0.118794	0.0625503	0	0	0
TNFRSF18	protein_coding	chr1:1203507-1206592	NC	sh	OK	1.61803	0.756052	-1.09768	0.0027	0.0119329	yes	1.47196	2.17102	1.21109	0.731994	0.501994	1.03417
TNFRSF4	protein_coding	chr1:1211339-1214153	NC	sh	NOTEST	0.0757994	0.230043	1.60165	1	1	no	0.0572098	0	0.170189	0.131623	0.526492	0.0320143
SDF4	protein_coding	chr1:1216907-1232067	NC	sh	OK	76.3523	72.792	-0.0688913	0.6271	0.776997	no	65.0103	93.414	70.6326	69.8952	76.895	71.5858
B3GALT6	protein_coding	chr1:1232236-1235041	NC	sh	OK	9.48605	12.1863	0.361386	0.0005	0.00281133	yes	7.70762	11.6819	9.06866	10.685	14.0714	11.8027
C1QTNF12	protein_coding	chr1:1242445-1246722	NC	sh	OK	9.58039	5.222	-0.875481	5e-05	0.000358204	yes	10.5014	8.99061	9.24921	4.09274	6.37762	5.19565
AL162741.1	lncRNA	chr1:1249776-1251334	NC	sh	NOTEST	0.0828945	0.248629	1.58465	1	1	no	0.205876	0	0.0428075	0.356949	0.183991	0.204947
UBE2J2	protein_coding	chr1:1253908-1273864	NC	sh	OK	16.3409	19.0353	0.220189	0.10495	0.226195	no	17.6755	16.771	14.5763	17.0894	21.0059	19.0106
LINC01786	lncRNA	chr1:1275222-1280420	NC	sh	NOTEST	0.869962	0.451996	-0.94464	1	1	no	2.24627	0.363613	0	0	0.979881	0.376109
SCNN1D	protein_coding	chr1:1280435-1292029	NC	sh	OK	1.83064	1.70356	-0.103797	0.688	0.819707	no	1.62173	1.79102	2.07916	1.68274	1.69941	1.72851
ACAP3	protein_coding	chr1:1292389-1324687	NC	sh	OK	11.1288	7.78581	-0.515374	0.02585	0.075744	no	10.6711	12.6092	10.1059	7.39131	7.52809	8.43803
MIR6726	miRNA	chr1:1292389-1324687	NC	sh	NOTEST	0	0	0	1	1	no	0	0	0	0	0	0
PUSL1	protein_coding	chr1:1292389-1324687	NC	sh	OK	7.29565	6.53429	-0.159007	0.6648	0.804571	no	6.95094	7.7788	7.15722	6.99746	6.49903	6.10638
INTS11	protein_coding	chr1:1292389-1324687	NC	sh	OK	36.3549	41.284	0.183431	0.2106	0.37817	no	37.0001	36.7888	35.2759	40.9706	42.8295	40.0518
MIR6727	miRNA	chr1:1292389-1324687	NC	sh	NOTEST	0	0	0	1	1	no	0	0	0	0	0	0
AL139287.1	lncRNA	chr1:1292389-1324687	NC	sh	OK	1.59276	4.44744	1.48145	0.5097	0.684262	no	0.779	2.39741	1.60187	3.85037	8.70205	0.789907
CPTP	protein_coding	chr1:1324755-1328896	NC	sh	OK	18.0804	16.9884	-0.0898828	0.39175	0.579788	no	17.1978	20.7676	16.276	16.2443	19.5411	15.1797
TAS1R3	protein_coding	chr1:1331279-1349418	NC	sh	NOTEST	0.183004	0.179576	-0.0272839	1	1	no	0.209762	0.236204	0.103045	0.184003	0.132721	0.222002
DVL1	protein_coding	chr1:1331279-1349418	NC	sh	OK	46.6257	47.6464	0.0312438	0.77835	0.879421	no	44.1465	52.86	42.8705	43.9251	55.0977	43.9166
MIR6808	miRNA	chr1:1331279-1349418	NC	sh	NOTEST	0	0	0	1	1	no	0	0	0	0	0	0
MXRA8	protein_coding	chr1:1352688-1361777	NC	sh	OK	0.918759	0.282491	-1.70148	0.0048	0.0192586	yes	1.20082	0.850753	0.704706	0.201194	0.382113	0.264165
AURKAIP1	protein_coding	chr1:1373729-1375495	NC	sh	OK	57.4955	59.7968	0.0566196	0.5658	0.729273	no	50.9614	66.0091	55.5159	52.5886	66.1351	60.6666
NDUFB4P8	processed_pseudogene	chr1:1378665-1379032	NC	sh	NOTEST	0	0	0	1	1	no	0	0	0	0	0	0
CCNL2	protein_coding	chr1:1385710-1399335	NC	sh	OK	108.797	131.977	0.278649	0.0081	0.0297878	yes	101.678	118.106	106.607	121.13	147.308	127.494
MRPL20-AS1	lncRNA	chr1:1399519-1407293	NC	sh	OK	6.08904	4.86127	-0.324882	0.09285	0.206137	no	5.16071	6.51233	6.59409	3.81123	4.84055	5.93203
MRPL20	protein_coding	chr1:1399519-1407293	NC	sh	OK	46.0572	47.6579	0.0492905	0.7057	0.833312	no	42.7032	45.7847	49.6836	43.7263	49.5202	49.7272
RN7SL657P	misc_RNA	chr1:1399519-1407293	NC	sh	NOTEST	0	0	0	1	1	no	0	0	0	0	0	0
AL391244.2	lncRNA	chr1:1409095-1410618	NC	sh	NOTEST	0.444898	0.217035	-1.03555	1	1	no	0.34269	0.515663	0.476341	0.181313	0.364677	0.105116
ANKRD65	protein_coding	chr1:1418419-1422691	NC	sh	NOTEST	0.0584717	0.0321007	-0.865132	1	1	no	0.0608873	0.085282	0.0292456	0.0963022	0	0
AL391244.1	lncRNA	chr1:1418419-1422691	NC	sh	NOTEST	0	0	0	1	1	no	0	0	0	0	0	0
TMEM88B	protein_coding	chr1:1426127-1427787	NC	sh	NOTEST	0	0	0	1	1	no	0	0	0	0	0	0
LINC01770	lncRNA	chr1:1430538-1434573	NC	sh	NOTEST	0.354026	0.111942	-1.66111	1	1	no	0.378827	0.683251	0	0.335825	0	0
VWA1	protein_coding	chr1:1434860-1442882	NC	sh	OK	8.32396	4.16576	-0.998691	5e-05	0.000358204	yes	8.67097	7.50721	8.7937	3.71616	3.73165	5.04946
ATAD3C	protein_coding	chr1:1449688-1470163	NC	sh	NOTEST	0.146022	0.271251	0.893443	1	1	no	0.133024	0.120688	0.184354	0.173235	0.156527	0.483992
ATAD3B	protein_coding	chr1:1471764-1497848	NC	sh	OK	13.8867	11.9835	-0.212656	0.37525	0.563835	no	14.9498	12.4783	14.232	10.7235	12.7519	12.4751
AL645728.2	transcribed_unprocessed_pseudogene	chr1:1503249-1509452	NC	sh	NOTEST	0.115263	0.344315	1.5788	1	1	no	0.10719	0.238597	0	0.347907	0.312629	0.372408
ATAD3A	protein_coding	chr1:1512161-1534685	NC	sh	OK	11.2986	8.41663	-0.424824	0.0002	0.00126124	yes	11.0977	12.0105	10.7874	7.36275	8.3422	9.54494
TMEM240	protein_coding	chr1:1534777-1540624	NC	sh	OK	0.704093	0.809389	0.201068	0.66965	0.808243	no	0.557934	0.765114	0.78923	0.965829	0.989921	0.472418
SSU72	protein_coding	chr1:1541672-1577075	NC	sh	OK	47.0907	55.2018	0.229273	0.01555	0.050248	no	48.3415	47.5755	45.3551	53.7472	54.4669	57.3913
AL645728.1	lncRNA	chr1:1541672-1577075	NC	sh	NOTEST	0.0723318	0.0144912	-2.31946	1	1	no	0.0360783	0	0.180917	0	0	0.0434735
AL691432.3	processed_pseudogene	chr1:1583509-1583909	NC	sh	NOTEST	0	0	0	1	1	no	0	0	0	0	0	0
FNDC10	protein_coding	chr1:1598011-1600135	NC	sh	OK	6.68464	3.81904	-0.807641	5e-05	0.000358204	yes	6.2251	7.62548	6.20333	3.08992	4.3198	4.04739
AL691432.4	lncRNA	chr1:1600313-1602703	NC	sh	NOTEST	0.49378	0.154344	-1.67772	1	1	no	0.501942	0.573427	0.405972	0.0619199	0.333389	0.0677222
AL691432.2	lncRNA	chr1:1613757-1630610	NC	sh	OK	0.820611	0.760695	-0.109381	0.86095	0.927986	no	0.695461	1.09116	0.675214	0.493929	0.727149	1.06101
MIB2	protein_coding	chr1:1613757-1630610	NC	sh	OK	20.3626	19.6284	-0.0529809	0.7472	0.858257	no	17.6757	22.9816	20.4305	17.7762	20.7869	20.322
MMP23B	protein_coding	chr1:1632162-1659012	NC	sh	NOTEST	0.1085	0.0824542	-0.396029	1	1	no	0	0.116942	0.208558	0.060333	0.187029	0
CDK11B	protein_coding	chr1:1632162-1659012	NC	sh	OK	8.06061	12.3965	0.620977	5e-05	0.000358204	yes	7.45571	8.43725	8.28886	10.429	13.4024	13.3583
FO704657.1	lncRNA	chr1:1659324-1692795	NC	sh	NOTEST	0	0.360913	inf	1	1	no	0	0	0	0	0.630152	0.452587
SLC35E2B	protein_coding	chr1:1659324-1692795	NC	sh	OK	17.7497	15.9815	-0.15139	0.14565	0.288457	no	16.8979	19.5938	16.7572	15.4358	17.4594	15.0493
AL691432.1	transcribed_processed_pseudogene	chr1:1659324-1692795	NC	sh	NOTEST	0.0311125	0.0701737	1.17344	1	1	no	0.0451534	0	0.0481841	0.145263	0.0652584	0
MMP23A	unprocessed_pseudogene	chr1:1699941-1701782	NC	sh	NOTEST	0	0	0	1	1	no	0	0	0	0	0	0
CDK11A	protein_coding	chr1:1702378-1745999	NC	sh	OK	14.0279	19.1717	0.450675	0.08	0.184805	no	16.301	13.9643	11.8184	16.6739	20.9029	19.9382
AL031282.2	lncRNA	chr1:1702378-1745999	NC	sh	OK	1.20822	1.28921	0.0936124	0.82015	0.904157	no	0.943567	1.42711	1.25398	1.281	1.37375	1.21289
AL031282.1	transcribed_processed_pseudogene	chr1:1702378-1745999	NC	sh	NOTEST	0.644166	0.543557	-0.245	1	1	no	1.26673	0.49477	0.170996	0.495119	0.526821	0.608731
SLC35E2A	protein_coding	chr1:1702378-1745999	NC	sh	OK	18.1685	16.2564	-0.160434	0.1934	0.355236	no	18.0101	18.3406	18.1548	15.3856	16.4596	16.924
NADK	protein_coding	chr1:1751231-1780457	NC	sh	OK	28.0618	19.5051	-0.524757	0.00885	0.0320085	yes	29.3738	25.2228	29.5888	18.7457	20.1459	19.6237
GNB1	protein_coding	chr1:1785284-1891117	NC	sh	OK	98.2931	106.08	0.109993	0.23695	0.410115	no	94.595	98.5237	101.761	102.142	108.822	107.277
AL109917.1	lncRNA	chr1:1891470-1892658	NC	sh	NOTEST	0.0242654	0.0241093	-0.00930905	1	1	no	0	0.0727961	0	0	0	0.0723279
CALML6	protein_coding	chr1:1915107-1917296	NC	sh	OK	0.297029	1.28555	2.11371	0.0001	0.000677369	yes	0.187817	0.283127	0.420142	0.537543	2.29081	1.02831
TMEM52	protein_coding	chr1:1917589-1919279	NC	sh	OK	1.35931	1.4986	0.140746	0.64935	0.793529	no	1.17629	1.09989	1.80173	1.2556	1.24322	1.99697
CFAP74	protein_coding	chr1:1921950-2003837	NC	sh	NOTEST	0.0176017	0	#NAME?	1	1	no	0.0284999	0	0.0243051	0	0	0
AL391845.2	lncRNA	chr1:2013212-2015639	NC	sh	NOTEST	0.104927	0.0670401	-0.64629	1	1	no	0.0869081	0.116681	0.111192	0.088444	0.112676	0
GABRD	protein_coding	chr1:2019328-2030758	NC	sh	NOTEST	0.441284	0.286965	-0.620831	1	1	no	0.171575	0.62534	0.526938	0.287664	0.218523	0.35471
AL391845.1	lncRNA	chr1:2049202-2050070	NC	sh	NOTEST	0	0	0	1	1	no	0	0	0	0	0	0
PRKCZ	protein_coding	chr1:2050410-2220738	NC	sh	OK	10.1202	9.39773	-0.10686	0.591	0.749781	no	10.9945	9.24344	10.1228	8.18261	10.5702	9.44039
AL590822.2	lncRNA	chr1:2050410-2220738	NC	sh	NOTEST	0	0	0	1	1	no	0	0	0	0	0	0
PRKCZ-AS1	lncRNA	chr1:2050410-2220738	NC	sh	NOTEST	0.29044	0.446934	0.621824	1	1	no	0.187331	0.242925	0.441064	0.201738	0.315902	0.823163
FAAP20	protein_coding	chr1:2050410-2220738	NC	sh	OK	35.58	35.688	0.00436931	0.9776	0.98854	no	32.6106	39.4027	34.7268	30.7041	40.2031	36.1568
AL590822.1	lncRNA	chr1:2050410-2220738	NC	sh	NOTEST	0.203919	1.02763	2.33325	1	1	no	0	0.611758	0	0	0	3.08288
SKI	protein_coding	chr1:2228318-2310213	NC	sh	OK	19.7685	24.3105	0.298377	0.17835	0.335086	no	17.3639	24.6788	17.2627	23.8305	25.4446	23.6564
AL590822.3	lncRNA	chr1:2315039-2391707	NC	sh	NOTEST	0.117647	0.156508	0.411768	1	1	no	0.0929868	0.15021	0.109745	0.126225	0.160471	0.182829
MORN1	protein_coding	chr1:2315039-2391707	NC	sh	OK	3.01381	3.34941	0.152319	0.4847	0.664338	no	3.21424	3.40338	2.42381	3.18766	3.9259	2.93468
AL589739.1	lncRNA	chr1:2315039-2391707	NC	sh	NOTEST	0	0.0986187	inf	1	1	no	0	0	0	0	0.295856	0
AL513477.1	transcribed_processed_pseudogene	chr1:2315039-2391707	NC	sh	OK	0.951171	1.08117	0.184811	0.5932	0.751392	no	0.917935	0.983033	0.952545	0.931142	1.35025	0.962105
AL513477.2	lncRNA	chr1:2315039-2391707	NC	sh	NOTEST	0.672355	0.187938	-1.83897	1	1	no	0.820205	1.19686	0	0.563814	0	0
RER1	protein_coding	chr1:2391774-2413797	NC	sh	OK	91.7385	88.762	-0.0475849	0.7954	0.890083	no	82.7605	104.893	87.5618	83.2739	84.3601	98.6521
PEX10	protein_coding	chr1:2391774-2413797	NC	sh	OK	12.8429	10.6443	-0.270893	0.25645	0.435293	no	13.2865	13.3689	11.8735	9.58631	11.3396	11.0071
PLCH2	protein_coding	chr1:2425979-2505532	NC	sh	NOTEST	0.0455125	0.0465612	0.0328647	1	1	no	0.0588619	0.0698031	0.00787251	0	0.0988161	0.0408674
AL139246.1	lncRNA	chr1:2425979-2505532	NC	sh	NOTEST	0	0	0	1	1	no	0	0	0	0	0	0
AL139246.4	lncRNA	chr1:2425979-2505532	NC	sh	NOTEST	0	0	0	1	1	no	0	0	0	0	0	0
PANK4	protein_coding	chr1:2508536-2526597	NC	sh	OK	4.0239	3.12299	-0.365668	0.08165	0.187518	no	4.2545	3.78921	4.028	3.33439	3.32968	2.7049
HES5	protein_coding	chr1:2528744-2547460	NC	sh	NOTEST	0	0	0	1	1	no	0	0	0	0	0	0
AL139246.5	lncRNA	chr1:2528744-2547460	NC	sh	NOTEST	0	0	0	1	1	no	0	0	0	0	0	0
TNFRSF14-AS1	lncRNA	chr1:2549919-2565382	NC	sh	OK	0.715761	0.713248	-0.00507528	0.99505	0.996956	no	0.748139	0.612267	0.786877	0.525799	1.06868	0.545264
TNFRSF14	protein_coding	chr1:2549919-2565382	NC	sh	OK	16.2293	13.5522	-0.260067	0.1708	0.324664	no	15.6176	17.328	15.7422	11.8382	13.7781	15.0404
AL139246.2	TEC	chr1:2566409-2569888	NC	sh	NOTEST	0	0	0	1	1	no	0	0	0	0	0	0
AL139246.3	lncRNA	chr1:2581559-2584533	NC	sh	NOTEST	0	0	0	1	1	no	0	0	0	0	0	0
PRXL2B	protein_coding	chr1:2586490-2801717	NC	sh	OK	21.9345	12.4332	-0.819008	5e-05	0.000358204	yes	20.8671	24.3194	20.617	11.4002	14.5428	11.3564
MMEL1	protein_coding	chr1:2586490-2801717	NC	sh	OK	1.50428	0.979799	-0.618518	0.32575	0.513621	no	1.94124	1.04558	1.52603	1.22152	0.938164	0.779716
MMEL1-AS1	lncRNA	chr1:2586490-2801717	NC	sh	NOTEST	0	0	0	1	1	no	0	0	0	0	0	0
TTC34	protein_coding	chr1:2586490-2801717	NC	sh	NOTEST	0	0	0	1	1	no	0	0	0	0	0	0
AC242022.2	lncRNA	chr1:2586490-2801717	NC	sh	NOTEST	0	0	0	1	1	no	0	0	0	0	0	0
AC242022.1	lncRNA	chr1:2586490-2801717	NC	sh	NOTEST	0	0	0	1	1	no	0	0	0	0	0	0
AL592464.2	lncRNA	chr1:2811849-2812692	NC	sh	NOTEST	0	0	0	1	1	no	0	0	0	0	0	0
AL592464.3	lncRNA	chr1:2814055-2817767	NC	sh	NOTEST	0	0	0	1	1	no	0	0	0	0	0	0
AL592464.1	lncRNA	chr1:2814055-2817767	NC	sh	NOTEST	0	0	0	1	1	no	0	0	0	0	0	0
AL589702.1	lncRNA	chr1:2960657-2968707	NC	sh	NOTEST	0	0	0	1	1	no	0	0	0	0	0	0
ACTRT2	protein_coding	chr1:3021466-3022903	NC	sh	NOTEST	0	0	0	1	1	no	0	0	0	0	0	0
PRDM16-DT	lncRNA	chr1:3059614-3068437	NC	sh	NOTEST	0.154008	0.37234	1.27362	1	1	no	0.185554	0.175093	0.101376	0.533778	0.437475	0.145767
PRDM16	protein_coding	chr1:3069167-3438621	NC	sh	NOTEST	0.448015	0.460658	0.0401505	1	1	no	0.622543	0.270829	0.450671	0.524947	0.311142	0.545886
MIR4251	miRNA	chr1:3069167-3438621	NC	sh	NOTEST	0	0	0	1	1	no	0	0	0	0	0	0
AL008733.1	lncRNA	chr1:3069167-3438621	NC	sh	NOTEST	0	0	0	1	1	no	0	0	0	0	0	0
AL512383.1	TEC	chr1:3069167-3438621	NC	sh	NOTEST	0.0143783	0	#NAME?	1	1	no	0	0.0431349	0	0	0	0
AL590438.1	lncRNA	chr1:3069167-3438621	NC	sh	NOTEST	0.0289112	0.00547631	-2.40035	1	1	no	0	0.0442433	0.0424903	0	0	0.0164289
AL354743.2	lncRNA	chr1:3069167-3438621	NC	sh	NOTEST	0.0690169	0.0746847	0.113861	1	1	no	0.0994892	0.107562	0	0	0	0.224054
AL354743.1	lncRNA	chr1:3069167-3438621	NC	sh	NOTEST	0	0	0	1	1	no	0	0	0	0	0	0
ARHGEF16	protein_coding	chr1:3454664-3481113	NC	sh	OK	5.23154	3.69583	-0.501336	0.0002	0.00126124	yes	5.07723	5.0756	5.54179	3.40247	3.69094	3.99409
AL512413.1	lncRNA	chr1:3487245-3487627	NC	sh	NOTEST	0	0	0	1	1	no	0	0	0	0	0	0
MEGF6	protein_coding	chr1:3487950-3611508	NC	sh	OK	6.8144	7.19429	0.0782659	0.8371	0.914079	no	4.45283	7.62499	8.36536	7.98241	7.02471	6.57574
MIR551A	miRNA	chr1:3487950-3611508	NC	sh	NOTEST	0	0	0	1	1	no	0	0	0	0	0	0
AL513320.1	lncRNA	chr1:3623189-3624743	NC	sh	NOTEST	0.111457	0.0401655	-1.47245	1	1	no	0.110956	0	0.223415	0.120497	0	0
TPRG1L	protein_coding	chr1:3625014-3630127	NC	sh	OK	26.0429	29.0156	0.155939	0.1022	0.221932	no	24.6497	26.6855	26.7935	27.2744	29.3195	30.4529
WRAP73	protein_coding	chr1:3630766-3771645	NC	sh	OK	5.48279	4.4466	-0.302206	0.0841	0.191582	no	5.17845	5.11252	6.1574	4.38688	4.59442	4.35852
TP73	protein_coding	chr1:3630766-3771645	NC	sh	NOTEST	0.143737	0.0249243	-2.52781	1	1	no	0.101167	0.232422	0.0976222	0	0.0146403	0.0601326
AL136528.1	lncRNA	chr1:3630766-3771645	NC	sh	NOTEST	0	0	0	1	1	no	0	0	0	0	0	0
AL136528.2	lncRNA	chr1:3630766-3771645	NC	sh	NOTEST	0	0	0	1	1	no	0	0	0	0	0	0
TP73-AS1	transcribed_unitary_pseudogene	chr1:3630766-3771645	NC	sh	NOTEST	0.0691043	0.0982135	0.507146	1	1	no	0.121068	0.0497229	0.0365221	0.0454735	0.178677	0.0704905
AL136528.3	misc_RNA	chr1:3630766-3771645	NC	sh	NOTEST	0	0	0	1	1	no	0	0	0	0	0	0
CCDC27	protein_coding	chr1:3630766-3771645	NC	sh	NOTEST	0	0	0	1	1	no	0	0	0	0	0	0
SMIM1	protein_coding	chr1:3772654-3775982	NC	sh	OK	3.30271	1.52252	-1.11719	0.00305	0.0132007	yes	2.93434	3.13925	3.83455	1.3084	1.28009	1.97908
LRRC47	protein_coding	chr1:3778558-3796498	NC	sh	OK	7.10282	8.97572	0.337637	0.10455	0.22565	no	5.32924	7.61214	8.36707	7.41826	10.4911	9.01783
RN7SL574P	misc_RNA	chr1:3778558-3796498	NC	sh	NOTEST	0	0	0	1	1	no	0	0	0	0	0	0
AL365330.1	lncRNA	chr1:3778558-3796498	NC	sh	NOTEST	0	0	0	1	1	no	0	0	0	0	0	0
CEP104	protein_coding	chr1:3812085-3857214	NC	sh	OK	8.0418	7.48437	-0.103638	0.57305	0.73491	no	8.8631	7.94616	7.31613	6.50651	8.88486	7.06173
DFFB	protein_coding	chr1:3857266-3885429	NC	sh	OK	1.1611	1.0328	-0.168937	0.604	0.760054	no	0.860931	1.3911	1.23128	1.11421	1.10434	0.879848
C1orf174	protein_coding	chr1:3889124-3900293	NC	sh	OK	11.149	9.3291	-0.257101	0.0287	0.0824662	no	10.9035	10.8904	11.653	9.01433	9.46083	9.51214
LINC01134	lncRNA	chr1:3900351-3917225	NC	sh	NOTEST	0.571763	0.154003	-1.89246	1	1	no	0.633177	0.518396	0.563715	0.109994	0.174309	0.177706
LINC01346	lncRNA	chr1:3940485-3955262	NC	sh	NOTEST	0	0	0	1	1	no	0	0	0	0	0	0
LINC01345	lncRNA	chr1:3940485-3955262	NC	sh	NOTEST	0	0	0	1	1	no	0	0	0	0	0	0
LINC02780	lncRNA	chr1:3976132-4012704	NC	sh	NOTEST	0	0	0	1	1	no	0	0	0	0	0	0
AL805961.1	lncRNA	chr1:4012920-4019508	NC	sh	NOTEST	0	0	0	1	1	no	0	0	0	0	0	0
EEF1DP6	processed_pseudogene	chr1:4175527-4175899	NC	sh	NOTEST	0	0	0	1	1	no	0	0	0	0	0	0
LINC01777	lncRNA	chr1:4412026-4424689	NC	sh	NOTEST	0	0	0	1	1	no	0	0	0	0	0	0
AL355602.1	lncRNA	chr1:4479130-4484375	NC	sh	NOTEST	0	0	0	1	1	no	0	0	0	0	0	0
Z98747.1	lncRNA	chr1:4551734-4552145	NC	sh	NOTEST	0	0	0	1	1	no	0	0	0	0	0	0
LINC01646	lncRNA	chr1:4571480-4594016	NC	sh	NOTEST	0	0	0	1	1	no	0	0	0	0	0	0
AJAP1	protein_coding	chr1:4654608-4792534	NC	sh	NOTEST	0	0	0	1	1	no	0	0	0	0	0	0
Z98886.1	lncRNA	chr1:4654608-4792534	NC	sh	NOTEST	0	0	0	1	1	no	0	0	0	0	0	0
BX005132.1	lncRNA	chr1:4963953-4973298	NC	sh	NOTEST	0	0	0	1	1	no	0	0	0	0	0	0
LINC02781	lncRNA	chr1:4973380-4981568	NC	sh	NOTEST	0	0	0	1	1	no	0	0	0	0	0	0
LINC02782	lncRNA	chr1:5086458-5090899	NC	sh	NOTEST	0	0	0	1	1	no	0	0	0	0	0	0
AL139823.1	lncRNA	chr1:5301927-5307394	NC	sh	NOTEST	0	0	0	1	1	no	0	0	0	0	0	0
Z98259.3	lncRNA	chr1:5478735-5494674	NC	sh	NOTEST	0	0	0	1	1	no	0	0	0	0	0	0
Z98259.2	lncRNA	chr1:5478735-5494674	NC	sh	NOTEST	0	0	0	1	1	no	0	0	0	0	0	0
Z98259.1	lncRNA	chr1:5478735-5494674	NC	sh	NOTEST	0	0	0	1	1	no	0	0	0	0	0	0
Z97988.2	unprocessed_pseudogene	chr1:5554746-5554881	NC	sh	NOTEST	0	0	0	1	1	no	0	0	0	0	0	0
AL365255.1	lncRNA	chr1:5561708-5668295	NC	sh	NOTEST	0	0	0	1	1	no	0	0	0	0	0	0
Z97988.1	miRNA	chr1:5561708-5668295	NC	sh	NOTEST	0	0	0	1	1	no	0	0	0	0	0	0
MIR4689	miRNA	chr1:5862671-5862741	NC	sh	NOTEST	0	0	0	1	1	no	0	0	0	0	0	0
NPHP4	protein_coding	chr1:5862810-6101193	NC	sh	OK	3.20409	2.80991	-0.189393	0.35025	0.539671	no	3.33509	3.07372	3.20346	2.82257	2.80916	2.79798
KCNAB2	protein_coding	chr1:5862810-6101193	NC	sh	OK	8.00599	4.45741	-0.844875	5e-05	0.000358204	yes	6.82827	7.75481	9.43491	4.25171	4.64683	4.47369
CHD5	protein_coding	chr1:6101786-6239444	NC	sh	NOTEST	0.10455	0.0165856	-2.65619	1	1	no	0.102861	0.149242	0.0615465	0.00935701	0.0186578	0.021742
AL031847.2	protein_coding	chr1:6101786-6239444	NC	sh	NOTEST	0.100537	0	#NAME?	1	1	no	0.244421	0.0571886	0	0	0	0
RPL22	protein_coding	chr1:6101786-6239444	NC	sh	OK	179.567	206.545	0.201929	0.07585	0.177266	no	158.605	182.181	197.916	183.471	205.418	230.746
AL031847.1	lncRNA	chr1:6101786-6239444	NC	sh	NOTEST	0	0.22589	inf	1	1	no	0	0	0	0	0.677671	0
RNF207	protein_coding	chr1:6101786-6239444	NC	sh	OK	30.1631	28.4083	-0.0864734	0.8063	0.896409	no	27.1069	34.3108	29.0716	28.7109	31.7272	24.7867
ICMT	protein_coding	chr1:6101786-6239444	NC	sh	OK	18.4141	13.4518	-0.453008	0.09225	0.205169	no	17.5546	18.0319	19.6558	13.4459	13.3639	13.5457
LINC00337	lncRNA	chr1:6101786-6239444	NC	sh	NOTEST	0.336474	0.621347	0.884906	1	1	no	0.309279	0.25256	0.447582	0.662159	0.814887	0.386997
HES3	protein_coding	chr1:6244178-6245578	NC	sh	NOTEST	0	0.0419264	inf	1	1	no	0	0	0	0.125779	0	0
GPR153	protein_coding	chr1:6247352-6261098	NC	sh	OK	2.39007	0.788647	-1.5996	5e-05	0.000358204	yes	2.50195	2.53819	2.13007	0.974704	0.690818	0.700419
ACOT7	protein_coding	chr1:6264268-6394391	NC	sh	OK	9.62278	5.37691	-0.839677	5e-05	0.000358204	yes	8.71483	11.2577	8.89582	5.49296	5.66607	4.97169
AL031848.2	lncRNA	chr1:6264268-6394391	NC	sh	NOTEST	0.106645	0.0288583	-1.88575	1	1	no	0.229832	0.090102	0	0	0	0.0865749
HES2	protein_coding	chr1:6412417-6424670	NC	sh	NOTEST	0.155441	0.1931	0.312987	1	1	no	0.118235	0.227802	0.120285	0.469179	0.0518532	0.0582689
ESPN	protein_coding	chr1:6424775-6520061	NC	sh	OK	2.22766	0.994616	-1.16331	0.06155	0.150206	no	1.99827	2.20504	2.47966	0.690049	0.489942	1.80386
MIR4252	miRNA	chr1:6424775-6520061	NC	sh	NOTEST	0	0	0	1	1	no	0	0	0	0	0	0
AL031848.1	lncRNA	chr1:6424775-6520061	NC	sh	NOTEST	0	0	0	1	1	no	0	0	0	0	0	0
TNFRSF25	protein_coding	chr1:6424775-6520061	NC	sh	OK	27.2343	35.8871	0.398041	0.0499	0.128025	no	25.6161	27.5718	28.5148	31.5936	40.7209	35.3468
PLEKHG5	protein_coding	chr1:6424775-6520061	NC	sh	OK	18.7188	24.2514	0.373577	0.0011	0.00558007	yes	17.1302	21.329	17.6972	22.9161	26.898	22.9399
NOL9	protein_coding	chr1:6521346-6554513	NC	sh	OK	6.19767	7.35846	0.247678	0.32895	0.516954	no	5.2667	5.91895	7.40737	6.62225	9.58323	5.86991
RNU6-731P	snRNA	chr1:6521346-6554513	NC	sh	NOTEST	0	0	0	1	1	no	0	0	0	0	0	0
AL591866.1	processed_pseudogene	chr1:6521346-6554513	NC	sh	NOTEST	0	0	0	1	1	no	0	0	0	0	0	0
TAS1R1	protein_coding	chr1:6555306-6579755	NC	sh	NOTEST	0.0829652	0	#NAME?	1	1	no	0.248896	0	0	0	0	0
ZBTB48	protein_coding	chr1:6579993-6589280	NC	sh	OK	9.90409	12.1928	0.299935	0.0547	0.137302	no	9.85644	8.94036	10.9155	10.9993	13.7756	11.8036
KLHL21	protein_coding	chr1:6590723-6624030	NC	sh	OK	20.5769	34.4319	0.74272	5e-05	0.000358204	yes	18.1523	23.3981	20.1802	32.7321	37.3216	33.242
PHF13	protein_coding	chr1:6590723-6624030	NC	sh	OK	7.48856	5.8207	-0.363496	0.1531	0.299514	no	6.61125	7.90246	7.95196	5.4244	5.42396	6.61373
THAP3	protein_coding	chr1:6624865-6701924	NC	sh	OK	4.33966	5.16726	0.251818	0.4301	0.615167	no	3.33933	4.93458	4.74506	4.95349	5.67104	4.87725
DNAJC11	protein_coding	chr1:6624865-6701924	NC	sh	OK	14.2145	12.7993	-0.151297	0.2172	0.385854	no	13.4315	13.6248	15.5871	11.8333	12.6707	13.8938
LINC01672	lncRNA	chr1:6724636-6730012	NC	sh	NOTEST	0	0	0	1	1	no	0	0	0	0	0	0
AL591163.1	lncRNA	chr1:6767953-6770038	NC	sh	NOTEST	0	0	0	1	1	no	0	0	0	0	0	0
CAMTA1-DT	lncRNA	chr1:6783891-6784843	NC	sh	NOTEST	0	0	0	1	1	no	0	0	0	0	0	0
CAMTA1	protein_coding	chr1:6785453-7769706	NC	sh	OK	26.6924	22.8149	-0.226454	0.1958	0.358353	no	24.8	28.46	26.8174	23.416	18.2043	26.8244
AL590128.1	processed_pseudogene	chr1:6785453-7769706	NC	sh	NOTEST	0	0	0	1	1	no	0	0	0	0	0	0
AL512330.1	lncRNA	chr1:6785453-7769706	NC	sh	NOTEST	0	0	0	1	1	no	0	0	0	0	0	0
RNU1-8P	snRNA	chr1:6785453-7769706	NC	sh	NOTEST	0	0	0	1	1	no	0	0	0	0	0	0
CAMTA1-IT1	lncRNA	chr1:6785453-7769706	NC	sh	NOTEST	0	0	0	1	1	no	0	0	0	0	0	0
CAMTA1-AS2	lncRNA	chr1:6785453-7769706	NC	sh	NOTEST	0	0	0	1	1	no	0	0	0	0	0	0
CAMTA1-AS1	lncRNA	chr1:6785453-7769706	NC	sh	NOTEST	0	0	0	1	1	no	0	0	0	0	0	0
AL359881.3	lncRNA	chr1:6785453-7769706	NC	sh	NOTEST	0	0	0	1	1	no	0	0	0	0	0	0
AL359881.2	lncRNA	chr1:6785453-7769706	NC	sh	NOTEST	0	0	0	1	1	no	0	0	0	0	0	0
AL359881.1	lncRNA	chr1:6785453-7769706	NC	sh	NOTEST	0	0	0	1	1	no	0	0	0	0	0	0
VAMP3	protein_coding	chr1:7771295-7781432	NC	sh	OK	96.8286	100.522	0.0540026	0.5842	0.744503	no	88.4909	92.5891	109.406	90.0043	108.464	103.097
Z98884.2	lncRNA	chr1:7771295-7781432	NC	sh	NOTEST	0	0.371425	inf	1	1	no	0	0	0	0	1.11427	0
PER3	protein_coding	chr1:7784319-7853512	NC	sh	OK	4.17117	7.40928	0.828879	0.0003	0.00179661	yes	4.44073	3.78292	4.28987	6.64996	8.04854	7.52934
Z98884.1	lncRNA	chr1:7784319-7853512	NC	sh	NOTEST	0.0635413	0	#NAME?	1	1	no	0	0.190624	0	0	0	0
UTS2	protein_coding	chr1:7784319-7853512	NC	sh	NOTEST	0.311386	0	#NAME?	1	1	no	0.276978	0.481135	0.176045	0	0	0
TNFRSF9	protein_coding	chr1:7915870-7943165	NC	sh	NOTEST	0.0139904	0.0152895	0.128098	1	1	no	0.0133431	0.0286283	0	0.027438	0.0184305	0
AL009183.1	processed_pseudogene	chr1:7915870-7943165	NC	sh	NOTEST	0	0	0	1	1	no	0	0	0	0	0	0
PARK7	protein_coding	chr1:7954290-7985505	NC	sh	OK	84.4576	92.5932	0.132679	0.17025	0.323926	no	80.1482	89.933	83.2917	85.8312	98.1631	93.7853
AL034417.1	misc_RNA	chr1:7954290-7985505	NC	sh	NOTEST	0	0	0	1	1	no	0	0	0	0	0	0
AL034417.5	lncRNA	chr1:7991133-8026309	NC	sh	NOTEST	0.172665	0.349363	1.01675	1	1	no	0.333673	0.0336898	0.150632	0.364619	0.345908	0.337563
AL034417.4	lncRNA	chr1:7991133-8026309	NC	sh	NOTEST	0.15143	0.137643	-0.137722	1	1	no	0.0754654	0	0.378825	0.0782875	0.334642	0
ERRFI1	protein_coding	chr1:7991133-8026309	NC	sh	OK	302.759	261.385	-0.211995	0.02115	0.0645208	no	284.301	293.2	330.777	251.633	256.867	275.655
AL034417.3	lncRNA	chr1:8026737-8122702	NC	sh	NOTEST	0.114849	0.0690865	-0.733259	1	1	no	0.164815	0.0774083	0.102323	0.0452518	0.102134	0.0598741
AL034417.2	processed_pseudogene	chr1:8026737-8122702	NC	sh	NOTEST	0	0	0	1	1	no	0	0	0	0	0	0
AL358876.1	processed_pseudogene	chr1:8189823-8192770	NC	sh	NOTEST	0	0	0	1	1	no	0	0	0	0	0	0
LINC01714	lncRNA	chr1:8201517-8215210	NC	sh	NOTEST	0.0316411	0	#NAME?	1	1	no	0	0.0949232	0	0	0	0
RNU1-7P	snRNA	chr1:8201517-8215210	NC	sh	NOTEST	0	0	0	1	1	no	0	0	0	0	0	0
AL358876.2	lncRNA	chr1:8218189-8220529	NC	sh	NOTEST	0	0	0	1	1	no	0	0	0	0	0	0
RNU6-991P	snRNA	chr1:8292156-8292263	NC	sh	NOTEST	0	0	0	1	1	no	0	0	0	0	0	0
SLC45A1	protein_coding	chr1:8317825-8344167	NC	sh	OK	0.797972	1.00706	0.335742	0.3405	0.529615	no	0.639665	1.09278	0.661471	1.20109	1.31393	0.506163
AL356072.1	misc_RNA	chr1:8317825-8344167	NC	sh	NOTEST	0	0	0	1	1	no	0	0	0	0	0	0
RERE	protein_coding	chr1:8352396-8848921	NC	sh	OK	19.6132	13.2844	-0.562087	0.06415	0.154962	no	18.1573	24.0129	16.6694	10.7773	13.4463	15.6297
RERE-AS1	lncRNA	chr1:8352396-8848921	NC	sh	NOTEST	0	0.113921	inf	1	1	no	0	0	0	0.341762	0	0
AL096855.1	snoRNA	chr1:8352396-8848921	NC	sh	NOTEST	0	0	0	1	1	no	0	0	0	0	0	0
AL096855.2	processed_pseudogene	chr1:8352396-8848921	NC	sh	NOTEST	0	0	0	1	1	no	0	0	0	0	0	0
RPL7P11	processed_pseudogene	chr1:8352396-8848921	NC	sh	NOTEST	0	0	0	1	1	no	0	0	0	0	0	0
RPL7P7	processed_pseudogene	chr1:8352396-8848921	NC	sh	NOTEST	0	0.0864006	inf	1	1	no	0	0	0	0.259202	0	0
AL357552.1	misc_RNA	chr1:8352396-8848921	NC	sh	NOTEST	0	0	0	1	1	no	0	0	0	0	0	0
AL357552.2	unprocessed_pseudogene	chr1:8352396-8848921	NC	sh	NOTEST	0	0	0	1	1	no	0	0	0	0	0	0
AL357552.3	lncRNA	chr1:8352396-8848921	NC	sh	NOTEST	0	0.317164	inf	1	1	no	0	0	0	0	0.951492	0
RPL23AP19	processed_pseudogene	chr1:8352396-8848921	NC	sh	NOTEST	0	0	0	1	1	no	0	0	0	0	0	0
ENO1	protein_coding	chr1:8860999-8879894	NC	sh	OK	484.897	440.589	-0.138246	0.1433	0.284948	no	442.024	506.572	506.096	405.036	459.69	457.041
MIR6728	miRNA	chr1:8860999-8879894	NC	sh	NOTEST	0	0	0	1	1	no	0	0	0	0	0	0
ENO1-AS1	lncRNA	chr1:8860999-8879894	NC	sh	NOTEST	0.415384	0.209412	-0.988103	1	1	no	0.477121	0.769029	0	0	0.354398	0.273837
RNU6-304P	snRNA	chr1:8883426-8883533	NC	sh	NOTEST	0	0	0	1	1	no	0	0	0	0	0	0
HMGN2P17	processed_pseudogene	chr1:8893408-8894151	NC	sh	NOTEST	0	0	0	1	1	no	0	0	0	0	0	0
AL139415.1	processed_pseudogene	chr1:8907392-8907744	NC	sh	NOTEST	0	0	0	1	1	no	0	0	0	0	0	0
AL139415.2	processed_pseudogene	chr1:8909741-8909904	NC	sh	NOTEST	0	0	0	1	1	no	0	0	0	0	0	0
CA6	protein_coding	chr1:8945866-8975092	NC	sh	NOTEST	0	0	0	1	1	no	0	0	0	0	0	0
RN7SL451P	misc_RNA	chr1:8979575-8979874	NC	sh	NOTEST	0	0	0	1	1	no	0	0	0	0	0	0
SLC2A7	protein_coding	chr1:9003299-9026345	NC	sh	NOTEST	0	0	0	1	1	no	0	0	0	0	0	0
SLC2A5	protein_coding	chr1:9035105-9088478	NC	sh	NOTEST	0.0155509	0.0212274	0.448927	1	1	no	0.0156981	0.0309547	0	0	0.0636823	0
AL158048.1	scaRNA	chr1:9035105-9088478	NC	sh	NOTEST	0	0	0	1	1	no	0	0	0	0	0	0
GPR157	protein_coding	chr1:9100304-9129102	NC	sh	OK	1.49664	3.68014	1.29804	0.0002	0.00126124	yes	1.63562	1.34576	1.50854	7.87945	1.78256	1.3784
MIR34AHG	lncRNA	chr1:9148010-9198906	NC	sh	NOTEST	0	0.00689218	inf	1	1	no	0	0	0	0	0.0206766	0
MIR34A	miRNA	chr1:9148010-9198906	NC	sh	NOTEST	0	0	0	1	1	no	0	0	0	0	0	0
LNCTAM34A	lncRNA	chr1:9148010-9198906	NC	sh	NOTEST	0	0	0	1	1	no	0	0	0	0	0	0
H6PD	protein_coding	chr1:9234773-9271337	NC	sh	OK	8.27193	13.1098	0.664355	5e-05	0.000358204	yes	7.67628	8.81827	8.32123	11.9776	14.6351	12.7168
SPSB1	protein_coding	chr1:9292893-9369532	NC	sh	OK	7.16015	6.8209	-0.0700295	0.59225	0.750815	no	6.71913	8.1497	6.61163	6.32058	7.81417	6.32794
BX323043.1	lncRNA	chr1:9421097-9422862	NC	sh	NOTEST	0	0	0	1	1	no	0	0	0	0	0	0
LINC02606	lncRNA	chr1:9425093-9440564	NC	sh	NOTEST	0.0889524	0.17425	0.970055	1	1	no	0.046215	0.0754654	0.145177	0.0492343	0.140549	0.332967
RNA5SP40	rRNA_pseudogene	chr1:9425093-9440564	NC	sh	NOTEST	0	0	0	1	1	no	0	0	0	0	0	0
AL928921.1	lncRNA	chr1:9501091-9503471	NC	sh	NOTEST	0	0	0	1	1	no	0	0	0	0	0	0
SLC25A33	protein_coding	chr1:9539464-9585173	NC	sh	OK	1.69851	2.12008	0.319848	0.03525	0.0973343	no	1.40953	1.52791	2.15809	2.15726	2.17634	2.02664
AL954705.1	processed_pseudogene	chr1:9539464-9585173	NC	sh	NOTEST	0.198067	0.313608	0.662973	1	1	no	0.394457	0.199744	0	0.197635	0.528106	0.215082
TMEM201	protein_coding	chr1:9588910-9614877	NC	sh	OK	1.94109	2.05273	0.0806755	0.6374	0.784738	no	1.83103	2.11436	1.87788	1.64582	2.45328	2.05908
PIK3CD	protein_coding	chr1:9651730-9823984	NC	sh	NOTEST	0.625077	0.371912	-0.749071	1	1	no	0.790104	0.661158	0.423969	0.378141	0.311872	0.425724
PIK3CD-AS1	lncRNA	chr1:9651730-9823984	NC	sh	NOTEST	0	0.0125751	inf	1	1	no	0	0	0	0	0	0.0377252
AL691449.1	processed_pseudogene	chr1:9651730-9823984	NC	sh	NOTEST	0	0	0	1	1	no	0	0	0	0	0	0
PIK3CD-AS2	lncRNA	chr1:9651730-9823984	NC	sh	NOTEST	0	0.0291632	inf	1	1	no	0	0	0	0	0.0874896	0
CLSTN1	protein_coding	chr1:9651730-9823984	NC	sh	OK	44.5187	24.0387	-0.889052	5e-05	0.000358204	yes	41.0929	46.3532	46.1101	24.0517	23.7724	24.2921
MZT1P1	processed_pseudogene	chr1:9651730-9823984	NC	sh	NOTEST	0	0	0	1	1	no	0	0	0	0	0	0
AL357140.3	TEC	chr1:9826288-9828271	NC	sh	NOTEST	0.0637162	0	#NAME?	1	1	no	0	0.191149	0	0	0	0
CTNNBIP1	protein_coding	chr1:9848275-9910336	NC	sh	OK	3.51981	3.16332	-0.154056	0.4567	0.639751	no	3.36621	3.62709	3.56612	3.59587	2.77373	3.12037
AL357140.1	lncRNA	chr1:9848275-9910336	NC	sh	NOTEST	0	0	0	1	1	no	0	0	0	0	0	0
AL357140.4	lncRNA	chr1:9848275-9910336	NC	sh	NOTEST	0	0.0336622	inf	1	1	no	0	0	0	0.100987	0	0
LZIC	protein_coding	chr1:9922112-9985501	NC	sh	OK	10.717	14.8273	0.468351	0.0188	0.0587415	no	9.53882	11.4997	11.1126	15.9425	11.9047	16.6347
AL357140.2	lncRNA	chr1:9922112-9985501	NC	sh	NOTEST	0	0.393889	inf	1	1	no	0	0	0	0	0.850904	0.330762
NMNAT1	protein_coding	chr1:9922112-9985501	NC	sh	OK	2.41786	3.21727	0.412104	0.20815	0.374844	no	2.70952	2.25938	2.28469	2.40489	4.18797	3.05895
RN7SKP269	misc_RNA	chr1:9922112-9985501	NC	sh	NOTEST	0	0	0	1	1	no	0	0	0	0	0	0
TMEM274P	unitary_pseudogene	chr1:9922112-9985501	NC	sh	NOTEST	0	0	0	1	1	no	0	0	0	0	0	0
MIR5697	miRNA	chr1:9922112-9985501	NC	sh	NOTEST	0	0	0	1	1	no	0	0	0	0	0	0
AL603962.1	lncRNA	chr1:9922112-9985501	NC	sh	NOTEST	0	0.0717075	inf	1	1	no	0	0	0	0.215122	0	0
RBP7	protein_coding	chr1:9997205-10016021	NC	sh	NOTEST	0.142096	0.219668	0.628453	1	1	no	0.273993	0	0.152296	0.138912	0.365745	0.154346
UBE4B	protein_coding	chr1:10032831-10181239	NC	sh	OK	15.2189	14.0084	-0.11958	0.42015	0.606532	no	15.45	15.7111	14.4958	13.3928	14.333	14.2993
AL590639.1	processed_pseudogene	chr1:10032831-10181239	NC	sh	NOTEST	0	0	0	1	1	no	0	0	0	0	0	0
PGAM1P11	processed_pseudogene	chr1:10032831-10181239	NC	sh	NOTEST	0.334605	0.161878	-1.04755	1	1	no	0.355943	0.126945	0.520925	0	0.485633	0
RNU6-828P	snRNA	chr1:10032831-10181239	NC	sh	NOTEST	0	0	0	1	1	no	0	0	0	0	0	0
KIF1B	protein_coding	chr1:10210804-10381603	NC	sh	OK	10.1522	11.8552	0.223717	0.0623	0.151554	no	9.53002	10.54	10.3867	11.9808	11.5959	11.9889
AL358013.1	miRNA	chr1:10210804-10381603	NC	sh	NOTEST	0	0	0	1	1	no	0	0	0	0	0	0
RNU6-37P	snRNA	chr1:10210804-10381603	NC	sh	NOTEST	0	0	0	1	1	no	0	0	0	0	0	0
RN7SL731P	misc_RNA	chr1:10210804-10381603	NC	sh	NOTEST	0	0	0	1	1	no	0	0	0	0	0	0
AL139424.3	lncRNA	chr1:10381905-10387150	NC	sh	NOTEST	0.116484	0.0520515	-1.16212	1	1	no	0	0.198775	0.150678	0.096071	0.0600834	0
AL139424.2	lncRNA	chr1:10395415-10397432	NC	sh	NOTEST	0.0439531	0.124399	1.50093	1	1	no	0	0	0.131859	0	0.162403	0.210794
PGD	protein_coding	chr1:10398591-10420511	NC	sh	OK	106.416	81.3549	-0.387418	5e-05	0.000358204	yes	103.731	108.271	107.247	74.9079	84.4755	84.6812
AL139424.1	lncRNA	chr1:10429880-10452153	NC	sh	NOTEST	0.0316663	0.0940911	1.57111	1	1	no	0.0949988	0	0	0	0.282273	0
CENPS-CORT	protein_coding	chr1:10429880-10452153	NC	sh	NOTEST	0.404453	0.434628	0.10381	1	1	no	0.932368	0.280991	0	0.360075	0.745699	0.198112
CENPS	protein_coding	chr1:10429880-10452153	NC	sh	OK	5.94782	3.59301	-0.727169	0.0007	0.003767	yes	4.2058	6.36277	7.27489	3.24195	2.76139	4.77568
CORT	protein_coding	chr1:10429880-10452153	NC	sh	NOTEST	0	0	0	1	1	no	0	0	0	0	0	0
DFFA	protein_coding	chr1:10456521-10630758	NC	sh	OK	10.3455	9.18182	-0.172146	0.27245	0.454018	no	9.77475	9.9617	11.2999	8.11917	8.96687	10.4594
AL354956.1	lncRNA	chr1:10456521-10630758	NC	sh	NOTEST	0.344163	0.150289	-1.19535	1	1	no	0.336749	0.695738	0	0	0.450866	0
PEX14	protein_coding	chr1:10456521-10630758	NC	sh	OK	11.1286	7.50322	-0.568695	0.01115	0.0383469	yes	8.89902	9.1856	15.3013	7.63398	7.78958	7.0861
AL139423.2	lncRNA	chr1:10456521-10630758	NC	sh	NOTEST	0	0.0166534	inf	1	1	no	0	0	0	0	0.0499603	0
RN7SL614P	misc_RNA	chr1:10456521-10630758	NC	sh	NOTEST	0	0	0	1	1	no	0	0	0	0	0	0
CASZ1	protein_coding	chr1:10636603-10796650	NC	sh	OK	1.58604	1.36893	-0.212375	0.4452	0.629521	no	1.33707	1.82889	1.59215	1.45005	1.18108	1.47566
AL139423.1	lncRNA	chr1:10636603-10796650	NC	sh	NOTEST	0.00380605	0.00429464	0.174243	1	1	no	0	0	0.0114181	0.0128839	0	0
HSPE1P24	processed_pseudogene	chr1:10895760-10895998	NC	sh	NOTEST	0	0	0	1	1	no	0	0	0	0	0	0
C1orf127	protein_coding	chr1:10946470-10982037	NC	sh	NOTEST	0	0	0	1	1	no	0	0	0	0	0	0
CFL1P6	processed_pseudogene	chr1:10990977-10991797	NC	sh	NOTEST	0	0	0	1	1	no	0	0	0	0	0	0
TARDBP	protein_coding	chr1:11012343-11047239	NC	sh	OK	50.3145	48.0483	-0.0664902	0.61135	0.765013	no	44.8289	49.0025	57.1121	43.4986	48.7414	51.9049
AL109811.3	protein_coding	chr1:11012343-11047239	NC	sh	NOTEST	0.115211	0.147999	0.361307	1	1	no	0	0.345634	0	0	0	0.443998
MASP2	protein_coding	chr1:11012343-11047239	NC	sh	NOTEST	0.0704168	0.0686017	-0.0376749	1	1	no	0.0749224	0.086112	0.0502158	0.0526572	0.0338414	0.119306
AL109811.2	lncRNA	chr1:11012343-11047239	NC	sh	OK	5.30145	3.62617	-0.547941	0.5548	0.720483	no	3.6533	7.77952	4.47154	3.83038	4.04539	3.00275
SRM	protein_coding	chr1:11054583-11060020	NC	sh	OK	17.8096	13.9561	-0.351755	0.0027	0.0119329	yes	17.7086	16.8452	18.8749	12.8991	15.6384	13.331
EXOSC10	protein_coding	chr1:11066617-11102100	NC	sh	OK	20.6946	20.178	-0.0364662	0.84605	0.919052	no	19.8516	22.3909	19.8412	20.602	20.8936	19.0385
AL109811.1	lncRNA	chr1:11066617-11102100	NC	sh	NOTEST	0.0165989	0.00925757	-0.842378	1	1	no	0	0	0.0497966	0	0	0.0277727
EXOSC10-AS1	lncRNA	chr1:11066617-11102100	NC	sh	OK	0.403862	1.6038	1.98956	0.3588	0.548131	no	0	0.643643	0.567942	0.894535	2.51165	1.40521
MTOR	protein_coding	chr1:11106534-11262551	NC	sh	OK	8.33289	9.6648	0.213922	0.15565	0.303085	no	8.24054	8.17949	8.57866	9.29831	9.01117	10.6849
MTOR-AS1	lncRNA	chr1:11106534-11262551	NC	sh	NOTEST	0	0	0	1	1	no	0	0	0	0	0	0
RNU6-537P	snRNA	chr1:11106534-11262551	NC	sh	NOTEST	0	0	0	1	1	no	0	0	0	0	0	0
ANGPTL7	protein_coding	chr1:11106534-11262551	NC	sh	NOTEST	0	0	0	1	1	no	0	0	0	0	0	0
RNU6-291P	snRNA	chr1:11106534-11262551	NC	sh	NOTEST	0	0	0	1	1	no	0	0	0	0	0	0
RPL39P6	processed_pseudogene	chr1:11106534-11262551	NC	sh	NOTEST	0	0	0	1	1	no	0	0	0	0	0	0
UBIAD1	protein_coding	chr1:11273205-11296049	NC	sh	OK	5.96863	7.92646	0.409278	0.0006	0.00330623	yes	5.81205	6.19232	5.90151	7.04661	9.1483	7.58447
UBE2V2P3	processed_pseudogene	chr1:11273205-11296049	NC	sh	NOTEST	0	0.178506	inf	1	1	no	0	0	0	0	0.535517	0
AL031291.1	lncRNA	chr1:11311733-11319093	NC	sh	NOTEST	0	0	0	1	1	no	0	0	0	0	0	0
MTCYBP45	processed_pseudogene	chr1:11425256-11425821	NC	sh	NOTEST	0	0	0	1	1	no	0	0	0	0	0	0
DISP3	protein_coding	chr1:11479154-11537551	NC	sh	NOTEST	0	0	0	1	1	no	0	0	0	0	0	0
AL590989.1	lncRNA	chr1:11479154-11537551	NC	sh	NOTEST	0	0	0	1	1	no	0	0	0	0	0	0
LINC01647	lncRNA	chr1:11609467-11613358	NC	sh	NOTEST	0	0	0	1	1	no	0	0	0	0	0	0
AL031731.1	lncRNA	chr1:11623557-11663327	NC	sh	NOTEST	0	0	0	1	1	no	0	0	0	0	0	0
FBXO2	protein_coding	chr1:11623557-11663327	NC	sh	NOTEST	0.364218	0.159869	-1.18791	1	1	no	0.346872	0.302808	0.442974	0.295705	0.0918305	0.0920706
FBXO44	protein_coding	chr1:11623557-11663327	NC	sh	OK	2.83886	1.79748	-0.659339	0.00245	0.0109757	yes	2.05992	2.92047	3.5362	1.67447	1.68256	2.03541
FBXO6	protein_coding	chr1:11664199-11674354	NC	sh	OK	1.36731	1.01447	-0.430623	0.0915	0.203763	no	0.937514	1.61098	1.55344	1.09776	1.27679	0.66885
MAD2L2	protein_coding	chr1:11674479-11691650	NC	sh	OK	12.7894	13.0934	0.033888	0.77425	0.876382	no	11.3466	13.7265	13.2951	12.362	13.086	13.8321
DRAXIN	protein_coding	chr1:11691709-11725857	NC	sh	NOTEST	0.00242031	0	#NAME?	1	1	no	0.00726094	0	0	0	0	0
AGTRAP	protein_coding	chr1:11736083-11754802	NC	sh	OK	20.0458	25.1149	0.325243	0.00335	0.0142709	yes	16.8255	24.6921	18.6198	24.2243	26.4246	24.6957
C1orf167	protein_coding	chr1:11761786-11848345	NC	sh	NOTEST	0.479253	0.164759	-1.54043	1	1	no	0.7162	0.584758	0.1368	0.147139	0.325753	0.0213844
C1orf167-AS1	lncRNA	chr1:11761786-11848345	NC	sh	NOTEST	0	0	0	1	1	no	0	0	0	0	0	0
MTHFR	protein_coding	chr1:11761786-11848345	NC	sh	OK	7.45203	10.8573	0.542958	0.0131	0.043851	yes	8.02938	7.26504	7.06167	10.4323	12.0547	10.0849
CLCN6	protein_coding	chr1:11761786-11848345	NC	sh	OK	5.64461	8.60211	0.607817	0.00915	0.0328353	yes	5.58353	5.38559	5.96469	8.46566	9.10802	8.23264
AL021155.2	misc_RNA	chr1:11761786-11848345	NC	sh	NOTEST	10.2948	0	#NAME?	1	1	no	0	30.8844	0	0	0	0
AL021155.3	misc_RNA	chr1:11761786-11848345	NC	sh	NOTEST	0	0	0	1	1	no	0	0	0	0	0	0
NPPA	protein_coding	chr1:11761786-11848345	NC	sh	NOTEST	0	0	0	1	1	no	0	0	0	0	0	0
AL021155.1	misc_RNA	chr1:11761786-11848345	NC	sh	NOTEST	0	0	0	1	1	no	0	0	0	0	0	0
NPPB	protein_coding	chr1:11857463-11858945	NC	sh	NOTEST	0	0	0	1	1	no	0	0	0	0	0	0
SBF1P2	processed_pseudogene	chr1:11877769-11880406	NC	sh	NOTEST	0	0	0	1	1	no	0	0	0	0	0	0
AL021155.4	lncRNA	chr1:11907939-11914298	NC	sh	NOTEST	0.0445147	0.0425264	-0.065923	1	1	no	0	0.0771177	0.0564263	0.0546881	0.072891	0
RNU5E-1	snRNA	chr1:11907939-11914298	NC	sh	NOTEST	0	0	0	1	1	no	0	0	0	0	0	0
RNU5E-4P	snRNA	chr1:11907939-11914298	NC	sh	NOTEST	0	0	0	1	1	no	0	0	0	0	0	0
KIAA2013	protein_coding	chr1:11919590-11926428	NC	sh	OK	19.1439	16.7053	-0.196578	0.0447	0.117368	no	17.2469	20.6508	19.534	15.9257	16.9076	17.2826
PLOD1	protein_coding	chr1:11934204-11975538	NC	sh	OK	31.5466	23.9908	-0.395004	0.00015	0.000977657	yes	30.6982	31.9741	31.9674	21.9187	26.1878	23.8658
AL096840.3	lncRNA	chr1:11979532-11980127	NC	sh	NOTEST	0	0	0	1	1	no	0	0	0	0	0	0
MFN2	protein_coding	chr1:11980180-12013514	NC	sh	OK	32.678	24.2448	-0.430645	5e-05	0.000358204	yes	29.3962	32.5748	36.0628	22.3729	23.7977	26.5637
AL096840.2	processed_pseudogene	chr1:12017215-12017308	NC	sh	NOTEST	0	0	0	1	1	no	0	0	0	0	0	0
MIIP	protein_coding	chr1:12019465-12032045	NC	sh	OK	9.22166	7.35861	-0.325593	0.01245	0.0421455	yes	9.05078	10.1565	8.45767	6.90333	8.04351	7.12899
AL096840.1	misc_RNA	chr1:12019465-12032045	NC	sh	NOTEST	0	0	0	1	1	no	0	0	0	0	0	0
MIR6729	miRNA	chr1:12019465-12032045	NC	sh	NOTEST	0	0	0	1	1	no	0	0	0	0	0	0
RN7SL649P	misc_RNA	chr1:12036739-12037014	NC	sh	NOTEST	0	0	0	1	1	no	0	0	0	0	0	0
TNFRSF8	protein_coding	chr1:12063302-12144207	NC	sh	NOTEST	0.0246283	0	#NAME?	1	1	no	0.0191044	0.0547804	0	0	0	0
RNU6-777P	snRNA	chr1:12063302-12144207	NC	sh	NOTEST	0	0	0	1	1	no	0	0	0	0	0	0
RPL23AP89	processed_pseudogene	chr1:12063302-12144207	NC	sh	NOTEST	0	0	0	1	1	no	0	0	0	0	0	0
AL357835.1	lncRNA	chr1:12063302-12144207	NC	sh	NOTEST	0	0	0	1	1	no	0	0	0	0	0	0
MIR7846	miRNA	chr1:12166942-12209228	NC	sh	NOTEST	0	0	0	1	1	no	0	0	0	0	0	0
TNFRSF1B	protein_coding	chr1:12166942-12209228	NC	sh	OK	17.3018	14.5136	-0.253521	0.00905	0.0325781	yes	16.419	18.5575	16.929	13.1794	14.5246	15.8367
MIR4632	miRNA	chr1:12166942-12209228	NC	sh	NOTEST	0	0	0	1	1	no	0	0	0	0	0	0
RPL10P17	processed_pseudogene	chr1:12220793-12221109	NC	sh	NOTEST	0	0	0	1	1	no	0	0	0	0	0	0
AL031276.1	snoRNA	chr1:12221147-12221271	NC	sh	NOTEST	0	0	0	1	1	no	0	0	0	0	0	0
VPS13D	protein_coding	chr1:12230029-12512047	NC	sh	OK	6.9924	7.56085	0.11276	0.5595	0.724473	no	5.6773	8.64834	6.65156	6.96459	8.24991	7.46804
SNORA59A	snoRNA	chr1:12230029-12512047	NC	sh	NOTEST	0	0	0	1	1	no	0	0	0	0	0	0
LINC02766	lncRNA	chr1:12527723-12528420	NC	sh	NOTEST	0.0801739	0.0813206	0.0204892	1	1	no	0	0.240522	0	0.243962	0	0
DHRS3	protein_coding	chr1:12567909-12618210	NC	sh	OK	82.0862	83.4792	0.0242778	0.7983	0.890872	no	76.2077	88.4772	81.5735	77.1373	90.5361	82.7642
RNU6ATAC18P	snRNA	chr1:12567909-12618210	NC	sh	NOTEST	0	0	0	1	1	no	0	0	0	0	0	0
MIR6730	miRNA	chr1:12567909-12618210	NC	sh	NOTEST	0	0	0	1	1	no	0	0	0	0	0	0
AC254633.1	lncRNA	chr1:12618899-12619244	NC	sh	OK	1.11195	2.29513	1.04549	0.33585	0.524274	no	0.580602	0	2.75525	1.81642	0.8116	4.25738
AADACL4	protein_coding	chr1:12644546-12667086	NC	sh	NOTEST	0	0	0	1	1	no	0	0	0	0	0	0
AC244670.1	processed_pseudogene	chr1:12692908-12693020	NC	sh	NOTEST	0	0	0	1	1	no	0	0	0	0	0	0
AADACL3	protein_coding	chr1:12716109-12728760	NC	sh	NOTEST	0	0	0	1	1	no	0	0	0	0	0	0
C1orf158	protein_coding	chr1:12746199-12763699	NC	sh	NOTEST	0	0	0	1	1	no	0	0	0	0	0	0
PRAMEF12	protein_coding	chr1:12774840-12777906	NC	sh	NOTEST	0	0	0	1	1	no	0	0	0	0	0	0
PRAMEF1	protein_coding	chr1:12791396-12796628	NC	sh	NOTEST	0	0	0	1	1	no	0	0	0	0	0	0
LINC01784	lncRNA	chr1:12822685-12823159	NC	sh	NOTEST	0	0	0	1	1	no	0	0	0	0	0	0
PRAMEF11	protein_coding	chr1:12824604-12831410	NC	sh	NOTEST	0	0	0	1	1	no	0	0	0	0	0	0
PRAMEF30P	unprocessed_pseudogene	chr1:12838124-12841357	NC	sh	NOTEST	0	0	0	1	1	no	0	0	0	0	0	0
HNRNPCL1	protein_coding	chr1:12847376-12848720	NC	sh	NOTEST	0	0	0	1	1	no	0	0	0	0	0	0
PRAMEF2	protein_coding	chr1:12857085-12861909	NC	sh	NOTEST	0	0	0	1	1	no	0	0	0	0	0	0
PRAMEF4	protein_coding	chr1:12879211-12886201	NC	sh	NOTEST	0	0	0	1	1	no	0	0	0	0	0	0
PRAMEF10	protein_coding	chr1:12892895-12898270	NC	sh	NOTEST	0	0	0	1	1	no	0	0	0	0	0	0
PRAMEF7	protein_coding	chr1:12916609-12920482	NC	sh	NOTEST	0	0	0	1	1	no	0	0	0	0	0	0
RNU6-1072P	snRNA	chr1:12922553-12922660	NC	sh	NOTEST	0	0	0	1	1	no	0	0	0	0	0	0
PRAMEF29P	unprocessed_pseudogene	chr1:12926161-12928253	NC	sh	NOTEST	0	0	0	1	1	no	0	0	0	0	0	0
PRAMEF6	protein_coding	chr1:12938471-12947580	NC	sh	NOTEST	0	0	0	1	1	no	0	0	0	0	0	0
PRAMEF28P	unprocessed_pseudogene	chr1:13029338-13032130	NC	sh	NOTEST	0	0	0	1	1	no	0	0	0	0	0	0
PRAMEF27	protein_coding	chr1:13049475-13056491	NC	sh	NOTEST	0	0	0	1	1	no	0	0	0	0	0	0
HNRNPCL3	protein_coding	chr1:13060868-13062229	NC	sh	NOTEST	0	0	0	1	1	no	0	0	0	0	0	0
PRAMEF25	protein_coding	chr1:13068676-13077884	NC	sh	NOTEST	0	0	0	1	1	no	0	0	0	0	0	0
PRAMEF34P	unprocessed_pseudogene	chr1:13095178-13097971	NC	sh	NOTEST	0	0	0	1	1	no	0	0	0	0	0	0
PRAMEF35P	unprocessed_pseudogene	chr1:13104402-13105689	NC	sh	NOTEST	0	0	0	1	1	no	0	0	0	0	0	0
HNRNPCL2	protein_coding	chr1:13115487-13116854	NC	sh	NOTEST	0	0	0	1	1	no	0	0	0	0	0	0
PRAMEF36P	transcribed_unprocessed_pseudogene	chr1:13128817-13131615	NC	sh	NOTEST	0	0	0	1	1	no	0	0	0	0	0	0
AC245056.1	lncRNA	chr1:13146980-13147460	NC	sh	NOTEST	0	0	0	1	1	no	0	0	0	0	0	0
PRAMEF26	protein_coding	chr1:13148904-13155961	NC	sh	NOTEST	0	0	0	1	1	no	0	0	0	0	0	0
HNRNPCL4	protein_coding	chr1:13163913-13165631	NC	sh	NOTEST	0	0	0	1	1	no	0	0	0	0	0	0
PRAMEF9	protein_coding	chr1:13172454-13179464	NC	sh	NOTEST	0	0	0	1	1	no	0	0	0	0	0	0
PRAMEF13	protein_coding	chr1:13196187-13201409	NC	sh	NOTEST	0	0	0	1	1	no	0	0	0	0	0	0
PRAMEF18	protein_coding	chr1:13222704-13226106	NC	sh	NOTEST	0	0	0	1	1	no	0	0	0	0	0	0
PRAMEF31P	unprocessed_pseudogene	chr1:13245862-13248652	NC	sh	NOTEST	0	0	0	1	1	no	0	0	0	0	0	0
PRAMEF5	protein_coding	chr1:13254211-13263314	NC	sh	NOTEST	0	0	0	1	1	no	0	0	0	0	0	0
PRAMEF32P	unprocessed_pseudogene	chr1:13273538-13275627	NC	sh	NOTEST	0	0	0	1	1	no	0	0	0	0	0	0
RNU6-771P	snRNA	chr1:13279124-13279231	NC	sh	NOTEST	0	0	0	1	1	no	0	0	0	0	0	0
PRAMEF8	protein_coding	chr1:13281034-13285174	NC	sh	NOTEST	0	0	0	1	1	no	0	0	0	0	0	0
PRAMEF33	protein_coding	chr1:13303538-13308907	NC	sh	NOTEST	0	0	0	1	1	no	0	0	0	0	0	0
PRAMEF15	protein_coding	chr1:13315580-13322598	NC	sh	NOTEST	0	0	0	1	1	no	0	0	0	0	0	0
AC243961.1	lncRNA	chr1:13324038-13324518	NC	sh	NOTEST	0	0	0	1	1	no	0	0	0	0	0	0
PRAMEF14	protein_coding	chr1:13341891-13347134	NC	sh	NOTEST	0	0	0	1	1	no	0	0	0	0	0	0
PRAMEF19	protein_coding	chr1:13369066-13371900	NC	sh	NOTEST	0	0	0	1	1	no	0	0	0	0	0	0
PRAMEF17	protein_coding	chr1:13389631-13392629	NC	sh	NOTEST	0	0	0	1	1	no	0	0	0	0	0	0
PRAMEF20	protein_coding	chr1:13410449-13421328	NC	sh	NOTEST	0	0	0	1	1	no	0	0	0	0	0	0
LRRC38	protein_coding	chr1:13474972-13516270	NC	sh	NOTEST	0	0	0	1	1	no	0	0	0	0	0	0
AL354712.1	lncRNA	chr1:13474972-13516270	NC	sh	NOTEST	0	0	0	1	1	no	0	0	0	0	0	0
BRWD1P1	processed_pseudogene	chr1:13555000-13555694	NC	sh	NOTEST	0	0	0	1	1	no	0	0	0	0	0	0
PDPN	protein_coding	chr1:13583464-13617957	NC	sh	NOTEST	0	0	0	1	1	no	0	0	0	0	0	0
RNA5SP41	rRNA_pseudogene	chr1:13623183-13623284	NC	sh	NOTEST	0	0	0	1	1	no	0	0	0	0	0	0
AL359771.1	lncRNA	chr1:13657310-13659910	NC	sh	NOTEST	0	0	0	1	1	no	0	0	0	0	0	0
AL359771.2	scaRNA	chr1:13696069-13696199	NC	sh	NOTEST	0	0	0	1	1	no	0	0	0	0	0	0
PRDM2	protein_coding	chr1:13700197-13825079	NC	sh	OK	8.84807	11.2456	0.345929	0.00925	0.0330652	yes	9.39145	8.70113	8.45163	10.7772	10.8259	12.1338
KAZN	protein_coding	chr1:13892791-15220478	NC	sh	NOTEST	0.614975	0.175718	-1.80727	1	1	no	0.668903	0.655357	0.520664	0.21942	0.166824	0.140909
RNU6-1265P	snRNA	chr1:13892791-15220478	NC	sh	NOTEST	0	0	0	1	1	no	0	0	0	0	0	0
AL357873.1	lncRNA	chr1:13892791-15220478	NC	sh	NOTEST	0	0	0	1	1	no	0	0	0	0	0	0
KAZN-AS1	lncRNA	chr1:13892791-15220478	NC	sh	NOTEST	0	0	0	1	1	no	0	0	0	0	0	0
TBCAP2	processed_pseudogene	chr1:13892791-15220478	NC	sh	NOTEST	0	0	0	1	1	no	0	0	0	0	0	0
AL031293.1	lncRNA	chr1:13892791-15220478	NC	sh	NOTEST	0	0	0	1	1	no	0	0	0	0	0	0
TMEM51-AS1	lncRNA	chr1:13892791-15220478	NC	sh	NOTEST	0.0756689	0.0572452	-0.402547	1	1	no	0.0741858	0.0268635	0.125957	0.0452081	0.0282254	0.098302
TMEM51	protein_coding	chr1:13892791-15220478	NC	sh	OK	3.16648	2.48501	-0.349627	0.03885	0.104882	no	3.23319	3.14883	3.11742	2.91414	2.21534	2.32555
C1orf195	lncRNA	chr1:13892791-15220478	NC	sh	NOTEST	0	0	0	1	1	no	0	0	0	0	0	0
MFFP1	processed_pseudogene	chr1:13892791-15220478	NC	sh	NOTEST	0	0	0	1	1	no	0	0	0	0	0	0
ZBTB2P1	processed_pseudogene	chr1:15226372-15227549	NC	sh	NOTEST	0.0218088	0	#NAME?	1	1	no	0.0654263	0	0	0	0	0
FHAD1	protein_coding	chr1:15247271-15400283	NC	sh	NOTEST	0.207427	0.476634	1.20028	1	1	no	0.281241	0.04698	0.294061	0.221084	1.12576	0.0830593
FHAD1-AS1	lncRNA	chr1:15247271-15400283	NC	sh	NOTEST	0.00649032	0.050136	2.94949	1	1	no	0.019471	0	0	0.0206334	0.056374	0.0734006
AL031283.2	lncRNA	chr1:15247271-15400283	NC	sh	NOTEST	0	0.151067	inf	1	1	no	0	0	0	0.135215	0.17181	0.146177
AL031283.1	lncRNA	chr1:15402978-15409433	NC	sh	NOTEST	0.0988285	0.137906	0.480686	1	1	no	0.078528	0.0759648	0.141993	0.0951443	0.176635	0.141938
EFHD2	protein_coding	chr1:15409887-15430339	NC	sh	OK	78.4277	83.442	0.0894107	0.3026	0.488131	no	73.649	84.1439	77.4903	74.2767	88.5157	87.5337
CTRC	protein_coding	chr1:15438441-15449242	NC	sh	NOTEST	0.017432	0.053671	1.62241	1	1	no	0	0.017992	0.0343039	0.143213	0	0.0178001
CELA2A	protein_coding	chr1:15456727-15526534	NC	sh	NOTEST	0	0	0	1	1	no	0	0	0	0	0	0
CELA2B	protein_coding	chr1:15456727-15526534	NC	sh	NOTEST	0	0	0	1	1	no	0	0	0	0	0	0
CASP9	protein_coding	chr1:15456727-15526534	NC	sh	OK	6.08124	4.21208	-0.529833	0.01055	0.036658	yes	5.07276	7.24511	5.92584	4.69455	4.19775	3.74393
DNAJC16	protein_coding	chr1:15526812-15603626	NC	sh	OK	5.74244	5.78831	0.0114771	0.96655	0.983326	no	4.93038	7.08972	5.20724	7.13421	5.57806	4.65266
SCARNA21B	scaRNA	chr1:15526812-15603626	NC	sh	NOTEST	0	0	0	1	1	no	0	0	0	0	0	0
AL121992.3	lncRNA	chr1:15526812-15603626	NC	sh	NOTEST	0.603322	0	#NAME?	1	1	no	0	0	1.80997	0	0	0
AGMAT	protein_coding	chr1:15526812-15603626	NC	sh	OK	5.91987	2.25825	-1.39036	5e-05	0.000358204	yes	5.22338	7.11912	5.41711	2.20786	2.43076	2.13612
AL121992.1	lncRNA	chr1:15526812-15603626	NC	sh	NOTEST	0	0	0	1	1	no	0	0	0	0	0	0
CHCHD2P6	processed_pseudogene	chr1:15604596-15605043	NC	sh	NOTEST	0.352603	0	#NAME?	1	1	no	0	0	1.05781	0	0	0
RNU7-179P	snRNA	chr1:15608077-15608145	NC	sh	NOTEST	0	0	0	1	1	no	0	0	0	0	0	0
CD24P1	processed_pseudogene	chr1:15614642-15614867	NC	sh	NOTEST	0	0	0	1	1	no	0	0	0	0	0	0
DDI2	protein_coding	chr1:15617457-15669044	NC	sh	OK	7.81563	10.6231	0.442768	0.00165	0.00788594	yes	7.39267	7.39989	8.65432	9.85259	10.5497	11.4669
RSC1A1	protein_coding	chr1:15617457-15669044	NC	sh	OK	0.838196	0.407173	-1.04165	0.43355	0.618416	no	0.422106	0.634197	1.45828	0.789589	0.431316	0.000613326
AL121992.2	lncRNA	chr1:15682872-15683128	NC	sh	NOTEST	0	0	0	1	1	no	0	0	0	0	0	0
PLEKHM2	protein_coding	chr1:15684319-15749896	NC	sh	OK	17.2105	23.9717	0.478041	0.0001	0.000677369	yes	15.1319	19.252	17.2476	22.7302	24.8354	24.3495
AL450998.3	lncRNA	chr1:15684319-15749896	NC	sh	NOTEST	0	0	0	1	1	no	0	0	0	0	0	0
SLC25A34	protein_coding	chr1:15684319-15749896	NC	sh	OK	0.758468	0.687899	-0.14089	0.8973	0.948494	no	0.308804	0.318399	1.6482	0.517953	1.25521	0.290534
SLC25A34-AS1	lncRNA	chr1:15684319-15749896	NC	sh	NOTEST	0	0.201598	inf	1	1	no	0	0	0	0	0	0.604794
TMEM82	protein_coding	chr1:15684319-15749896	NC	sh	NOTEST	0.335704	0.404457	0.268794	1	1	no	0.271308	0.21605	0.519755	0.287339	0.658293	0.267737
FBLIM1	protein_coding	chr1:15756606-15786594	NC	sh	OK	92.1257	71.0316	-0.375142	0.02625	0.076753	no	85.4405	98.0627	92.8738	61.5008	80.4798	71.1142
RPL12P14	processed_pseudogene	chr1:15792795-15793285	NC	sh	NOTEST	0.0715751	0	#NAME?	1	1	no	0.214725	0	0	0	0	0
UQCRHL	protein_coding	chr1:15807168-15809348	NC	sh	OK	0.9286	1.49614	0.688116	0.0016	0.00769495	yes	0.871863	1.33037	0.583565	1.29003	1.69555	1.50284
AL450998.1	processed_pseudogene	chr1:15828231-15828669	NC	sh	NOTEST	0	0	0	1	1	no	0	0	0	0	0	0
AL450998.2	lncRNA	chr1:15834473-15940456	NC	sh	NOTEST	0.398917	0.440633	0.14349	1	1	no	0.453909	0.325836	0.417007	0.238864	0.715221	0.367816
SPEN	protein_coding	chr1:15834473-15940456	NC	sh	OK	17.7875	21.7895	0.292766	0.21385	0.381622	no	17.3873	17.7652	18.2102	20.6716	21.861	22.8359
AL034555.1	unprocessed_pseudogene	chr1:15834473-15940456	NC	sh	NOTEST	0	0	0	1	1	no	0	0	0	0	0	0
ZBTB17	protein_coding	chr1:15941868-15976132	NC	sh	OK	7.75079	9.27842	0.259535	0.1802	0.337734	no	7.95928	7.36008	7.93302	9.34118	9.53507	8.959
AL355994.4	processed_pseudogene	chr1:15941868-15976132	NC	sh	NOTEST	0	0	0	1	1	no	0	0	0	0	0	0
AL355994.1	unprocessed_pseudogene	chr1:15988181-15988441	NC	sh	NOTEST	0	0	0	1	1	no	0	0	0	0	0	0
AL355994.5	processed_pseudogene	chr1:15989139-15989375	NC	sh	NOTEST	0	0	0	1	1	no	0	0	0	0	0	0
TBC1D3P6	unprocessed_pseudogene	chr1:15989870-15994751	NC	sh	NOTEST	0	0	0	1	1	no	0	0	0	0	0	0
SRARP	protein_coding	chr1:16004235-16008807	NC	sh	NOTEST	0.00639065	0	#NAME?	1	1	no	0	0.019172	0	0	0	0
AL355994.3	lncRNA	chr1:16004235-16008807	NC	sh	NOTEST	0	0	0	1	1	no	0	0	0	0	0	0
HSPB7	protein_coding	chr1:16014027-16034050	NC	sh	NOTEST	0.00958014	0	#NAME?	1	1	no	0	0.0287404	0	0	0	0
CLCNKA	protein_coding	chr1:16014027-16034050	NC	sh	NOTEST	0.00592925	0.0299363	2.33597	1	1	no	0.0177877	0	0	0	0.0898089	0
AL355994.2	unprocessed_pseudogene	chr1:16035177-16040029	NC	sh	NOTEST	0.0381478	0.354889	3.2177	1	1	no	0	0.114443	0	0.236879	0.596172	0.231616
CLCNKB	protein_coding	chr1:16043735-16057308	NC	sh	NOTEST	0.0150532	0.0107456	-0.48633	1	1	no	0	0.0451596	0	0	0.0322367	0
FAM131C	protein_coding	chr1:16057768-16073651	NC	sh	NOTEST	0.601479	0.633516	0.0748651	1	1	no	0.502135	0.791862	0.510441	0.393235	0.558963	0.948349
EPHA2	protein_coding	chr1:16124336-16157329	NC	sh	OK	109.391	110.779	0.018191	0.8373	0.914208	no	105.987	117.828	104.357	102.52	123.099	106.718
AL451042.2	lncRNA	chr1:16124336-16157329	NC	sh	OK	0.689548	1.55353	1.17183	0.56065	0.725275	no	0.791666	0.793663	0.483315	1.50593	1.76223	1.39244
AL451042.1	lncRNA	chr1:16159265-16161883	NC	sh	OK	1.52286	1.09655	-0.473813	0.43675	0.62101	no	1.72088	1.29429	1.55341	0.88009	1.69817	0.711383
ARHGEF19-AS1	lncRNA	chr1:16197853-16212652	NC	sh	NOTEST	0.542448	0	#NAME?	1	1	no	0	0.80423	0.823113	0	0	0
ARHGEF19	protein_coding	chr1:16197853-16212652	NC	sh	OK	28.4524	33.0724	0.217075	0.0906	0.202412	no	25.2724	30.909	29.1759	32.2717	33.373	33.5725
ANO7L1	transcribed_unprocessed_pseudogene	chr1:16215908-16228027	NC	sh	OK	1.23344	1.57521	0.352851	0.6395	0.786078	no	1.62378	1.28032	0.796231	2.24501	1.16359	1.31703
AL109627.1	lncRNA	chr1:16228673-16231335	NC	sh	OK	3.08794	2.4474	-0.3354	0.016	0.0514251	no	2.87304	3.26563	3.12516	2.3092	2.94481	2.08818
CPLANE2	protein_coding	chr1:16231691-16237183	NC	sh	OK	5.44456	4.69354	-0.21414	0.4893	0.668518	no	7.08161	4.21673	5.03535	4.41706	6.42368	3.23988
MT1XP1	processed_pseudogene	chr1:16241212-16241398	NC	sh	NOTEST	0	0	0	1	1	no	0	0	0	0	0	0
FBXO42	protein_coding	chr1:16246839-16352480	NC	sh	OK	7.63747	8.87963	0.217404	0.1306	0.266256	no	7.59856	6.52838	8.78547	8.3719	7.9554	10.3116
SZRD1	protein_coding	chr1:16352574-16437424	NC	sh	OK	43.79	41.1546	-0.0895474	0.35525	0.544275	no	40.4424	43.9196	47.0078	35.687	43.6001	44.1766
RPL22P3	processed_pseudogene	chr1:16352574-16437424	NC	sh	NOTEST	0	0	0	1	1	no	0	0	0	0	0	0
SPATA21	protein_coding	chr1:16352574-16437424	NC	sh	NOTEST	0.0872776	0.0677903	-0.364532	1	1	no	0.102947	0.0695482	0.0893378	0.0698063	0.0878274	0.0457372
NECAP2	protein_coding	chr1:16440720-16460078	NC	sh	OK	26.2799	30.3893	0.209602	0.03525	0.0973343	no	23.8657	26.8874	28.0867	29.3949	29.7464	32.0266
LINC01772	lncRNA	chr1:16460947-16499257	NC	sh	OK	0.303582	0.786929	1.37415	0.00155	0.00748317	yes	0.260748	0.414373	0.235625	0.958832	0.642103	0.759854
CROCCP3	transcribed_unprocessed_pseudogene	chr1:16460947-16499257	NC	sh	OK	2.97896	6.45368	1.11531	0.144	0.285969	no	1.68129	4.3331	2.9225	9.06943	7.1732	3.11841
RNU1-1	snRNA	chr1:16514121-16514285	NC	sh	NOTEST	0	0	0	1	1	no	0	0	0	0	0	0
AL137802.2	lncRNA	chr1:16514644-16521796	NC	sh	NOTEST	0	0.0993695	inf	1	1	no	0	0	0	0.0874281	0	0.21068
AL137802.3	lncRNA	chr1:16514644-16521796	NC	sh	NOTEST	0	0	0	1	1	no	0	0	0	0	0	0
AL137802.1	lncRNA	chr1:16514644-16521796	NC	sh	NOTEST	0	0	0	1	1	no	0	0	0	0	0	0
LINC01783	lncRNA	chr1:16533885-16536172	NC	sh	NOTEST	0	0	0	1	1	no	0	0	0	0	0	0
RNU1-6P	snRNA	chr1:16533885-16536172	NC	sh	NOTEST	0	0	0	1	1	no	0	0	0	0	0	0
AL355149.1	unprocessed_pseudogene	chr1:16548650-16552531	NC	sh	NOTEST	0	0	0	1	1	no	0	0	0	0	0	0
NBPF1	protein_coding	chr1:16562318-16613562	NC	sh	OK	10.7387	7.25948	-0.564886	0.0161	0.0516983	no	9.65814	11.1602	11.3979	7.94806	6.31239	7.51799
AL137798.1	lncRNA	chr1:16617390-16617729	NC	sh	NOTEST	0	0	0	1	1	no	0	0	0	0	0	0
CROCCP2	transcribed_unprocessed_pseudogene	chr1:16618252-16667524	NC	sh	OK	7.94778	10.0784	0.342636	0.0305	0.0865924	no	6.36446	9.46111	8.01776	7.54451	11.574	11.1165
AL137798.3	transcribed_unprocessed_pseudogene	chr1:16618252-16667524	NC	sh	NOTEST	0	0	0	1	1	no	0	0	0	0	0	0
MST1P2	unprocessed_pseudogene	chr1:16618252-16667524	NC	sh	NOTEST	0.237926	0.306009	0.36306	1	1	no	0.23458	0.231628	0.24757	0.409324	0.200998	0.307706
AL137798.2	lncRNA	chr1:16618252-16667524	NC	sh	NOTEST	0	0	0	1	1	no	0	0	0	0	0	0
RNU1-3	snRNA	chr1:16618252-16667524	NC	sh	NOTEST	0	0	0	1	1	no	0	0	0	0	0	0
AL021920.2	unprocessed_pseudogene	chr1:16681096-16720157	NC	sh	NOTEST	0	0	0	1	1	no	0	0	0	0	0	0
EIF1AXP1	processed_pseudogene	chr1:16681096-16720157	NC	sh	OK	0.845267	0.218171	-1.95395	0.28895	0.47289	no	0.907286	0.927244	0.701272	0.307042	0	0.347469
ESPNP	transcribed_unprocessed_pseudogene	chr1:16681096-16720157	NC	sh	NOTEST	0.0549606	0.00474885	-3.53275	1	1	no	0	0.0303842	0.134498	0	0	0.0142466
AL021920.1	lncRNA	chr1:16681096-16720157	NC	sh	NOTEST	0	0	0	1	1	no	0	0	0	0	0	0
AL021920.3	lncRNA	chr1:16739937-16972964	NC	sh	NOTEST	0	0	0	1	1	no	0	0	0	0	0	0
CROCC	protein_coding	chr1:16739937-16972964	NC	sh	OK	3.94051	4.94174	0.326635	0.22	0.389474	no	3.58089	4.55648	3.68416	4.25661	5.47643	5.09216
CROCCP4	transcribed_unprocessed_pseudogene	chr1:16739937-16972964	NC	sh	NOTEST	0	0	0	1	1	no	0	0	0	0	0	0
RNU1-4	snRNA	chr1:16739937-16972964	NC	sh	NOTEST	0	0	0	1	1	no	0	0	0	0	0	0
MST1L	transcribed_unprocessed_pseudogene	chr1:16739937-16972964	NC	sh	NOTEST	0.0452952	0.035267	-0.361039	1	1	no	0.0673517	0.0358296	0.0327044	0.0273467	0	0.0784544
BX284668.1	lncRNA	chr1:16739937-16972964	NC	sh	NOTEST	0	0	0	1	1	no	0	0	0	0	0	0
BX284668.3	unprocessed_pseudogene	chr1:16739937-16972964	NC	sh	NOTEST	0	0	0	1	1	no	0	0	0	0	0	0
MIR3675	miRNA	chr1:16739937-16972964	NC	sh	NOTEST	0	0	0	1	1	no	0	0	0	0	0	0
BX284668.2	lncRNA	chr1:16739937-16972964	NC	sh	NOTEST	0.0308877	0	#NAME?	1	1	no	0	0	0.092663	0	0	0
RNU1-5P	snRNA	chr1:16739937-16972964	NC	sh	NOTEST	0	0	0	1	1	no	0	0	0	0	0	0
BX284668.5	lncRNA	chr1:16739937-16972964	NC	sh	OK	16.1952	32.3726	0.999203	0.0027	0.0119329	yes	17.0326	17.4143	14.1388	31.9635	35.1477	30.0065
BX284668.4	processed_pseudogene	chr1:16739937-16972964	NC	sh	NOTEST	0	0	0	1	1	no	0	0	0	0	0	0
RNU1-2	snRNA	chr1:16739937-16972964	NC	sh	NOTEST	0	0	0	1	1	no	0	0	0	0	0	0
BX284668.6	lncRNA	chr1:16739937-16972964	NC	sh	NOTEST	0	0	0	1	1	no	0	0	0	0	0	0
MFAP2	protein_coding	chr1:16974501-17011928	NC	sh	OK	7.29602	9.57164	0.391656	0.36395	0.55306	no	6.4743	8.42197	6.99179	10.3816	8.53205	9.80124
AL049569.2	lncRNA	chr1:16974501-17011928	NC	sh	NOTEST	0	0	0	1	1	no	0	0	0	0	0	0
AL049569.1	lncRNA	chr1:16974501-17011928	NC	sh	NOTEST	0.131525	0	#NAME?	1	1	no	0.394575	0	0	0	0	0
ATP13A2	protein_coding	chr1:16974501-17011928	NC	sh	OK	36.8347	23.2583	-0.663324	5e-05	0.000358204	yes	38.5871	36.3817	35.5354	21.7489	26.093	21.9328
SDHB	protein_coding	chr1:17018721-17054032	NC	sh	OK	55.9659	40.2277	-0.476359	5e-05	0.000358204	yes	55.4705	50.8435	61.5838	40.1717	40.0692	40.4422
PADI2	protein_coding	chr1:17066760-17119451	NC	sh	OK	1.4538	0.21578	-2.75219	5e-05	0.000358204	yes	1.30132	1.67443	1.38564	0.251744	0.10771	0.287886
LINC02783	lncRNA	chr1:17189782-17201733	NC	sh	NOTEST	0	0.252941	inf	1	1	no	0	0	0	0	0.592754	0.166069
AL590644.1	lncRNA	chr1:17189782-17201733	NC	sh	NOTEST	0	0	0	1	1	no	0	0	0	0	0	0
PADI1	protein_coding	chr1:17205127-17246007	NC	sh	OK	2.82219	0.7525	-1.90705	5e-05	0.000358204	yes	2.61562	2.46213	3.38882	0.37864	1.02107	0.857786
PADI3	protein_coding	chr1:17249097-17284233	NC	sh	NOTEST	0.323392	0.081307	-1.99183	1	1	no	0.325708	0.254011	0.390457	0.0526088	0.0704885	0.120824
MIR3972	miRNA	chr1:17249097-17284233	NC	sh	NOTEST	0	0	0	1	1	no	0	0	0	0	0	0
PADI4	protein_coding	chr1:17308194-17364004	NC	sh	NOTEST	0	0	0	1	1	no	0	0	0	0	0	0
PADI6	protein_coding	chr1:17372195-17401699	NC	sh	NOTEST	0	0	0	1	1	no	0	0	0	0	0	0
RCC2-AS1	lncRNA	chr1:17406759-17439677	NC	sh	NOTEST	0.594123	0	#NAME?	1	1	no	1.78237	0	0	0	0	0
RCC2	protein_coding	chr1:17406759-17439677	NC	sh	OK	15.9705	17.374	0.121526	0.22175	0.391667	no	16.0901	16.2253	15.596	16.8455	18.3099	16.9666
ARHGEF10L	protein_coding	chr1:17539697-17697874	NC	sh	OK	10.0474	5.86057	-0.777705	0.0001	0.000677369	yes	9.39891	11.642	9.1012	4.96178	6.53037	6.08955
LINC02810	lncRNA	chr1:17717624-17749978	NC	sh	NOTEST	0	0	0	1	1	no	0	0	0	0	0	0
ACTL8	protein_coding	chr1:17755332-17827063	NC	sh	NOTEST	0.261788	0	#NAME?	1	1	no	0.182464	0.299354	0.303547	0	0	0
AL357509.1	lncRNA	chr1:18015711-18045612	NC	sh	NOTEST	0	0	0	1	1	no	0	0	0	0	0	0
LINC01654	lncRNA	chr1:18065656-18074412	NC	sh	NOTEST	0	0	0	1	1	no	0	0	0	0	0	0
IGSF21	protein_coding	chr1:18107797-18378483	NC	sh	NOTEST	0	0	0	1	1	no	0	0	0	0	0	0
AL365209.1	TEC	chr1:18107797-18378483	NC	sh	NOTEST	0	0	0	1	1	no	0	0	0	0	0	0
IGSF21-AS1	lncRNA	chr1:18107797-18378483	NC	sh	NOTEST	0	0	0	1	1	no	0	0	0	0	0	0
AL591896.1	lncRNA	chr1:18385828-18388514	NC	sh	NOTEST	0	0	0	1	1	no	0	0	0	0	0	0
KLHDC7A	protein_coding	chr1:18480981-18486126	NC	sh	NOTEST	0	0	0	1	1	no	0	0	0	0	0	0
DYNLL1P3	processed_pseudogene	chr1:18513117-18513383	NC	sh	NOTEST	0	0	0	1	1	no	0	0	0	0	0	0
AL031737.1	processed_pseudogene	chr1:18595413-18595636	NC	sh	NOTEST	0	0	0	1	1	no	0	0	0	0	0	0
PAX7	protein_coding	chr1:18630845-18748866	NC	sh	NOTEST	0	0.00612035	inf	1	1	no	0	0	0	0.0183611	0	0
TAS1R2	protein_coding	chr1:18839598-18859682	NC	sh	NOTEST	0	0	0	1	1	no	0	0	0	0	0	0
ALDH4A1	protein_coding	chr1:18871429-18902724	NC	sh	OK	3.67948	3.57449	-0.0417638	0.8175	0.902806	no	4.07257	3.92033	3.04554	3.3651	3.29239	4.06598
MIR4695	miRNA	chr1:18871429-18902724	NC	sh	NOTEST	0	0	0	1	1	no	0	0	0	0	0	0
MIR1290	miRNA	chr1:18871429-18902724	NC	sh	NOTEST	0	0	0	1	1	no	0	0	0	0	0	0
IFFO2	protein_coding	chr1:18904279-18956676	NC	sh	OK	7.04106	14.2486	1.01696	5e-05	0.000358204	yes	6.9711	7.40935	6.74274	13.6183	15.2927	13.8349
AL137127.1	lncRNA	chr1:19072109-19210266	NC	sh	NOTEST	0.143581	0.312681	1.12283	1	1	no	0.145367	0.0667746	0.218601	0.22099	0.44759	0.269463
UBR4	protein_coding	chr1:19072109-19210266	NC	sh	OK	63.7291	91.5314	0.522315	0.0206	0.0632204	no	57.9588	69.8619	63.3666	93.2288	89.029	92.3365
EMC1-AS1	lncRNA	chr1:19210500-19251527	NC	sh	NOTEST	0.136308	0.474639	1.79996	1	1	no	0.207481	0	0.201444	0.427852	0.545575	0.45049
EMC1	protein_coding	chr1:19210500-19251527	NC	sh	OK	14.9943	11.0239	-0.443787	0.0046	0.0185859	yes	15.3297	14.2168	15.4365	9.45977	12.0035	11.6083
MRTO4	protein_coding	chr1:19251804-19260128	NC	sh	OK	12.8766	11.5524	-0.156552	0.17135	0.32539	no	11.6701	13.0904	13.8692	9.83787	12.0695	12.7499
AL035413.2	unprocessed_pseudogene	chr1:19260520-19262307	NC	sh	NOTEST	0.454911	0.466181	0.0353069	1	1	no	0	1.36473	0	0.700327	0	0.698217
AKR7L	polymorphic_pseudogene	chr1:19265981-19274194	NC	sh	OK	1.65027	0.834799	-0.983199	0.00325	0.013905	yes	1.60805	1.65138	1.69138	1.00887	0.638418	0.857109
AKR7A3	protein_coding	chr1:19282572-19288770	NC	sh	OK	16.4034	6.8202	-1.26611	5e-05	0.000358204	yes	15.3464	15.5437	18.3202	6.58185	8.67434	5.20439
AL035413.1	processed_pseudogene	chr1:19297079-19297903	NC	sh	NOTEST	0	0	0	1	1	no	0	0	0	0	0	0
AKR7A2	protein_coding	chr1:19303964-19312146	NC	sh	OK	19.1165	12.1497	-0.653893	5e-05	0.000358204	yes	17.7725	19.4838	20.0932	11.5045	12.8375	12.1072
RNU6-1099P	snRNA	chr1:19303964-19312146	NC	sh	NOTEST	0	0	0	1	1	no	0	0	0	0	0	0
SLC66A1	protein_coding	chr1:19312325-19329300	NC	sh	OK	6.69716	9.23594	0.463709	0.0004	0.00231122	yes	6.18635	6.97668	6.92846	8.18778	10.2851	9.23494
CAPZB	protein_coding	chr1:19338774-19658456	NC	sh	OK	83.4606	82.0225	-0.0250758	0.87	0.932949	no	77.879	83.5919	88.9109	74.1958	85.3796	86.4921
RN7SL277P	misc_RNA	chr1:19338774-19658456	NC	sh	NOTEST	0	0	0	1	1	no	0	0	0	0	0	0
MICOS10	protein_coding	chr1:19338774-19658456	NC	sh	OK	30.9609	24.6831	-0.326925	0.65755	0.799372	no	28.1054	31.2776	33.4997	18.1667	28.404	27.4785
RNU4-28P	snRNA	chr1:19338774-19658456	NC	sh	NOTEST	0	0	0	1	1	no	0	0	0	0	0	0
AL031727.2	lncRNA	chr1:19338774-19658456	NC	sh	NOTEST	0	0	0	1	1	no	0	0	0	0	0	0
NBL1	protein_coding	chr1:19338774-19658456	NC	sh	OK	169.943	66.1065	-1.36219	5e-05	0.000358204	yes	148.959	187.583	173.289	59.1943	70.3767	68.7484
MICOS10-NBL1	protein_coding	chr1:19338774-19658456	NC	sh	NOTEST	0.261883	0.305666	0.223036	1	1	no	0.785648	0	0	0.67368	0	0.243319
AL031727.1	processed_pseudogene	chr1:19338774-19658456	NC	sh	OK	1.48771	1.29033	-0.205356	0.91605	0.958203	no	0.456646	2.19416	1.81234	2.36594	0.964675	0.540378
HTR6	protein_coding	chr1:19664874-19680966	NC	sh	NOTEST	0.199187	0.0434617	-2.19631	1	1	no	0.219171	0.26406	0.11433	0.0562475	0.0741377	0
TMCO4	protein_coding	chr1:19682212-19799945	NC	sh	OK	9.05004	5.66391	-0.676125	5e-05	0.000358204	yes	7.88604	10.187	9.07708	5.06345	6.79241	5.13589
RNF186	protein_coding	chr1:19814028-19819502	NC	sh	NOTEST	0.0502678	0	#NAME?	1	1	no	0.0526933	0	0.0981102	0	0	0
AL391883.1	lncRNA	chr1:19814028-19819502	NC	sh	NOTEST	0	0	0	1	1	no	0	0	0	0	0	0
OTUD3	protein_coding	chr1:19882394-19912945	NC	sh	OK	2.38697	2.23099	-0.0974967	0.56915	0.731545	no	1.94123	2.56855	2.65114	2.11572	2.15391	2.42335
PLA2G2E	protein_coding	chr1:19920008-19923617	NC	sh	NOTEST	0	0	0	1	1	no	0	0	0	0	0	0
RN7SL304P	misc_RNA	chr1:19970968-19971269	NC	sh	NOTEST	0	0	0	1	1	no	0	0	0	0	0	0
PLA2G2A	protein_coding	chr1:19975430-19980416	NC	sh	NOTEST	0	0	0	1	1	no	0	0	0	0	0	0
PLA2G5	protein_coding	chr1:20028178-20091911	NC	sh	NOTEST	0	0	0	1	1	no	0	0	0	0	0	0
PLA2G2D	protein_coding	chr1:20111938-20119566	NC	sh	NOTEST	0	0	0	1	1	no	0	0	0	0	0	0
PLA2G2F	protein_coding	chr1:20139322-20150381	NC	sh	NOTEST	0	0	0	1	1	no	0	0	0	0	0	0
Z98257.1	lncRNA	chr1:20154170-20160568	NC	sh	NOTEST	0	0	0	1	1	no	0	0	0	0	0	0
PLA2G2C	protein_coding	chr1:20161252-20177424	NC	sh	NOTEST	0	0	0	1	1	no	0	0	0	0	0	0
UBXN10-AS1	lncRNA	chr1:20184241-20196050	NC	sh	NOTEST	0	0.240234	inf	1	1	no	0	0	0	0.720703	0	0
UBXN10	protein_coding	chr1:20184241-20196050	NC	sh	NOTEST	0.352317	0.216706	-0.701136	1	1	no	0.293736	0.339378	0.423837	0.200159	0.215918	0.234041
LINC01757	lncRNA	chr1:20243094-20244664	NC	sh	NOTEST	0	0	0	1	1	no	0	0	0	0	0	0
Z98257.2	lncRNA	chr1:20272017-20275005	NC	sh	NOTEST	0	0	0	1	1	no	0	0	0	0	0	0
VWA5B1	protein_coding	chr1:20290918-20354894	NC	sh	NOTEST	0	0.0944734	inf	1	1	no	0	0	0	0	0.28342	0
AL020998.1	lncRNA	chr1:20290918-20354894	NC	sh	NOTEST	0	0	0	1	1	no	0	0	0	0	0	0
LINC01141	lncRNA	chr1:20360578-20431234	NC	sh	NOTEST	0.118214	0	#NAME?	1	1	no	0.221983	0.13266	0	0	0	0
AL139254.1	lncRNA	chr1:20360578-20431234	NC	sh	NOTEST	0	0	0	1	1	no	0	0	0	0	0	0
AL139254.2	lncRNA	chr1:20476221-20480397	NC	sh	NOTEST	0	0	0	1	1	no	0	0	0	0	0	0
AL139254.3	lncRNA	chr1:20476221-20480397	NC	sh	NOTEST	0	0	0	1	1	no	0	0	0	0	0	0
CAMK2N1	protein_coding	chr1:20482390-20486210	NC	sh	OK	91.2188	91.1276	-0.0014433	0.98695	0.992416	no	87.8711	100.242	85.543	89.5691	90.1567	93.6568
MUL1	protein_coding	chr1:20499447-20508151	NC	sh	OK	8.86986	10.3677	0.225116	0.03345	0.0932976	no	8.37644	9.25452	8.97862	9.55688	11.0889	10.4574
RPS4XP4	processed_pseudogene	chr1:20525988-20526751	NC	sh	NOTEST	0	0	0	1	1	no	0	0	0	0	0	0
FAM43B	protein_coding	chr1:20552572-20555020	NC	sh	NOTEST	0	0	0	1	1	no	0	0	0	0	0	0
CDA	protein_coding	chr1:20589085-20618903	NC	sh	OK	93.4876	75.0936	-0.316085	0.00085	0.00445097	yes	87.7281	96.8245	95.9101	70.2697	79.2362	75.7749
PINK1	protein_coding	chr1:20633457-20661544	NC	sh	OK	23.9876	22.6151	-0.0850053	0.60725	0.762399	no	22.6345	25.4561	23.8723	21.3347	23.834	22.6765
MIR6084	miRNA	chr1:20633457-20661544	NC	sh	NOTEST	0	0	0	1	1	no	0	0	0	0	0	0
PINK1-AS	lncRNA	chr1:20633457-20661544	NC	sh	OK	1.12454	1.33618	0.248773	0.67565	0.811912	no	1.2448	0.944186	1.18465	1.49985	1.26341	1.24528
DDOST	protein_coding	chr1:20633457-20661544	NC	sh	OK	82.2691	81.5658	-0.0123864	0.9089	0.954269	no	80.3262	83.8976	82.5836	72.7034	84.6447	87.3493
KIF17	protein_coding	chr1:20664013-20718017	NC	sh	NOTEST	0.258595	0.52476	1.02097	1	1	no	0.165048	0.308992	0.301744	0.552355	0.620695	0.401231
AL663074.2	unprocessed_pseudogene	chr1:20664013-20718017	NC	sh	NOTEST	0	0	0	1	1	no	0	0	0	0	0	0
SH2D5	protein_coding	chr1:20719730-20732837	NC	sh	OK	2.90567	8.77772	1.59498	5e-05	0.000358204	yes	2.54661	2.36844	3.80195	7.74488	9.58763	9.00065
AL663074.1	lncRNA	chr1:20732879-20733952	NC	sh	NOTEST	0	0	0	1	1	no	0	0	0	0	0	0
HP1BP3	protein_coding	chr1:20740265-20787323	NC	sh	OK	107.483	127.365	0.244861	0.06615	0.158792	no	98.5073	107.305	116.637	122.559	130.518	129.019
EIF4G3	protein_coding	chr1:20806291-21176888	NC	sh	OK	26.6392	29.3232	0.138492	0.2542	0.432303	no	25.0701	26.6869	28.1607	26.9509	31.3685	29.6503
RNU7-200P	snRNA	chr1:20806291-21176888	NC	sh	NOTEST	0	0	0	1	1	no	0	0	0	0	0	0
MIR1256	miRNA	chr1:20806291-21176888	NC	sh	NOTEST	0	0	0	1	1	no	0	0	0	0	0	0
RPS15AP6	processed_pseudogene	chr1:20806291-21176888	NC	sh	NOTEST	0.546709	0	#NAME?	1	1	no	0	1.64013	0	0	0	0
AL627311.1	processed_pseudogene	chr1:20806291-21176888	NC	sh	NOTEST	0	0	0	1	1	no	0	0	0	0	0	0
HSPE1P27	processed_pseudogene	chr1:20806291-21176888	NC	sh	NOTEST	0	0	0	1	1	no	0	0	0	0	0	0
AL031005.2	lncRNA	chr1:21177053-21178164	NC	sh	NOTEST	0.131682	0.0775042	-0.764709	1	1	no	0.175854	0.0598717	0.15932	0	0.232513	0
ECE1	protein_coding	chr1:21217246-21345572	NC	sh	OK	81.625	60.4932	-0.432237	5e-05	0.000358204	yes	80.163	82.6587	82.0533	58.5459	60.6048	62.329
AL031005.1	lncRNA	chr1:21217246-21345572	NC	sh	NOTEST	0.0413503	0.0488065	0.239176	1	1	no	0.124051	0	0	0	0	0.14642
ECE1-AS1	lncRNA	chr1:21217246-21345572	NC	sh	NOTEST	0.122367	0.136428	0.156921	1	1	no	0.0446737	0.195248	0.127181	0.0316529	0.295014	0.0826169
PPP1R11P1	processed_pseudogene	chr1:21397986-21398362	NC	sh	NOTEST	0	0	0	1	1	no	0	0	0	0	0	0
AL592309.1	unprocessed_pseudogene	chr1:21411459-21413293	NC	sh	NOTEST	0	0	0	1	1	no	0	0	0	0	0	0
AL592309.2	lncRNA	chr1:21415897-21417492	NC	sh	NOTEST	0	0	0	1	1	no	0	0	0	0	0	0
NBPF2P	unprocessed_pseudogene	chr1:21424624-21427967	NC	sh	NOTEST	0	0	0	1	1	no	0	0	0	0	0	0
HS6ST1P1	processed_pseudogene	chr1:21428302-21429536	NC	sh	NOTEST	0	0	0	1	1	no	0	0	0	0	0	0
CROCCP5	unprocessed_pseudogene	chr1:21434317-21437558	NC	sh	NOTEST	0	0	0	1	1	no	0	0	0	0	0	0
NBPF3	protein_coding	chr1:21440127-21485005	NC	sh	NOTEST	0.289734	0.0707437	-2.03406	1	1	no	0.227503	0.469024	0.172675	0.135367	0.0768638	0
PFN1P10	processed_pseudogene	chr1:21440127-21485005	NC	sh	NOTEST	0	0	0	1	1	no	0	0	0	0	0	0
ALPL	protein_coding	chr1:21509396-21578410	NC	sh	NOTEST	0	0	0	1	1	no	0	0	0	0	0	0
LINC02596	lncRNA	chr1:21586471-21591187	NC	sh	NOTEST	0	0	0	1	1	no	0	0	0	0	0	0
RAP1GAP	protein_coding	chr1:21596214-21669363	NC	sh	OK	1.54068	0.753141	-1.03257	0.00045	0.0025594	yes	1.55243	1.51192	1.55769	0.687725	0.736876	0.834822
USP48	protein_coding	chr1:21678297-21783606	NC	sh	OK	15.82	13.3047	-0.249816	0.0867	0.195663	no	15.935	14.6751	16.85	12.8794	12.4143	14.6204
AL590103.1	processed_pseudogene	chr1:21678297-21783606	NC	sh	NOTEST	0	0	0	1	1	no	0	0	0	0	0	0
LDLRAD2	protein_coding	chr1:21812264-21937310	NC	sh	OK	1.62512	0.603572	-1.42894	0.37535	0.563924	no	1.41498	2.09883	1.36153	0.710125	0.578155	0.522436
HSPG2	protein_coding	chr1:21812264-21937310	NC	sh	OK	75.8771	49.123	-0.627265	5e-05	0.000358204	yes	72.6362	83.0825	71.9126	49.129	52.5854	45.6547
AL590556.1	processed_pseudogene	chr1:21812264-21937310	NC	sh	NOTEST	0	0	0	1	1	no	0	0	0	0	0	0
AL590556.2	transcribed_unitary_pseudogene	chr1:21950678-21956871	NC	sh	NOTEST	0.0674231	0	#NAME?	1	1	no	0.202269	0	0	0	0	0
CELA3B	protein_coding	chr1:21977021-22101360	NC	sh	NOTEST	0.0767294	0.306948	2.00014	1	1	no	0.155532	0.0746565	0	0.920845	0	0
AL590556.3	lncRNA	chr1:21977021-22101360	NC	sh	NOTEST	0	0.0324611	inf	1	1	no	0	0	0	0.0458589	0	0.0515244
RN7SL386P	misc_RNA	chr1:21977021-22101360	NC	sh	NOTEST	0	0	0	1	1	no	0	0	0	0	0	0
RNU6-1022P	snRNA	chr1:21977021-22101360	NC	sh	NOTEST	0	0	0	1	1	no	0	0	0	0	0	0
CELA3A	protein_coding	chr1:21977021-22101360	NC	sh	NOTEST	0.0566846	0.0322078	-0.815548	1	1	no	0.0880558	0	0.0819981	0	0	0.0966234
RN7SL186P	misc_RNA	chr1:21977021-22101360	NC	sh	NOTEST	0	0	0	1	1	no	0	0	0	0	0	0
RNU6-776P	snRNA	chr1:21977021-22101360	NC	sh	NOTEST	0	0	0	1	1	no	0	0	0	0	0	0
LINC01635	lncRNA	chr1:21977021-22101360	NC	sh	NOTEST	0.386231	0.299925	-0.364863	1	1	no	0.189844	0.30083	0.668021	0.30975	0.510747	0.0792779
LINC00339	lncRNA	chr1:21977021-22101360	NC	sh	OK	11.5948	11.5483	-0.0057973	0.9909	0.994648	no	11.0868	10.8671	12.8305	10.4453	11.8719	12.3277
CDC42	protein_coding	chr1:21977021-22101360	NC	sh	OK	178.42	199.146	0.158554	0.09015	0.201734	no	158.83	172.209	204.221	189.518	188.566	219.356
CDC42-AS1	lncRNA	chr1:21977021-22101360	NC	sh	NOTEST	0.221672	0.143518	-0.6272	1	1	no	0.238991	0.21964	0.206386	0.301558	0.0349033	0.0940921
AL031281.1	transcribed_processed_pseudogene	chr1:21977021-22101360	NC	sh	NOTEST	0	0	0	1	1	no	0	0	0	0	0	0
CDC42-IT1	lncRNA	chr1:21977021-22101360	NC	sh	NOTEST	0.433293	0.44573	0.0408273	1	1	no	0	0.753455	0.546424	0	1.33719	0
MPHOSPH6P1	processed_pseudogene	chr1:21977021-22101360	NC	sh	NOTEST	0	0	0	1	1	no	0	0	0	0	0	0
WNT4	protein_coding	chr1:22117312-22157401	NC	sh	NOTEST	0.413762	0.135821	-1.60709	1	1	no	0.73106	0.220415	0.28981	0.195964	0.114125	0.0973743
AL445253.1	lncRNA	chr1:22117312-22157401	NC	sh	NOTEST	0.0798047	0.0663482	-0.266416	1	1	no	0.0782423	0	0.161172	0	0.105937	0.0931073
MIR4418	miRNA	chr1:22266238-22266300	NC	sh	NOTEST	0	0	0	1	1	no	0	0	0	0	0	0
PPIAP34	processed_pseudogene	chr1:22322839-22323331	NC	sh	NOTEST	0	0	0	1	1	no	0	0	0	0	0	0
AL591122.1	TEC	chr1:22364629-22366482	NC	sh	NOTEST	0	0	0	1	1	no	0	0	0	0	0	0
ZBTB40	protein_coding	chr1:22428837-22531157	NC	sh	OK	4.2896	6.22616	0.537501	5e-05	0.000358204	yes	4.01068	4.44537	4.41273	5.73509	6.54218	6.40122
ZBTB40-IT1	lncRNA	chr1:22428837-22531157	NC	sh	NOTEST	0	0	0	1	1	no	0	0	0	0	0	0
EPHA8	protein_coding	chr1:22563488-22603595	NC	sh	NOTEST	0.181994	0.0913281	-0.994759	1	1	no	0.215832	0.204139	0.12601	0.069616	0.193542	0.0108266
MIR6127	miRNA	chr1:22633257-22633366	NC	sh	NOTEST	0	0	0	1	1	no	0	0	0	0	0	0
C1QA	protein_coding	chr1:22636627-22639678	NC	sh	NOTEST	0.0229674	0	#NAME?	1	1	no	0.0689022	0	0	0	0	0
C1QC	protein_coding	chr1:22643632-22648110	NC	sh	NOTEST	0	0	0	1	1	no	0	0	0	0	0	0
C1QB	protein_coding	chr1:22652761-22661637	NC	sh	NOTEST	0	0	0	1	1	no	0	0	0	0	0	0
EPHB2	protein_coding	chr1:22710838-22921500	NC	sh	OK	8.44018	11.4403	0.438777	0.00065	0.00353377	yes	7.82206	9.59287	7.90563	11.9141	11.6784	10.7284
MIR4684	miRNA	chr1:22710838-22921500	NC	sh	NOTEST	0	0	0	1	1	no	0	0	0	0	0	0
AL512444.1	lncRNA	chr1:22710838-22921500	NC	sh	NOTEST	0	0	0	1	1	no	0	0	0	0	0	0
MIR4253	miRNA	chr1:22710838-22921500	NC	sh	NOTEST	0	0	0	1	1	no	0	0	0	0	0	0
LACTBL1	protein_coding	chr1:22953042-22965338	NC	sh	NOTEST	0	0	0	1	1	no	0	0	0	0	0	0
TEX46	protein_coding	chr1:23010833-23015852	NC	sh	NOTEST	0	0	0	1	1	no	0	0	0	0	0	0
KDM1A	protein_coding	chr1:23019442-23177808	NC	sh	OK	41.5478	20.9813	-0.98567	5e-05	0.000358204	yes	37.9353	41.7026	45.0056	19.0852	21.0785	22.7802
AL031428.1	lncRNA	chr1:23019442-23177808	NC	sh	NOTEST	0	0	0	1	1	no	0	0	0	0	0	0
MIR3115	miRNA	chr1:23019442-23177808	NC	sh	NOTEST	0	0	0	1	1	no	0	0	0	0	0	0
AL031428.2	miRNA	chr1:23019442-23177808	NC	sh	NOTEST	0	0	0	1	1	no	0	0	0	0	0	0
LUZP1	protein_coding	chr1:23019442-23177808	NC	sh	OK	19.2722	19.2031	-0.00518781	0.9713	0.985376	no	17.553	19.9476	20.3161	18.8088	18.3259	20.4746
AL161672.1	processed_pseudogene	chr1:23019442-23177808	NC	sh	NOTEST	0.06981	0.225516	1.69173	1	1	no	0.103925	0.105505	0	0.542738	0.133812	0
RNU6-514P	snRNA	chr1:23019442-23177808	NC	sh	NOTEST	0	0	0	1	1	no	0	0	0	0	0	0
RNU6-135P	snRNA	chr1:23019442-23177808	NC	sh	NOTEST	0	0	0	1	1	no	0	0	0	0	0	0
HTR1D	protein_coding	chr1:23191894-23194729	NC	sh	OK	25.2814	14.2146	-0.830704	5e-05	0.000358204	yes	23.8273	23.592	28.4249	14.0706	14.1232	14.45
AL109936.2	processed_pseudogene	chr1:23244764-23245224	NC	sh	NOTEST	0	0	0	1	1	no	0	0	0	0	0	0
LINC01355	lncRNA	chr1:23281306-23287488	NC	sh	NOTEST	0.0385296	0.0438803	0.187605	1	1	no	0.115589	0	0	0.0576504	0	0.0739904
AL109936.8	lncRNA	chr1:23297796-23302866	NC	sh	NOTEST	0	0	0	1	1	no	0	0	0	0	0	0
HNRNPR	protein_coding	chr1:23303770-23344336	NC	sh	OK	39.3166	31.9482	-0.299406	0.02615	0.0765093	no	32.2225	36.4304	49.2969	28.4938	32.4849	34.8658
ZNF436	protein_coding	chr1:23359447-23371839	NC	sh	NOTEST	0.178426	0.174364	-0.0332221	1	1	no	0.0498431	0.237571	0.247864	0.190145	0.186562	0.146386
ZNF436-AS1	lncRNA	chr1:23359447-23371839	NC	sh	NOTEST	0.282661	0.103373	-1.45122	1	1	no	0.456433	0	0.391551	0	0.310118	0
AL109936.1	misc_RNA	chr1:23359447-23371839	NC	sh	NOTEST	0	0	0	1	1	no	0	0	0	0	0	0
AL109936.3	lncRNA	chr1:23378379-23379029	NC	sh	NOTEST	0	0	0	1	1	no	0	0	0	0	0	0
TCEA3	protein_coding	chr1:23380908-23424748	NC	sh	OK	0.874837	0.138044	-2.66389	0.0001	0.000677369	yes	0.928082	0.644402	1.05203	0.149091	0.19403	0.0710109
AL357134.1	processed_pseudogene	chr1:23380908-23424748	NC	sh	NOTEST	0	0	0	1	1	no	0	0	0	0	0	0
ASAP3	protein_coding	chr1:23428562-23484568	NC	sh	NOTEST	0.383524	0.516298	0.428888	1	1	no	0.288806	0.508596	0.353169	0.473856	0.539941	0.535097
E2F2	protein_coding	chr1:23506437-23531233	NC	sh	NOTEST	0.191779	0.0852672	-1.16938	1	1	no	0.16978	0.298369	0.107188	0.1152	0.0763357	0.0642663
AL021154.1	lncRNA	chr1:23549138-23550915	NC	sh	NOTEST	0	0	0	1	1	no	0	0	0	0	0	0
ID3	protein_coding	chr1:23557925-23559501	NC	sh	NOTEST	0.142918	0.225719	0.659336	1	1	no	0.175517	0	0.253238	0.318794	0.207626	0.150737
AL450043.1	lncRNA	chr1:23576435-23640568	NC	sh	NOTEST	0	0	0	1	1	no	0	0	0	0	0	0
MDS2	lncRNA	chr1:23576435-23640568	NC	sh	NOTEST	0	0	0	1	1	no	0	0	0	0	0	0
AL451000.1	unprocessed_pseudogene	chr1:23670293-23680259	NC	sh	NOTEST	0	0	0	1	1	no	0	0	0	0	0	0
RPL11	protein_coding	chr1:23691741-23696835	NC	sh	OK	869.948	1113.84	0.356544	5e-05	0.000358204	yes	766.872	889.73	953.242	999.749	1182.72	1159.06
ELOA-AS1	lncRNA	chr1:23706900-23778296	NC	sh	OK	1.93327	1.85569	-0.0590905	0.93505	0.968169	no	1.54844	1.98906	2.26233	1.49258	1.81904	2.25545
ELOA	protein_coding	chr1:23706900-23778296	NC	sh	OK	11.7525	14.0506	0.257661	0.0148	0.048311	yes	11.2187	11.9057	12.1331	13.349	13.0395	15.7632
PITHD1	protein_coding	chr1:23778417-23788232	NC	sh	OK	16.9078	29.6486	0.81028	5e-05	0.000358204	yes	15.4515	17.0439	18.2279	24.9965	29.9738	33.9756
LYPLA2	protein_coding	chr1:23791144-23795539	NC	sh	OK	63.8754	53.792	-0.247869	0.01185	0.0403919	yes	59.5246	65.0475	67.0541	50.7988	52.7289	57.8482
GALE	protein_coding	chr1:23795598-23800781	NC	sh	OK	88.3104	103.752	0.23248	0.0246	0.0727144	no	83.6264	91.2699	90.0351	97.4126	114.97	98.8725
HMGCL	protein_coding	chr1:23801884-23838620	NC	sh	OK	17.2011	20.5104	0.253857	0.01785	0.0563474	no	16.0313	16.5972	18.9747	16.6025	21.8461	23.0827
FUCA1	protein_coding	chr1:23845076-23868294	NC	sh	OK	9.0367	3.41246	-1.40498	5e-05	0.000358204	yes	8.89934	9.29142	8.91935	3.00353	3.64916	3.58469
CNR2	protein_coding	chr1:23870514-23913362	NC	sh	NOTEST	0.0281468	0	#NAME?	1	1	no	0.0128945	0.0136719	0.057874	0	0	0
BTBD6P1	processed_pseudogene	chr1:23870514-23913362	NC	sh	NOTEST	0.0337906	0	#NAME?	1	1	no	0	0.101372	0	0	0	0
AL590609.2	lncRNA	chr1:23870514-23913362	NC	sh	NOTEST	0	0	0	1	1	no	0	0	0	0	0	0
MIR378F	miRNA	chr1:23929069-23929147	NC	sh	NOTEST	0	0	0	1	1	no	0	0	0	0	0	0
H3P1	processed_pseudogene	chr1:23949015-23949383	NC	sh	NOTEST	0	0	0	1	1	no	0	0	0	0	0	0
PNRC2	protein_coding	chr1:23956838-23963462	NC	sh	OK	59.6157	98.6529	0.726671	5e-05	0.000358204	yes	54.4796	57.3476	67.0198	94.6283	93.8966	107.434
SRSF10	protein_coding	chr1:23964346-23980927	NC	sh	OK	66.4843	57.7176	-0.204003	0.0966	0.212582	no	57.3815	69.9796	72.0916	53.8626	56.0281	63.2619
AL590609.1	processed_pseudogene	chr1:24007880-24008519	NC	sh	NOTEST	0	0	0	1	1	no	0	0	0	0	0	0
AL591178.1	lncRNA	chr1:24040834-24112135	NC	sh	NOTEST	0	0	0	1	1	no	0	0	0	0	0	0
MYOM3	protein_coding	chr1:24040834-24112135	NC	sh	OK	1.37637	0.325764	-2.07897	5e-05	0.000358204	yes	1.32323	1.49759	1.30828	0.427824	0.276674	0.272793
MYOM3-AS1	lncRNA	chr1:24040834-24112135	NC	sh	NOTEST	0	0	0	1	1	no	0	0	0	0	0	0
IL22RA1	protein_coding	chr1:24119770-24143140	NC	sh	OK	12.3851	9.184	-0.431406	5e-05	0.000358204	yes	11.3395	12.8966	12.9191	8.09051	9.33426	10.1272
IFNLR1	protein_coding	chr1:24154167-24187959	NC	sh	OK	2.16974	1.75085	-0.309467	0.0803	0.185157	no	1.65017	2.48223	2.37682	1.84088	1.81916	1.5925
LINC02800	lncRNA	chr1:24200239-24211693	NC	sh	NOTEST	0.0120817	0	#NAME?	1	1	no	0.036245	0	0	0	0	0
GRHL3-AS1	lncRNA	chr1:24307555-24472976	NC	sh	NOTEST	0	0	0	1	1	no	0	0	0	0	0	0
GRHL3	protein_coding	chr1:24307555-24472976	NC	sh	NOTEST	0.593979	0.180176	-1.721	1	1	no	0.588369	0.743203	0.450366	0.212711	0.206712	0.121106
STPG1	protein_coding	chr1:24307555-24472976	NC	sh	OK	10.5472	8.67015	-0.282732	0.1742	0.329127	no	10.757	10.6129	10.2717	8.86637	7.61126	9.53283
NIPAL3	protein_coding	chr1:24307555-24472976	NC	sh	OK	15.91	6.3631	-1.32214	5e-05	0.000358204	yes	15.5099	15.6609	16.5594	6.21783	6.34185	6.52963
RCAN3AS	lncRNA	chr1:24496253-24556024	NC	sh	NOTEST	0	0	0	1	1	no	0	0	0	0	0	0
RCAN3	protein_coding	chr1:24496253-24556024	NC	sh	OK	10.9378	9.81849	-0.155745	0.26695	0.4475	no	9.36731	12.3228	11.1232	10.3095	8.74444	10.4016
NCMAP-DT	lncRNA	chr1:24496253-24556024	NC	sh	NOTEST	0.169638	0.0370045	-2.19669	1	1	no	0.213564	0.113285	0.182066	0.111013	0	0
NCMAP	protein_coding	chr1:24556086-24609328	NC	sh	NOTEST	0.213832	0.056352	-1.92394	1	1	no	0.0338987	0.19675	0.410846	0.105564	0.0228556	0.0406365
AL445686.1	processed_pseudogene	chr1:24556086-24609328	NC	sh	NOTEST	0	0	0	1	1	no	0	0	0	0	0	0
AL445686.2	misc_RNA	chr1:24625410-24625513	NC	sh	NOTEST	0	0	0	1	1	no	0	0	0	0	0	0
SRRM1	protein_coding	chr1:24631715-24673281	NC	sh	OK	41.8063	46.8157	0.163274	0.2758	0.457776	no	39.3013	42.5688	43.5487	47.479	43.4927	49.4755
AL445648.1	lncRNA	chr1:24704893-24717596	NC	sh	NOTEST	0	0	0	1	1	no	0	0	0	0	0	0
CLIC4	protein_coding	chr1:24745381-24844321	NC	sh	OK	98.3942	108.273	0.138029	0.1198	0.249698	no	90.8616	94.4644	109.857	104.544	100.079	120.196
RNU6-1208P	snRNA	chr1:24745381-24844321	NC	sh	NOTEST	0	0	0	1	1	no	0	0	0	0	0	0
RUNX3	protein_coding	chr1:24899510-24965121	NC	sh	NOTEST	0.491483	0.189351	-1.37608	1	1	no	0.388667	0.747497	0.338286	0.212905	0.193827	0.161321
MIR6731	miRNA	chr1:24899510-24965121	NC	sh	NOTEST	0	0	0	1	1	no	0	0	0	0	0	0
AL445471.1	lncRNA	chr1:24899510-24965121	NC	sh	NOTEST	0	0	0	1	1	no	0	0	0	0	0	0
AL445471.2	lncRNA	chr1:24968422-24970865	NC	sh	NOTEST	0	0	0	1	1	no	0	0	0	0	0	0
MIR4425	miRNA	chr1:25023502-25023586	NC	sh	NOTEST	0	0	0	1	1	no	0	0	0	0	0	0
LINC02793	lncRNA	chr1:25041135-25113120	NC	sh	NOTEST	0	0	0	1	1	no	0	0	0	0	0	0
AL050344.1	lncRNA	chr1:25041135-25113120	NC	sh	NOTEST	0	0	0	1	1	no	0	0	0	0	0	0
IFITM3P7	processed_pseudogene	chr1:25125052-25125454	NC	sh	NOTEST	0	0	0	1	1	no	0	0	0	0	0	0
AL031432.1	lncRNA	chr1:25208138-25209437	NC	sh	NOTEST	0	0	0	1	1	no	0	0	0	0	0	0
SYF2	protein_coding	chr1:25222275-25232502	NC	sh	OK	33.1981	40.7242	0.294788	0.00255	0.0113426	yes	29.6113	30.9815	39.0014	37.0844	39.8185	45.2697
AL031432.4	lncRNA	chr1:25232585-25234775	NC	sh	NOTEST	0.199018	0.0716765	-1.47333	1	1	no	0.293289	0.150203	0.153563	0.076174	0.097182	0.0416736
AL031432.5	lncRNA	chr1:25239493-25240253	NC	sh	NOTEST	0.0681104	0.0668833	-0.0262292	1	1	no	0	0	0.204331	0.20065	0	0
RSRP1	protein_coding	chr1:25242248-25338213	NC	sh	OK	38.2436	35.6803	-0.100091	0.53165	0.702116	no	35.694	38.575	40.4618	31.8691	34.7031	40.4688
AL031432.3	lncRNA	chr1:25242248-25338213	NC	sh	NOTEST	0.0595771	0	#NAME?	1	1	no	0	0	0.178731	0	0	0
AL031432.2	unprocessed_pseudogene	chr1:25242248-25338213	NC	sh	NOTEST	0	0	0	1	1	no	0	0	0	0	0	0
RHD	protein_coding	chr1:25242248-25338213	NC	sh	NOTEST	0	0	0	1	1	no	0	0	0	0	0	0
SDHDP6	processed_pseudogene	chr1:25242248-25338213	NC	sh	NOTEST	0	0	0	1	1	no	0	0	0	0	0	0
AL928711.1	unprocessed_pseudogene	chr1:25242248-25338213	NC	sh	NOTEST	0.530949	0.0567	-3.22715	1	1	no	1.14741	0.226908	0.218531	0	0.0269799	0.14312
TMEM50A	protein_coding	chr1:25338316-25430192	NC	sh	OK	69.7005	80.9796	0.21639	0.0438	0.115467	no	64.053	70.7945	74.2541	74.0626	83.7782	85.0982
RHCE	protein_coding	chr1:25338316-25430192	NC	sh	NOTEST	0.235324	0.227994	-0.0456574	1	1	no	0.0346934	0.0988249	0.572455	0.280073	0.271546	0.132362
AL031284.1	processed_pseudogene	chr1:25338316-25430192	NC	sh	OK	0.399577	0.708806	0.826918	0.73645	0.851893	no	0	0.912409	0.28632	0.303063	1.19432	0.629035
MACO1	protein_coding	chr1:25430857-25500209	NC	sh	OK	7.27895	6.06444	-0.263355	0.1071	0.229574	no	5.78175	7.55326	8.50185	6.20476	5.97286	6.01571
LDLRAP1	protein_coding	chr1:25543605-25568886	NC	sh	OK	7.92864	7.18936	-0.14121	0.3177	0.504873	no	6.82763	7.99983	8.95845	7.12634	7.0377	7.40403
AL606491.1	lncRNA	chr1:25581477-25590356	NC	sh	NOTEST	0.0755034	0	#NAME?	1	1	no	0	0	0.22651	0	0	0
MAN1C1	protein_coding	chr1:25617467-25786207	NC	sh	NOTEST	0.0905257	0.0614304	-0.559374	1	1	no	0	0.179576	0.0920014	0.0818143	0.0433108	0.0591662
AL031280.1	lncRNA	chr1:25617467-25786207	NC	sh	NOTEST	0	0	0	1	1	no	0	0	0	0	0	0
SELENON	protein_coding	chr1:25800175-25859458	NC	sh	OK	10.4191	7.12197	-0.548886	5e-05	0.000358204	yes	10.0397	10.0842	11.1335	7.30257	6.67672	7.3866
AL020996.2	protein_coding	chr1:25800175-25859458	NC	sh	NOTEST	0.0709929	0.0905687	0.351338	1	1	no	0	0	0.212979	0.271706	0	0
AL020996.1	lncRNA	chr1:25800175-25859458	NC	sh	NOTEST	0.104986	0.0962087	-0.125963	1	1	no	0.0316192	0.101294	0.182046	0.0695674	0.0873144	0.131744
MTFR1L	protein_coding	chr1:25800175-25859458	NC	sh	OK	15.23	12.622	-0.270981	0.13385	0.271278	no	13.4924	15.8005	16.3971	10.4788	15.0349	12.3522
AL020996.3	lncRNA	chr1:25800175-25859458	NC	sh	NOTEST	0	2.02235	inf	1	1	no	0	0	0	0	6.06706	0
AUNIP	protein_coding	chr1:25800175-25859458	NC	sh	OK	1.15013	1.65494	0.524981	0.2509	0.42817	no	1.16637	1.05596	1.22805	1.55649	1.6043	1.80402
AL033528.3	lncRNA	chr1:25859612-25871253	NC	sh	NOTEST	0.642045	0.396813	-0.694215	1	1	no	0.910642	0.793689	0.221804	0.22268	0.714298	0.25346
PAQR7	protein_coding	chr1:25859612-25871253	NC	sh	OK	7.98753	8.31502	0.057969	0.5951	0.752837	no	7.27761	8.06579	8.6192	7.81558	8.43292	8.69654
AL033528.1	misc_RNA	chr1:25877495-25877605	NC	sh	NOTEST	0	0	0	1	1	no	0	0	0	0	0	0
STMN1	protein_coding	chr1:25884180-25906991	NC	sh	OK	256.773	87.2608	-1.55709	5e-05	0.000358204	yes	231.51	244.75	294.06	79.5743	85.3156	96.8926
SNRPFP2	processed_pseudogene	chr1:25884180-25906991	NC	sh	NOTEST	0	0	0	1	1	no	0	0	0	0	0	0
AL033528.2	processed_pseudogene	chr1:25884180-25906991	NC	sh	NOTEST	0	0	0	1	1	no	0	0	0	0	0	0
MIR3917	miRNA	chr1:25884180-25906991	NC	sh	NOTEST	0	0	0	1	1	no	0	0	0	0	0	0
PAFAH2	protein_coding	chr1:25959766-25998117	NC	sh	OK	9.36829	9.48704	0.018172	0.9525	0.977316	no	8.75937	9.33919	10.0063	8.58273	10.2636	9.61482
RNU6-110P	snRNA	chr1:25959766-25998117	NC	sh	NOTEST	0	0	0	1	1	no	0	0	0	0	0	0
AL592064.1	scaRNA	chr1:26006005-26006130	NC	sh	NOTEST	0	0	0	1	1	no	0	0	0	0	0	0
AL592064.2	scaRNA	chr1:26006215-26006299	NC	sh	NOTEST	0	0	0	1	1	no	0	0	0	0	0	0
EXTL1	protein_coding	chr1:26019883-26036464	NC	sh	NOTEST	0	0	0	1	1	no	0	0	0	0	0	0
SLC30A2	protein_coding	chr1:26037251-26046118	NC	sh	NOTEST	0	0	0	1	1	no	0	0	0	0	0	0
AL391650.2	lncRNA	chr1:26046664-26049099	NC	sh	NOTEST	0	0	0	1	1	no	0	0	0	0	0	0
TRIM63	protein_coding	chr1:26051303-26068436	NC	sh	NOTEST	0.0396104	0	#NAME?	1	1	no	0	0.0300041	0.088827	0	0	0
PDIK1L	protein_coding	chr1:26111164-26125555	NC	sh	OK	4.23263	2.88268	-0.554142	5e-05	0.000358204	yes	3.46076	3.94442	5.29269	2.73719	2.80004	3.11081
FAM110D	protein_coding	chr1:26159078-26163962	NC	sh	NOTEST	0	0	0	1	1	no	0	0	0	0	0	0
C1orf232	protein_coding	chr1:26164160-26168581	NC	sh	NOTEST	0	0	0	1	1	no	0	0	0	0	0	0
AL391650.1	protein_coding	chr1:26169515-26171831	NC	sh	OK	1.28238	1.15805	-0.147133	0.8699	0.932949	no	0.963322	2.21033	0.673492	1.13373	0.744168	1.59624
ZNF593	protein_coding	chr1:26169515-26171831	NC	sh	OK	35.4089	35.6984	0.0117479	0.9128	0.956399	no	35.6157	35.1452	35.4657	33.9426	33.5367	39.6158
CNKSR1	protein_coding	chr1:26177483-26189884	NC	sh	OK	9.52033	9.73784	0.0325899	0.8826	0.940758	no	7.96369	11.7153	8.88197	8.67671	8.64775	11.8891
CATSPER4	protein_coding	chr1:26190560-26202968	NC	sh	NOTEST	0.01505	0.0163086	0.115867	1	1	no	0	0.04515	0	0	0	0.0489257
ZPLD2P	transcribed_unprocessed_pseudogene	chr1:26209740-26229840	NC	sh	NOTEST	0	0	0	1	1	no	0	0	0	0	0	0
AL355877.2	unprocessed_pseudogene	chr1:26209740-26229840	NC	sh	NOTEST	0	0	0	1	1	no	0	0	0	0	0	0
CEP85	protein_coding	chr1:26234199-26278808	NC	sh	OK	5.81037	5.78309	-0.0067906	0.9662	0.983137	no	6.51863	5.649	5.26348	5.15839	6.70116	5.4897
AL355877.1	processed_pseudogene	chr1:26234199-26278808	NC	sh	NOTEST	0	0	0	1	1	no	0	0	0	0	0	0
SH3BGRL3	protein_coding	chr1:26280085-26320523	NC	sh	OK	456.355	442.955	-0.0429956	0.62895	0.778155	no	458.163	457.268	453.634	438.897	458.767	431.202
UBXN11	protein_coding	chr1:26280085-26320523	NC	sh	OK	6.94887	4.12165	-0.753558	0.0829	0.189411	no	6.32351	6.75145	7.77166	3.9366	4.03691	4.39144
CD52	protein_coding	chr1:26280085-26320523	NC	sh	NOTEST	0.308628	0.353241	0.194784	1	1	no	0	0.925883	0	0.338992	0.392904	0.327826
CRYBG2	protein_coding	chr1:26321697-26360080	NC	sh	OK	5.00708	5.67079	0.17958	0.56535	0.728901	no	5.8367	4.0004	5.18415	4.96659	4.94706	7.09872
AL451139.1	processed_pseudogene	chr1:26321697-26360080	NC	sh	NOTEST	0	0	0	1	1	no	0	0	0	0	0	0
ZNF683	protein_coding	chr1:26361633-26374522	NC	sh	NOTEST	0.0113122	0	#NAME?	1	1	no	0	0	0.0339366	0	0	0
LIN28A	protein_coding	chr1:26410816-26429728	NC	sh	NOTEST	0	0	0	1	1	no	0	0	0	0	0	0
DHDDS	protein_coding	chr1:26432281-26471306	NC	sh	OK	16.642	18.2096	0.129867	0.5029	0.680162	no	17.4264	15.5768	16.923	18.0927	20.0251	16.511
AL513365.1	processed_pseudogene	chr1:26432281-26471306	NC	sh	NOTEST	0	0	0	1	1	no	0	0	0	0	0	0
DHDDS-AS1	lncRNA	chr1:26432281-26471306	NC	sh	NOTEST	0.242068	0.255667	0.0788533	1	1	no	0.148191	0	0.578012	0.379038	0.300646	0.0873147
HMGN2	protein_coding	chr1:26472439-26476642	NC	sh	OK	135.456	173.498	0.35709	0.0002	0.00126124	yes	121.442	131.632	153.295	160.301	162.289	197.903
DPPA2P2	processed_pseudogene	chr1:26519353-26520250	NC	sh	NOTEST	0	0	0	1	1	no	0	0	0	0	0	0
RPS6KA1	protein_coding	chr1:26529760-26575030	NC	sh	OK	13.3078	8.24805	-0.690147	0.0001	0.000677369	yes	12.2204	15.0234	12.6796	8.3642	9.00167	7.37828
MIR1976	miRNA	chr1:26529760-26575030	NC	sh	NOTEST	0	0	0	1	1	no	0	0	0	0	0	0
RN7SL679P	misc_RNA	chr1:26593242-26593546	NC	sh	NOTEST	0	0	0	1	1	no	0	0	0	0	0	0
AL627313.2	misc_RNA	chr1:26593939-26594041	NC	sh	NOTEST	0	0	0	1	1	no	0	0	0	0	0	0
RNU7-29P	snRNA	chr1:26602368-26602432	NC	sh	NOTEST	0	0	0	1	1	no	0	0	0	0	0	0
AL627313.1	processed_pseudogene	chr1:26640376-26640614	NC	sh	NOTEST	0	0	0	1	1	no	0	0	0	0	0	0
AL627082.2	snoRNA	chr1:26642285-26642389	NC	sh	NOTEST	0	0	0	1	1	no	0	0	0	0	0	0
AL627082.1	processed_pseudogene	chr1:26647446-26647681	NC	sh	NOTEST	0	0	0	1	1	no	0	0	0	0	0	0
AL512408.1	lncRNA	chr1:26692131-26782104	NC	sh	NOTEST	0.162507	0.455915	1.48826	1	1	no	0.255672	0.0342942	0.197556	0.306416	0.620128	0.441202
ARID1A	protein_coding	chr1:26692131-26782104	NC	sh	OK	14.5057	18.367	0.340494	0.0028	0.0122961	yes	13.7464	15.8741	13.8966	17.1827	19.9202	17.998
PIGV	protein_coding	chr1:26787053-26800659	NC	sh	OK	11.9394	10.0682	-0.245928	0.05785	0.143357	no	10.9564	11.7429	13.1188	9.24501	11.4951	9.46433
RN7SL165P	misc_RNA	chr1:26814821-26815112	NC	sh	NOTEST	0	0	0	1	1	no	0	0	0	0	0	0
AL034380.2	unprocessed_pseudogene	chr1:26817299-26817476	NC	sh	NOTEST	0	0	0	1	1	no	0	0	0	0	0	0
ZDHHC18	protein_coding	chr1:26826687-26857604	NC	sh	OK	15.9544	18.8397	0.23982	0.1617	0.31135	no	15.1008	15.7879	16.9746	18.9354	18.8986	18.6851
SFN	protein_coding	chr1:26863148-26864456	NC	sh	OK	118.392	139.305	0.234675	0.0079	0.0291923	yes	112.328	129.829	113.017	128.657	150.13	139.127
GPN2	protein_coding	chr1:26876131-26890283	NC	sh	OK	8.23266	11.9146	0.533306	0.01315	0.043997	yes	8.42182	7.13388	9.14226	9.45652	14.3471	11.9403
AL034380.1	lncRNA	chr1:26876131-26890283	NC	sh	NOTEST	0	0	0	1	1	no	0	0	0	0	0	0
GPATCH3	protein_coding	chr1:26890487-26946871	NC	sh	OK	4.18318	4.12563	-0.0199878	0.949	0.975294	no	3.54642	4.34671	4.65642	4.24076	3.95891	4.17721
NUDC	protein_coding	chr1:26890487-26946871	NC	sh	OK	48.4222	26.3534	-0.87768	5e-05	0.000358204	yes	44.696	50.8561	49.7146	23.1993	29.4144	26.4465
NR0B2	protein_coding	chr1:26890487-26946871	NC	sh	OK	10.1787	1.19816	-3.08666	0.0001	0.000677369	yes	8.36242	10.8361	11.3376	1.108	1.47089	1.01558
KDF1	protein_coding	chr1:26949561-26960468	NC	sh	OK	1.81929	1.12592	-0.692274	0.00055	0.00306004	yes	1.94148	1.43037	2.08601	1.02104	1.23747	1.11923
RPL12P13	unprocessed_pseudogene	chr1:26980164-26980975	NC	sh	NOTEST	0.223454	0	#NAME?	1	1	no	0	0	0.670363	0	0	0
AL356390.1	processed_pseudogene	chr1:26983627-26984024	NC	sh	NOTEST	0	0	0	1	1	no	0	0	0	0	0	0
OSTCP2	processed_pseudogene	chr1:26985896-26986340	NC	sh	NOTEST	0	0	0	1	1	no	0	0	0	0	0	0
TRNP1	protein_coding	chr1:26993691-27000886	NC	sh	OK	139.914	140.158	0.00250789	0.97705	0.988223	no	131.741	153.212	134.79	127.751	156.923	135.798
TENT5B	protein_coding	chr1:27005019-27012850	NC	sh	NOTEST	0.287785	0.433565	0.591255	1	1	no	0.326332	0.275043	0.261981	0.311172	0.655825	0.333698
SLC9A1	protein_coding	chr1:27098808-27166981	NC	sh	OK	18.879	23.835	0.336302	0.002	0.00927597	yes	18.5706	19.4168	18.6495	23.2029	25.4077	22.8944
AL590640.2	processed_pseudogene	chr1:27176750-27177277	NC	sh	NOTEST	0	0	0	1	1	no	0	0	0	0	0	0
CHCHD3P3	processed_pseudogene	chr1:27200833-27201473	NC	sh	NOTEST	0.0408977	0	#NAME?	1	1	no	0	0.122693	0	0	0	0
NPM1P39	processed_pseudogene	chr1:27206929-27207796	NC	sh	NOTEST	0.497881	0.263619	-0.917348	1	1	no	0.710819	0.352342	0.430483	0.241424	0.230997	0.318436
SNRPEP7	processed_pseudogene	chr1:27211264-27211484	NC	sh	NOTEST	0	0	0	1	1	no	0	0	0	0	0	0
AL590640.1	lncRNA	chr1:27229105-27234352	NC	sh	NOTEST	0	0	0	1	1	no	0	0	0	0	0	0
WDTC1	protein_coding	chr1:27234631-27308636	NC	sh	OK	7.4953	5.36819	-0.481552	5e-05	0.000358204	yes	7.42242	7.44376	7.61972	5.2075	5.75209	5.14497
AL590640.3	misc_RNA	chr1:27234631-27308636	NC	sh	NOTEST	0	0	0	1	1	no	0	0	0	0	0	0
FO393419.3	processed_pseudogene	chr1:27311239-27311838	NC	sh	NOTEST	0	0	0	1	1	no	0	0	0	0	0	0
TMEM222	protein_coding	chr1:27322144-27336400	NC	sh	OK	18.7789	18.1363	-0.0502304	0.63815	0.785197	no	17.3098	20.0786	18.9483	15.6749	19.9393	18.7948
RNU6-48P	snRNA	chr1:27322144-27336400	NC	sh	NOTEST	0	0	0	1	1	no	0	0	0	0	0	0
ACTG1P20	processed_pseudogene	chr1:27322144-27336400	NC	sh	OK	0.842836	0.744934	-0.17814	0.8986	0.949068	no	0.528342	1.52758	0.472582	0.801768	0.660615	0.772419
SYTL1	protein_coding	chr1:27342019-27353937	NC	sh	OK	9.47324	13.7303	0.53543	0.0001	0.000677369	yes	9.07487	10.2611	9.08379	13.3489	15.3211	12.5207
MAP3K6	protein_coding	chr1:27354066-27366961	NC	sh	OK	4.63336	4.94535	0.0940146	0.67305	0.810645	no	4.39598	4.96375	4.54034	4.65458	6.11968	4.06178
FCN3	protein_coding	chr1:27369111-27374824	NC	sh	NOTEST	0	0.0256143	inf	1	1	no	0	0	0	0.076843	0	0
CD164L2	protein_coding	chr1:27379175-27383333	NC	sh	NOTEST	0.0894713	0.0300235	-1.57533	1	1	no	0	0.209932	0.0584816	0.0900705	0	0
FO393419.1	processed_pseudogene	chr1:27389467-27390145	NC	sh	NOTEST	0	0	0	1	1	no	0	0	0	0	0	0
GPR3	protein_coding	chr1:27392621-27395814	NC	sh	NOTEST	0.296485	0.274573	-0.110772	1	1	no	0.234557	0.25866	0.396238	0.360764	0.144998	0.317956
WASF2	protein_coding	chr1:27404229-27490167	NC	sh	OK	60.8298	74.8343	0.298922	0.00075	0.0039971	yes	57.4672	59.8123	65.21	70.8714	76.0588	77.5728
FO393419.2	lncRNA	chr1:27404229-27490167	NC	sh	NOTEST	0	0	0	1	1	no	0	0	0	0	0	0
BX293535.1	lncRNA	chr1:27525804-27530561	NC	sh	NOTEST	0.489916	0	#NAME?	1	1	no	0	1.46975	0	0	0	0
AHDC1	protein_coding	chr1:27534034-27604431	NC	sh	OK	6.19529	4.63546	-0.418461	0.0337	0.0939	no	6.16141	6.3991	6.02537	4.23302	4.63746	5.0359
FGR	protein_coding	chr1:27612063-27635185	NC	sh	NOTEST	0	0.0364863	inf	1	1	no	0	0	0	0	0	0.109459
AL031729.1	processed_pseudogene	chr1:27649418-27649610	NC	sh	NOTEST	2.17797	2.19225	0.00942804	1	1	no	0	0	6.53391	0	0	6.57675
LINC02574	lncRNA	chr1:27660327-27662722	NC	sh	NOTEST	0	0	0	1	1	no	0	0	0	0	0	0
IFI6	protein_coding	chr1:27666063-27703063	NC	sh	OK	3.76132	1.45797	-1.36728	0.0001	0.000677369	yes	2.7831	4.18875	4.31211	1.4409	1.54319	1.38982
AL445490.1	lncRNA	chr1:27666063-27703063	NC	sh	NOTEST	0	0	0	1	1	no	0	0	0	0	0	0
RNU6-949P	snRNA	chr1:27666063-27703063	NC	sh	NOTEST	0	0	0	1	1	no	0	0	0	0	0	0
CHMP1AP1	processed_pseudogene	chr1:27666063-27703063	NC	sh	NOTEST	0	0	0	1	1	no	0	0	0	0	0	0
RNU6-424P	snRNA	chr1:27666063-27703063	NC	sh	NOTEST	0	0	0	1	1	no	0	0	0	0	0	0
AL020997.5	lncRNA	chr1:27724821-27725756	NC	sh	NOTEST	0.0492117	0	#NAME?	1	1	no	0	0	0.147635	0	0	0
FAM76A	protein_coding	chr1:27725978-27763122	NC	sh	OK	2.31874	2.63245	0.183068	0.3211	0.508381	no	2.04397	2.42762	2.48462	2.83386	2.58498	2.47851
AL020997.1	processed_pseudogene	chr1:27725978-27763122	NC	sh	NOTEST	0.209272	0.214703	0.0369619	1	1	no	0	0.627816	0	0	0	0.644108
RPEP3	processed_pseudogene	chr1:27725978-27763122	NC	sh	NOTEST	0.0537662	0.0527459	-0.0276428	1	1	no	0	0.161299	0	0.158238	0	0
STX12	protein_coding	chr1:27773218-27824443	NC	sh	OK	20.0446	16.9365	-0.243079	0.025	0.0735658	no	19.8731	19.5598	20.7008	17.7347	15.2224	17.8523
AL020997.2	lncRNA	chr1:27773218-27824443	NC	sh	NOTEST	0	0	0	1	1	no	0	0	0	0	0	0
AL020997.3	lncRNA	chr1:27773218-27824443	NC	sh	NOTEST	0.541828	0	#NAME?	1	1	no	0	1.62548	0	0	0	0
RNU6-1245P	snRNA	chr1:27824537-27824643	NC	sh	NOTEST	0	0	0	1	1	no	0	0	0	0	0	0
AL020997.4	lncRNA	chr1:27827811-27851676	NC	sh	NOTEST	0.0221889	0	#NAME?	1	1	no	0.0665666	0	0	0	0	0
PPP1R8	protein_coding	chr1:27827811-27851676	NC	sh	OK	15.3494	18.6603	0.281789	0.00615	0.0237099	yes	13.2513	14.7942	18.0029	17.5624	18.3027	20.1159
SCARNA1	scaRNA	chr1:27827811-27851676	NC	sh	NOTEST	0	0	0	1	1	no	0	0	0	0	0	0
THEMIS2	protein_coding	chr1:27872542-27886685	NC	sh	NOTEST	0.10604	0.127351	0.264204	1	1	no	0.0450476	0.0988422	0.174231	0	0.315256	0.0667978
RPA2	protein_coding	chr1:27891523-27914746	NC	sh	OK	10.7863	11.734	0.12149	0.29545	0.479489	no	9.86578	9.79396	12.6992	10.2363	11.9987	12.967
SMPDL3B	protein_coding	chr1:27934999-27968093	NC	sh	OK	1.39275	0.423646	-1.717	5e-05	0.000358204	yes	1.1406	1.737	1.30064	0.360511	0.397985	0.512442
AL512288.1	lncRNA	chr1:27934999-27968093	NC	sh	NOTEST	0	0	0	1	1	no	0	0	0	0	0	0
XKR8	protein_coding	chr1:27934999-27968093	NC	sh	OK	2.30971	2.32354	0.00861657	0.963	0.981785	no	1.80346	2.85708	2.26858	2.32286	2.54485	2.10292
EYA3	protein_coding	chr1:27970343-28088637	NC	sh	OK	4.89523	5.62126	0.199518	0.12395	0.256296	no	5.25494	4.64934	4.78141	5.79686	5.61322	5.45371
AL512288.2	processed_pseudogene	chr1:27970343-28088637	NC	sh	OK	0	0.700811	inf	0.2445	0.420126	no	0	0	0	0.645416	0.817107	0.63991
RN7SL559P	misc_RNA	chr1:27970343-28088637	NC	sh	NOTEST	0	0	0	1	1	no	0	0	0	0	0	0
SPCS2P4	processed_pseudogene	chr1:28095741-28096422	NC	sh	OK	0.912013	1.12086	0.29748	0.58625	0.746273	no	1.01689	0.495189	1.22396	1.23601	1.56143	0.565136
AL137792.2	processed_pseudogene	chr1:28109738-28110298	NC	sh	NOTEST	0	0	0	1	1	no	0	0	0	0	0	0
AL137792.1	processed_pseudogene	chr1:28120448-28121321	NC	sh	NOTEST	0	0	0	1	1	no	0	0	0	0	0	0
RNU6-176P	snRNA	chr1:28142736-28142841	NC	sh	NOTEST	0	0	0	1	1	no	0	0	0	0	0	0
PTAFR	protein_coding	chr1:28147165-28193936	NC	sh	NOTEST	0.0724999	0.117707	0.699144	1	1	no	0.0602835	0.106384	0.0508317	0.138305	0.105379	0.109436
DNAJC8	protein_coding	chr1:28199455-28233029	NC	sh	OK	21.102	19.7731	-0.09384	0.37015	0.559217	no	18.8632	20.975	23.4678	17.1289	20.5363	21.6542
ATP5IF1	protein_coding	chr1:28236108-28246906	NC	sh	OK	99.8242	97.8375	-0.0290017	0.77245	0.87535	no	86.6103	110.636	102.226	85.6217	113.075	94.816
AL353622.1	lncRNA	chr1:28236108-28246906	NC	sh	NOTEST	0	0	0	1	1	no	0	0	0	0	0	0
AL353622.2	lncRNA	chr1:28247143-28247568	NC	sh	NOTEST	0	0	0	1	1	no	0	0	0	0	0	0
SESN2	protein_coding	chr1:28259517-28282491	NC	sh	OK	27.3454	36.3581	0.410977	5e-05	0.000358204	yes	25.6227	28.4556	27.9579	33.7288	37.0055	38.3399
MED18	protein_coding	chr1:28329001-28335965	NC	sh	OK	5.05159	6.55111	0.375001	0.236	0.40883	no	4.49845	6.77783	3.87849	6.97222	4.93471	7.74639
PHACTR4	protein_coding	chr1:28369581-28500364	NC	sh	OK	12.549	14.1211	0.170287	0.27565	0.457637	no	12.326	12.3256	12.9954	13.8092	14.05	14.5042
CR589951.1	misc_RNA	chr1:28369581-28500364	NC	sh	NOTEST	0	0	0	1	1	no	0	0	0	0	0	0
CR391992.1	processed_pseudogene	chr1:28369581-28500364	NC	sh	NOTEST	0.136392	0.182598	0.420908	1	1	no	0	0.409177	0	0	0.547794	0
RNU6ATAC27P	snRNA	chr1:28369581-28500364	NC	sh	NOTEST	0	0	0	1	1	no	0	0	0	0	0	0
RCC1	protein_coding	chr1:28505942-28539300	NC	sh	OK	12.7596	9.15608	-0.478783	0.0012	0.00600784	yes	11.8806	14.0592	12.3391	7.93822	10.6102	8.91978
SNHG3	lncRNA	chr1:28505942-28539300	NC	sh	OK	14.0222	36.6074	1.38442	5e-05	0.000358204	yes	12.4066	12.9253	16.7347	28.1205	66.2907	15.4111
SNORA73A	snoRNA	chr1:28505942-28539300	NC	sh	NOTEST	0	0	0	1	1	no	0	0	0	0	0	0
SNORA73B	snoRNA	chr1:28505942-28539300	NC	sh	NOTEST	0	0	0	1	1	no	0	0	0	0	0	0
PRDX3P2	processed_pseudogene	chr1:28505942-28539300	NC	sh	NOTEST	0	0	0	1	1	no	0	0	0	0	0	0
AL513497.1	TEC	chr1:28544459-28546542	NC	sh	NOTEST	0.10314	0.183096	0.827993	1	1	no	0.0735064	0.118214	0.117701	0.0386167	0.15452	0.356153
TRNAU1AP	protein_coding	chr1:28553084-28583132	NC	sh	OK	8.99999	8.51905	-0.07923	0.74095	0.853676	no	9.83083	7.82559	9.34354	7.62835	9.87084	8.05796
SNHG12	lncRNA	chr1:28553084-28583132	NC	sh	OK	14.2999	30.1097	1.07423	5e-05	0.000358204	yes	14.4188	14.0375	14.4434	27.7254	30.3555	32.2483
SNORD99	snoRNA	chr1:28553084-28583132	NC	sh	NOTEST	0	0	0	1	1	no	0	0	0	0	0	0
SNORA61	snoRNA	chr1:28553084-28583132	NC	sh	NOTEST	0	0	0	1	1	no	0	0	0	0	0	0
SNORA44	snoRNA	chr1:28553084-28583132	NC	sh	NOTEST	0	0	0	1	1	no	0	0	0	0	0	0
SNORA16A	snoRNA	chr1:28553084-28583132	NC	sh	NOTEST	0	0	0	1	1	no	0	0	0	0	0	0
TAF12	protein_coding	chr1:28589322-28643085	NC	sh	OK	17.4321	22.9691	0.39795	0.00025	0.00153243	yes	16.1721	16.2132	19.911	22.2395	20.4238	26.2441
RAB42	protein_coding	chr1:28589322-28643085	NC	sh	NOTEST	0	0.0360881	inf	1	1	no	0	0	0	0.0291659	0.0790984	0
LINC01715	lncRNA	chr1:28643227-28648581	NC	sh	NOTEST	0.0543702	0	#NAME?	1	1	no	0.163111	0	0	0	0	0
AL360012.1	lncRNA	chr1:28648599-28648733	NC	sh	NOTEST	0	0	0	1	1	no	0	0	0	0	0	0
RNU11	snRNA	chr1:28648599-28648733	NC	sh	NOTEST	0	0	0	1	1	no	0	0	0	0	0	0
GMEB1	protein_coding	chr1:28668731-28719353	NC	sh	OK	4.0387	6.91038	0.774873	5e-05	0.000358204	yes	4.33576	4.02682	3.75353	6.58223	6.88105	7.26787
AL645729.1	scaRNA	chr1:28668731-28719353	NC	sh	NOTEST	0	0	0	1	1	no	0	0	0	0	0	0
YTHDF2	protein_coding	chr1:28736620-28769775	NC	sh	OK	27.4909	30.3309	0.141832	0.1485	0.292506	no	25.8414	27.5378	29.0936	31.2543	29.561	30.1773
OPRD1	protein_coding	chr1:28812141-28877336	NC	sh	NOTEST	0	0	0	1	1	no	0	0	0	0	0	0
AL009181.2	lncRNA	chr1:28812141-28877336	NC	sh	NOTEST	0	0	0	1	1	no	0	0	0	0	0	0
AL009181.1	misc_RNA	chr1:28881725-28881835	NC	sh	NOTEST	0	0	0	1	1	no	0	0	0	0	0	0
EPB41	protein_coding	chr1:28887090-29123903	NC	sh	OK	6.5204	4.46238	-0.547149	0.00045	0.0025594	yes	6.2288	6.08464	7.24777	4.70218	4.32624	4.35871
AL138785.2	processed_pseudogene	chr1:28887090-29123903	NC	sh	NOTEST	0	0	0	1	1	no	0	0	0	0	0	0
AL138785.1	misc_RNA	chr1:28887090-29123903	NC	sh	NOTEST	0	0	0	1	1	no	0	0	0	0	0	0
AL138785.3	misc_RNA	chr1:28887090-29123903	NC	sh	NOTEST	0	0	0	1	1	no	0	0	0	0	0	0
TMEM200B	protein_coding	chr1:28887090-29123903	NC	sh	OK	1.6154	1.51096	-0.0964226	0.7396	0.853475	no	1.40949	1.90963	1.52707	1.60466	1.54459	1.38363
AL357500.1	lncRNA	chr1:29144493-29146994	NC	sh	NOTEST	0	0	0	1	1	no	0	0	0	0	0	0
SRSF4	protein_coding	chr1:29147742-29181900	NC	sh	OK	20.1458	20.5818	0.0308903	0.86435	0.929835	no	18.4807	20.4343	21.5223	19.1545	18.7814	23.8095
AL357500.2	misc_RNA	chr1:29147742-29181900	NC	sh	NOTEST	0	0	0	1	1	no	0	0	0	0	0	0
MECR	protein_coding	chr1:29192656-29230942	NC	sh	OK	11.0262	9.49538	-0.215634	0.2953	0.479415	no	10.1024	10.8098	12.1664	9.22636	11.3442	7.91561
AL590729.1	lncRNA	chr1:29192656-29230942	NC	sh	NOTEST	0	0	0	1	1	no	0	0	0	0	0	0
PTPRU	protein_coding	chr1:29236515-29326813	NC	sh	OK	1.81118	1.75495	-0.0455045	0.8997	0.949503	no	1.53259	2.33198	1.56898	1.47759	2.44309	1.34415
LINC01756	lncRNA	chr1:29329619-29350114	NC	sh	NOTEST	0	0	0	1	1	no	0	0	0	0	0	0
AL671862.1	unprocessed_pseudogene	chr1:29488192-29496893	NC	sh	NOTEST	0	0	0	1	1	no	0	0	0	0	0	0
AC092265.1	lncRNA	chr1:29708850-29709547	NC	sh	NOTEST	0	0	0	1	1	no	0	0	0	0	0	0
AL645944.2	lncRNA	chr1:29755174-29790597	NC	sh	NOTEST	0	0	0	1	1	no	0	0	0	0	0	0
AL645944.1	processed_pseudogene	chr1:29904864-29905357	NC	sh	NOTEST	0	0	0	1	1	no	0	0	0	0	0	0
LINC01648	lncRNA	chr1:30013951-30037612	NC	sh	NOTEST	0	0	0	1	1	no	0	0	0	0	0	0
AL137076.1	lncRNA	chr1:30140262-30141607	NC	sh	NOTEST	0	0	0	1	1	no	0	0	0	0	0	0
AL021921.1	processed_pseudogene	chr1:30226522-30226615	NC	sh	NOTEST	0	0	0	1	1	no	0	0	0	0	0	0
AL161638.2	lncRNA	chr1:30409559-30411638	NC	sh	NOTEST	0	0	0	1	1	no	0	0	0	0	0	0
AL161638.1	lncRNA	chr1:30415824-30421108	NC	sh	NOTEST	0	0	0	1	1	no	0	0	0	0	0	0
MATN1	protein_coding	chr1:30711276-30726827	NC	sh	NOTEST	0.00484541	0.0575742	3.57073	1	1	no	0	0	0.0145362	0.134917	0.0205359	0.0172694
MATN1-AS1	lncRNA	chr1:30711276-30726827	NC	sh	OK	1.42686	1.98158	0.473802	0.1346	0.272478	no	1.30979	1.37188	1.59892	1.94204	2.54094	1.46175
AL137857.1	lncRNA	chr1:30731692-30757774	NC	sh	NOTEST	0	0	0	1	1	no	0	0	0	0	0	0
LAPTM5	protein_coding	chr1:30731692-30757774	NC	sh	NOTEST	0.0259953	0.057925	1.15593	1	1	no	0	0.0392029	0.0387831	0.0801211	0.0503325	0.0433212
MIR4420	miRNA	chr1:30731692-30757774	NC	sh	NOTEST	0	0	0	1	1	no	0	0	0	0	0	0
AL137027.1	lncRNA	chr1:30810377-30815553	NC	sh	NOTEST	0	0	0	1	1	no	0	0	0	0	0	0
LINC01778	lncRNA	chr1:30824216-30834864	NC	sh	NOTEST	0	0.0884669	inf	1	1	no	0	0	0	0.0805588	0.184842	0
RN7SKP91	misc_RNA	chr1:30843822-30844110	NC	sh	NOTEST	0	0	0	1	1	no	0	0	0	0	0	0
AL445235.1	lncRNA	chr1:30858157-30860254	NC	sh	NOTEST	0	0	0	1	1	no	0	0	0	0	0	0
SDC3	protein_coding	chr1:30869465-30908758	NC	sh	OK	7.23262	7.59445	0.0704272	0.55745	0.722765	no	7.29722	7.24901	7.15161	7.49942	7.65182	7.6321
RN7SL371P	misc_RNA	chr1:30918468-30918735	NC	sh	NOTEST	0	0	0	1	1	no	0	0	0	0	0	0
PUM1	protein_coding	chr1:30931505-31065991	NC	sh	OK	25.414	32.1928	0.341114	0.00665	0.025194	yes	24.4248	27.0149	24.8025	29.6309	33.6723	33.2753
AL356320.2	processed_pseudogene	chr1:30931505-31065991	NC	sh	NOTEST	0	0	0	1	1	no	0	0	0	0	0	0
AL356320.1	processed_pseudogene	chr1:30931505-31065991	NC	sh	NOTEST	0	0	0	1	1	no	0	0	0	0	0	0
SELENOWP1	processed_pseudogene	chr1:31094986-31095558	NC	sh	NOTEST	0	0	0	1	1	no	0	0	0	0	0	0
AC114495.1	processed_pseudogene	chr1:31108187-31108623	NC	sh	NOTEST	0	0	0	1	1	no	0	0	0	0	0	0
NKAIN1	protein_coding	chr1:31179744-31239887	NC	sh	NOTEST	0.0209707	0.0454934	1.11728	1	1	no	0.0210515	0.0227965	0.0190643	0	0.0887747	0.0477055
SNRNP40	protein_coding	chr1:31259567-31296788	NC	sh	OK	13.6747	19.4688	0.509656	5e-05	0.000358204	yes	13.3184	14.3152	13.3905	16.8022	20.5011	21.1032
AC114495.2	processed_pseudogene	chr1:31259567-31296788	NC	sh	NOTEST	0.433241	0.141065	-1.6188	1	1	no	0.865373	0.434349	0	0.423196	0	0
ZCCHC17	protein_coding	chr1:31296981-31364953	NC	sh	OK	9.42614	11.4604	0.281917	0.0282	0.0812494	no	8.93943	9.55395	9.78503	9.27239	10.9658	14.1429
AL451070.1	lncRNA	chr1:31296981-31364953	NC	sh	NOTEST	0	0	0	1	1	no	0	0	0	0	0	0
FABP3	protein_coding	chr1:31365252-31376850	NC	sh	OK	29.5762	8.40298	-1.81547	5e-05	0.000358204	yes	25.6235	32.0154	31.0897	9.8341	7.98765	7.38719
SERINC2	protein_coding	chr1:31409564-31434680	NC	sh	OK	100.499	119.939	0.255128	0.00405	0.0166961	yes	95.7798	104.897	100.818	116.476	127.267	116.074
AC209007.1	processed_pseudogene	chr1:31487588-31488930	NC	sh	NOTEST	0	0	0	1	1	no	0	0	0	0	0	0
RNU6-40P	snRNA	chr1:31497576-31497683	NC	sh	NOTEST	0	0	0	1	1	no	0	0	0	0	0	0
LDC1P	transcribed_unitary_pseudogene	chr1:31500084-31587686	NC	sh	NOTEST	0	0	0	1	1	no	0	0	0	0	0	0
AC209007.2	misc_RNA	chr1:31500084-31587686	NC	sh	NOTEST	0	0	0	1	1	no	0	0	0	0	0	0
LINC01226	lncRNA	chr1:31500084-31587686	NC	sh	NOTEST	0.0235372	0.0120385	-0.967288	1	1	no	0.0253324	0	0.0452792	0	0.0361154	0
AC114488.1	lncRNA	chr1:31500084-31587686	NC	sh	NOTEST	0.747776	0.46301	-0.691563	1	1	no	1.18346	0.532941	0.52693	0.26063	0.695265	0.433136
TINAGL1	protein_coding	chr1:31500084-31587686	NC	sh	OK	88.1226	71.8253	-0.295022	0.02085	0.0637748	no	86.9905	93.3476	84.0299	68.3965	78.2783	68.8009
HCRTR1	protein_coding	chr1:31617685-31704319	NC	sh	NOTEST	0	0	0	1	1	no	0	0	0	0	0	0
PEF1	protein_coding	chr1:31617685-31704319	NC	sh	OK	25.5783	28.4646	0.154245	0.13495	0.272786	no	24.2901	25.5904	26.8545	26.8364	29.265	29.2923
PEF1-AS1	lncRNA	chr1:31617685-31704319	NC	sh	NOTEST	0	0	0	1	1	no	0	0	0	0	0	0
AC114488.2	lncRNA	chr1:31617685-31704319	NC	sh	NOTEST	0	0	0	1	1	no	0	0	0	0	0	0
COL16A1	protein_coding	chr1:31617685-31704319	NC	sh	OK	0.773365	0.376912	-1.03692	0.0494	0.126931	no	0.631638	0.946293	0.742162	0.629066	0.309495	0.192176
ADGRB2	protein_coding	chr1:31727116-31764893	NC	sh	NOTEST	0.628995	0.199096	-1.65958	1	1	no	0.419123	0.994489	0.473374	0.275077	0.163636	0.158574
MIR4254	miRNA	chr1:31727116-31764893	NC	sh	NOTEST	0	0	0	1	1	no	0	0	0	0	0	0
AL354919.2	lncRNA	chr1:31789129-31816051	NC	sh	NOTEST	0	0	0	1	1	no	0	0	0	0	0	0
SPOCD1	protein_coding	chr1:31789129-31816051	NC	sh	OK	3.51121	1.53856	-1.19039	5e-05	0.000358204	yes	3.1739	4.01842	3.3413	1.5246	1.71876	1.37232
AL354919.1	lncRNA	chr1:31842018-31944856	NC	sh	NOTEST	0.0103162	0	#NAME?	1	1	no	0	0.0309485	0	0	0	0
AL136115.2	lncRNA	chr1:31842018-31944856	NC	sh	OK	1.68651	1.08882	-0.631277	0.7073	0.834236	no	1.50185	2.0165	1.54116	0.905683	0.883546	1.47722
PTP4A2	protein_coding	chr1:31842018-31944856	NC	sh	OK	225.864	239.001	0.0815578	0.61145	0.765013	no	200.003	220.701	256.889	239.369	212.204	265.429
AL136115.1	lncRNA	chr1:31842018-31944856	NC	sh	NOTEST	0	0	0	1	1	no	0	0	0	0	0	0
AL136115.3	lncRNA	chr1:31972188-31987034	NC	sh	NOTEST	0	0	0	1	1	no	0	0	0	0	0	0
KHDRBS1	protein_coding	chr1:32013867-32102866	NC	sh	OK	81.6128	87.4424	0.0995377	0.27455	0.456608	no	76.3307	85.7272	82.7806	81.9213	87.4627	92.9434
AL445248.1	lncRNA	chr1:32013867-32102866	NC	sh	NOTEST	0	0	0	1	1	no	0	0	0	0	0	0
TMEM39B	protein_coding	chr1:32013867-32102866	NC	sh	OK	7.93032	5.48199	-0.532679	0.20705	0.373545	no	6.94996	9.39839	7.44261	5.34257	5.5857	5.51769
MIR5585	miRNA	chr1:32013867-32102866	NC	sh	NOTEST	0	0	0	1	1	no	0	0	0	0	0	0
AL445248.2	misc_RNA	chr1:32013867-32102866	NC	sh	NOTEST	0	0	0	1	1	no	0	0	0	0	0	0
KPNA6	protein_coding	chr1:32108055-32176568	NC	sh	OK	12.4639	14.0106	0.168771	0.0661	0.1587	no	11.7196	12.2136	13.4584	12.5528	14.3319	15.1471
AL049795.2	lncRNA	chr1:32108055-32176568	NC	sh	NOTEST	0.166941	0.0778171	-1.10118	1	1	no	0	0	0.500823	0	0	0.233451
TXLNA	protein_coding	chr1:32179674-32198285	NC	sh	OK	14.5694	17.4964	0.26412	0.004	0.0165246	yes	13.0946	15.4984	15.115	15.6548	18.5496	18.2848
CCDC28B	protein_coding	chr1:32200385-32208687	NC	sh	NOTEST	0.522002	0.647669	0.311199	1	1	no	0.517367	0.737093	0.311547	0.617548	0.679782	0.645675
AL049795.1	lncRNA	chr1:32200385-32208687	NC	sh	OK	1.40355	1.21763	-0.205006	0.68285	0.815684	no	1.69486	1.3421	1.1737	1.81943	0.897177	0.936281
IQCC	protein_coding	chr1:32200385-32208687	NC	sh	OK	0.759752	0.600225	-0.340026	0.17825	0.334944	no	0.86935	0.783109	0.626797	0.514292	0.547576	0.738806
DCDC2B	protein_coding	chr1:32209093-32231604	NC	sh	NOTEST	0.0279632	0	#NAME?	1	1	no	0.0838896	0	0	0	0	0
TMEM234	protein_coding	chr1:32209093-32231604	NC	sh	OK	7.57937	6.66899	-0.18461	0.65435	0.796675	no	5.80376	8.98769	7.94666	6.27177	8.23351	5.50169
EIF3I	protein_coding	chr1:32209093-32231604	NC	sh	OK	85.1155	87.8831	0.0461644	0.6413	0.787597	no	79.6631	87.0152	88.6681	85.4484	92.3285	85.8724
MTMR9LP	transcribed_unprocessed_pseudogene	chr1:32231657-32241620	NC	sh	OK	1.20119	1.47616	0.297386	0.1863	0.345971	no	1.06474	1.47186	1.06696	1.42282	1.97408	1.03157
FAM167B	protein_coding	chr1:32247221-32248856	NC	sh	NOTEST	0.323506	0.105037	-1.6229	1	1	no	0.260478	0.217969	0.492069	0.143924	0.0941996	0.076986
LCK	protein_coding	chr1:32251238-32286165	NC	sh	NOTEST	0.0172642	0.0259532	0.588129	1	1	no	0.0251008	0.0266918	0	0	0	0.0778596
AL121991.1	misc_RNA	chr1:32251238-32286165	NC	sh	NOTEST	0	0	0	1	1	no	0	0	0	0	0	0
AL109945.2	misc_RNA	chr1:32286451-32286561	NC	sh	NOTEST	0	0	0	1	1	no	0	0	0	0	0	0
HDAC1	protein_coding	chr1:32292082-32333635	NC	sh	OK	76.5421	45.5591	-0.748513	5e-05	0.000358204	yes	70.617	82.0073	77.0019	42.8313	49.8735	43.9725
MARCKSL1	protein_coding	chr1:32333838-32336233	NC	sh	OK	64.1471	29.1093	-1.1399	5e-05	0.000358204	yes	55.4213	67.1753	69.8447	29.1302	27.4969	30.7008
AL109945.1	lncRNA	chr1:32349193-32350663	NC	sh	NOTEST	0	0	0	1	1	no	0	0	0	0	0	0
TSSK3	protein_coding	chr1:32351520-32364312	NC	sh	NOTEST	0.10061	0.233577	1.21513	1	1	no	0.30183	0	0	0.0602156	0.640515	0
FAM229A	protein_coding	chr1:32351520-32364312	NC	sh	OK	1.32088	2.15032	0.703051	0.02435	0.0721299	no	1.59847	1.10853	1.25564	2.28231	2.25151	1.91713
BSDC1	protein_coding	chr1:32365102-32394731	NC	sh	OK	18.3098	19.1078	0.0615437	0.57055	0.732794	no	16.1864	19.5006	19.2425	18.981	19.6575	18.6848
GAPDHP20	processed_pseudogene	chr1:32402108-32403115	NC	sh	NOTEST	0.027706	0	#NAME?	1	1	no	0	0.0831181	0	0	0	0
AL356986.1	processed_pseudogene	chr1:32421978-32422319	NC	sh	NOTEST	0	0	0	1	1	no	0	0	0	0	0	0
LRRC37A12P	unprocessed_pseudogene	chr1:32423213-32426789	NC	sh	NOTEST	0	0	0	1	1	no	0	0	0	0	0	0
RN7SL122P	misc_RNA	chr1:32457834-32458135	NC	sh	NOTEST	0	0	0	1	1	no	0	0	0	0	0	0
AL033529.1	protein_coding	chr1:32465056-32650903	NC	sh	NOTEST	0	0	0	1	1	no	0	0	0	0	0	0
ZBTB8B	protein_coding	chr1:32465056-32650903	NC	sh	NOTEST	0	0	0	1	1	no	0	0	0	0	0	0
ZBTB8A	protein_coding	chr1:32465056-32650903	NC	sh	OK	2.71953	4.93211	0.858846	5e-05	0.000358204	yes	2.2832	2.65615	3.21925	5.24101	4.76189	4.79342
ZBTB8OS	protein_coding	chr1:32465056-32650903	NC	sh	OK	19.59	24.9919	0.351347	0.08535	0.193535	no	20.0994	17.0331	21.6374	23.6602	23.8247	27.4909
AC114489.1	misc_RNA	chr1:32465056-32650903	NC	sh	NOTEST	0	0	0	1	1	no	0	0	0	0	0	0
RBBP4	protein_coding	chr1:32651141-32703596	NC	sh	OK	55.8091	62.1692	0.1557	0.1997	0.363709	no	51.0928	53.9483	62.3862	62.7914	61.2142	62.5021
SYNC	protein_coding	chr1:32651141-32703596	NC	sh	NOTEST	0.522846	0.230455	-1.1819	1	1	no	0.557555	0.61864	0.392344	0.306368	0.124434	0.260562
AC114489.2	lncRNA	chr1:32717733-32725237	NC	sh	NOTEST	0.141177	0.301481	1.09456	1	1	no	0.423532	0	0	0.446166	0	0.458278
KIAA1522	protein_coding	chr1:32741829-32774970	NC	sh	OK	64.3039	56.4658	-0.187528	0.03405	0.0947222	no	61.3063	68.0354	63.5699	54.5423	58.5879	56.2673
YARS1	protein_coding	chr1:32775236-32858875	NC	sh	OK	88.5184	84.4988	-0.0670464	0.61965	0.771794	no	81.5416	78.3042	105.709	77.3726	84.7741	91.3497
S100PBP	protein_coding	chr1:32775236-32858875	NC	sh	OK	11.9692	12.1075	0.0165769	0.9624	0.981369	no	8.90792	14.6563	12.3435	11.0723	14.4349	10.8155
FNDC5	protein_coding	chr1:32862267-32872482	NC	sh	NOTEST	0.325844	0.190739	-0.772587	1	1	no	0.882094	0.095439	0	0.204733	0.0995077	0.267975
HPCA	protein_coding	chr1:32885993-32901438	NC	sh	OK	1.41268	0.90953	-0.635242	0.43475	0.619315	no	1.78586	1.49301	0.95917	1.40216	0.729178	0.597252
TMEM54	protein_coding	chr1:32885993-32901438	NC	sh	OK	43.4593	19.4606	-1.15911	5e-05	0.000358204	yes	40.5506	48.0165	41.8107	16.8793	21.578	19.9244
AL031602.2	lncRNA	chr1:32925453-32964685	NC	sh	NOTEST	0	0	0	1	1	no	0	0	0	0	0	0
RNF19B	protein_coding	chr1:32925453-32964685	NC	sh	OK	39.612	45.3472	0.195076	0.0331	0.0925271	no	38.4226	40.5422	39.8712	41.7262	46.3434	47.9719
AL031602.1	TEC	chr1:32973552-32974463	NC	sh	NOTEST	0	0	0	1	1	no	0	0	0	0	0	0
AL355864.1	processed_pseudogene	chr1:32979946-32980472	NC	sh	NOTEST	0	0	0	1	1	no	0	0	0	0	0	0
AL355864.2	unprocessed_pseudogene	chr1:32986951-33080996	NC	sh	NOTEST	0.0287614	0	#NAME?	1	1	no	0	0.0862843	0	0	0	0
AL020995.1	lncRNA	chr1:32986951-33080996	NC	sh	NOTEST	0	0	0	1	1	no	0	0	0	0	0	0
AK2	protein_coding	chr1:32986951-33080996	NC	sh	OK	74.7771	79.098	0.0810459	0.5012	0.678728	no	67.8831	74.0546	82.3934	72.5754	80.5583	84.1604
AL020995.2	misc_RNA	chr1:32986951-33080996	NC	sh	NOTEST	0.208401	0.208619	0.00150487	1	1	no	0	0	0.625204	0	0	0.625856
AZIN2	protein_coding	chr1:33081103-33123492	NC	sh	OK	1.86418	1.93958	0.0572059	0.8631	0.929322	no	1.34761	2.5807	1.66423	1.52927	1.15525	3.13424
AL662907.1	TEC	chr1:33141870-33143230	NC	sh	NOTEST	0.0370225	0.0766959	1.05075	1	1	no	0	0	0.111067	0.108265	0	0.121823
TRIM62	protein_coding	chr1:33145398-33182059	NC	sh	OK	1.24677	0.513979	-1.27842	0.00135	0.00664312	yes	0.752254	1.9445	1.04356	0.483552	0.599714	0.45867
AL662907.2	TEC	chr1:33145398-33182059	NC	sh	NOTEST	0.0058897	0.00807224	0.454775	1	1	no	0	0	0.0176691	0	0.0242167	0
AL662907.3	lncRNA	chr1:33194787-33200353	NC	sh	NOTEST	0	0	0	1	1	no	0	0	0	0	0	0
ZNF362	protein_coding	chr1:33256491-33300719	NC	sh	OK	4.35573	2.77676	-0.649515	0.00025	0.00153243	yes	4.20197	4.66703	4.1982	2.51873	3.28556	2.52598
AL513327.2	lncRNA	chr1:33256491-33300719	NC	sh	NOTEST	0	0.180011	inf	1	1	no	0	0	0	0	0.540033	0
A3GALT2	protein_coding	chr1:33306765-33431052	NC	sh	NOTEST	0	0.0795784	inf	1	1	no	0	0	0	0.238735	0	0
AL513327.1	lncRNA	chr1:33306765-33431052	NC	sh	NOTEST	0.284686	0.127771	-1.15582	1	1	no	0.150684	0.596894	0.106481	0.0931645	0.290147	0
PHC2	protein_coding	chr1:33306765-33431052	NC	sh	OK	84.0256	106.475	0.341611	0.00105	0.00536192	yes	84.8315	86.9098	80.3355	101.123	111.885	106.416
MIR3605	miRNA	chr1:33306765-33431052	NC	sh	NOTEST	0	0	0	1	1	no	0	0	0	0	0	0
RN7SKP16	misc_RNA	chr1:33306765-33431052	NC	sh	NOTEST	0.354635	0	#NAME?	1	1	no	0	0	1.06391	0	0	0
PHC2-AS1	lncRNA	chr1:33306765-33431052	NC	sh	NOTEST	0	0	0	1	1	no	0	0	0	0	0	0
TLR12P	unitary_pseudogene	chr1:33466248-33468954	NC	sh	NOTEST	0	0	0	1	1	no	0	0	0	0	0	0
ZSCAN20	protein_coding	chr1:33472644-33496507	NC	sh	OK	1.27792	1.30919	0.0348717	0.86465	0.930031	no	1.32028	1.32632	1.18716	1.30558	1.32677	1.29521
AC115285.1	processed_pseudogene	chr1:33512007-33512743	NC	sh	NOTEST	0	0	0	1	1	no	0	0	0	0	0	0
CSMD2	protein_coding	chr1:33513998-34165842	NC	sh	NOTEST	0	0	0	1	1	no	0	0	0	0	0	0
HSPD1P14	processed_pseudogene	chr1:33513998-34165842	NC	sh	NOTEST	0	0	0	1	1	no	0	0	0	0	0	0
HMGB4	protein_coding	chr1:33513998-34165842	NC	sh	NOTEST	0	0	0	1	1	no	0	0	0	0	0	0
CSMD2-AS1	lncRNA	chr1:33513998-34165842	NC	sh	NOTEST	0	0.0295885	inf	1	1	no	0	0	0	0	0.0887654	0
RNA5SP42	rRNA_pseudogene	chr1:33513998-34165842	NC	sh	NOTEST	0	0	0	1	1	no	0	0	0	0	0	0
C1orf94	protein_coding	chr1:34166882-34219131	NC	sh	NOTEST	0	0	0	1	1	no	0	0	0	0	0	0
AC115286.1	processed_pseudogene	chr1:34276858-34277292	NC	sh	NOTEST	0	0	0	1	1	no	0	0	0	0	0	0
AC099565.1	lncRNA	chr1:34640156-34685732	NC	sh	NOTEST	0	0	0	1	1	no	0	0	0	0	0	0
MIR552	miRNA	chr1:34640156-34685732	NC	sh	NOTEST	0	0	0	1	1	no	0	0	0	0	0	0
SMIM12	protein_coding	chr1:34712736-34859755	NC	sh	OK	9.33134	9.45674	0.0192587	0.96625	0.983137	no	8.51626	11.142	8.3358	8.16995	10.465	9.73525
GJB5	protein_coding	chr1:34712736-34859755	NC	sh	OK	21.232	34.7379	0.710271	0.0069	0.0259984	yes	20.7391	23.609	19.3478	34.1748	33.9149	36.124
GJB4	protein_coding	chr1:34712736-34859755	NC	sh	OK	7.47976	5.66344	-0.401314	0.39475	0.581608	no	7.24685	7.54021	7.65222	5.26332	6.20954	5.51744
AL121988.1	lncRNA	chr1:34712736-34859755	NC	sh	OK	0.539583	0.774213	0.520885	0.8164	0.902168	no	0.621967	0.504128	0.492652	0	1.95149	0.371146
GJB3	protein_coding	chr1:34712736-34859755	NC	sh	OK	62.3144	118.88	0.931874	5e-05	0.000358204	yes	58.2871	65.8736	62.7823	114.496	121.082	121.063
GJA4	protein_coding	chr1:34712736-34859755	NC	sh	NOTEST	0.0369423	0.0395972	0.100123	1	1	no	0.0585495	0	0.0522774	0	0.0516702	0.0671214
AL122010.1	lncRNA	chr1:34712736-34859755	NC	sh	NOTEST	0.100823	0.0536075	-0.911319	1	1	no	0	0.302469	0	0.160823	0	0
DLGAP3	protein_coding	chr1:34865435-34929650	NC	sh	NOTEST	0.0573041	0.0432106	-0.40725	1	1	no	0.028098	0.0155721	0.128242	0.0317635	0.0202839	0.0775846
AC114490.3	protein_coding	chr1:34974355-35031945	NC	sh	OK	0.447249	0.704995	0.656535	0.3438	0.532946	no	0.502931	0.256041	0.582775	0.653668	0.597758	0.863559
AC114490.1	transcribed_unitary_pseudogene	chr1:34974355-35031945	NC	sh	NOTEST	0.190517	0.439903	1.20726	1	1	no	0	0.571552	0	0.84475	0.474958	0
AC114490.2	protein_coding	chr1:34974355-35031945	NC	sh	OK	2.87409	4.32265	0.588809	0.03045	0.0864682	no	3.05113	2.5901	2.98106	5.2182	3.38527	4.36448
TMEM35B	protein_coding	chr1:34974355-35031945	NC	sh	OK	23.7121	24.2359	0.0315224	0.8561	0.925017	no	21.5701	24.2978	25.2685	24.1973	25.472	23.0385
ZMYM6	protein_coding	chr1:34974355-35031945	NC	sh	OK	9.14255	12.199	0.416096	0.0564	0.140674	no	9.27544	8.87726	9.27494	12.9293	10.8582	12.8096
ZMYM1	protein_coding	chr1:35032171-35115859	NC	sh	OK	9.33179	9.12534	-0.0322757	0.8543	0.923506	no	8.36322	8.54787	11.0843	9.14046	9.21136	9.0242
RPL12P45	processed_pseudogene	chr1:35032171-35115859	NC	sh	NOTEST	0	0	0	1	1	no	0	0	0	0	0	0
EFCAB14P1	processed_pseudogene	chr1:35122021-35122484	NC	sh	NOTEST	0	0	0	1	1	no	0	0	0	0	0	0
AL590434.2	lncRNA	chr1:35141514-35146435	NC	sh	NOTEST	0	0	0	1	1	no	0	0	0	0	0	0
SFPQ	protein_coding	chr1:35176377-35193145	NC	sh	OK	105.19	132.331	0.331158	0.015	0.0488367	yes	96.5093	105.556	113.504	124.347	133.971	138.675
AL590434.1	misc_RNA	chr1:35195968-35196062	NC	sh	NOTEST	0	0	0	1	1	no	0	0	0	0	0	0
ZMYM4	protein_coding	chr1:35268708-35422058	NC	sh	OK	11.6464	10.3832	-0.165639	0.5538	0.719862	no	12.3113	10.2324	12.3957	11.0394	8.06608	12.0441
RN7SL503P	misc_RNA	chr1:35268708-35422058	NC	sh	NOTEST	0	0	0	1	1	no	0	0	0	0	0	0
AL160000.1	snoRNA	chr1:35268708-35422058	NC	sh	NOTEST	0	0	0	1	1	no	0	0	0	0	0	0
RPL5P4	processed_pseudogene	chr1:35268708-35422058	NC	sh	OK	0.29018	0.907812	1.64544	0.3927	0.580447	no	0.193628	0.2103	0.466613	0.491548	1.64014	0.591749
ZMYM4-AS1	lncRNA	chr1:35268708-35422058	NC	sh	NOTEST	0	0	0	1	1	no	0	0	0	0	0	0
AL356362.1	misc_RNA	chr1:35268708-35422058	NC	sh	NOTEST	0	0	0	1	1	no	0	0	0	0	0	0
KIAA0319L	protein_coding	chr1:35433491-35567274	NC	sh	OK	21.3165	19.9843	-0.0931038	0.6031	0.759476	no	19.9506	21.4892	22.5098	20.713	20.2273	19.0127
AC004865.1	processed_pseudogene	chr1:35433491-35567274	NC	sh	NOTEST	0	0	0	1	1	no	0	0	0	0	0	0
NCDN	protein_coding	chr1:35433491-35567274	NC	sh	OK	11.0644	14.0419	0.343815	0.04305	0.113903	no	10.823	11.6044	10.7657	14.6595	13.8743	13.5919
AC004865.2	lncRNA	chr1:35569812-35595328	NC	sh	NOTEST	0.100404	0.0264725	-1.92326	1	1	no	0.0685437	0.232669	0	0	0	0.0794175
TFAP2E	protein_coding	chr1:35569812-35595328	NC	sh	OK	1.77261	2.06297	0.218848	0.2915	0.475203	no	1.74315	1.79121	1.78347	1.91043	1.97453	2.30395
PSMB2	protein_coding	chr1:35599540-35641526	NC	sh	OK	37.9338	48.4567	0.353212	0.007	0.0263321	yes	37.1526	33.8984	42.7504	43.5364	45.5952	56.2385
C1orf216	protein_coding	chr1:35713876-35718894	NC	sh	OK	3.94925	2.86298	-0.464063	0.0021	0.00964253	yes	2.98926	4.0201	4.83838	2.34246	2.80068	3.44579
CLSPN	protein_coding	chr1:35720217-35769978	NC	sh	OK	0.991049	0.627576	-0.659166	0.14895	0.293129	no	1.32257	0.590556	1.06003	0.496159	0.716507	0.670062
AL354864.1	lncRNA	chr1:35720217-35769978	NC	sh	NOTEST	0.130594	0	#NAME?	1	1	no	0.391783	0	0	0	0	0
AGO4	protein_coding	chr1:35808015-35857890	NC	sh	OK	6.46592	12.8936	0.995729	0.00315	0.0135528	yes	6.86659	6.53618	5.99499	13.176	17.3434	8.1614
AGO1	protein_coding	chr1:35869807-35930532	NC	sh	OK	3.26479	1.64162	-0.991869	5e-05	0.000358204	yes	3.19879	3.22584	3.36974	1.45746	1.61838	1.84902
CFAP97P1	processed_pseudogene	chr1:35869807-35930532	NC	sh	NOTEST	0	0	0	1	1	no	0	0	0	0	0	0
AL139286.2	lncRNA	chr1:35869807-35930532	NC	sh	NOTEST	0	0	0	1	1	no	0	0	0	0	0	0
AL139286.1	lncRNA	chr1:35869807-35930532	NC	sh	NOTEST	0	0	0	1	1	no	0	0	0	0	0	0
AGO3	protein_coding	chr1:35930717-36072500	NC	sh	OK	4.46417	6.62545	0.569626	0.02205	0.0666913	no	4.27403	3.68312	5.43536	5.63421	7.70383	6.53833
AL138787.2	lncRNA	chr1:35930717-36072500	NC	sh	NOTEST	0	0	0	1	1	no	0	0	0	0	0	0
AL138787.1	transcribed_processed_pseudogene	chr1:36080065-36084026	NC	sh	NOTEST	0	0	0	1	1	no	0	0	0	0	0	0
TEKT2	protein_coding	chr1:36084093-36088275	NC	sh	NOTEST	0	0.0321224	inf	1	1	no	0	0	0	0.0963671	0	0
ADPRS	protein_coding	chr1:36088891-36093932	NC	sh	OK	9.0349	9.349	0.0493033	0.6594	0.800694	no	7.64528	10.8607	8.59868	7.98145	10.1925	9.87305
COL8A2	protein_coding	chr1:36095238-36125222	NC	sh	NOTEST	0	0	0	1	1	no	0	0	0	0	0	0
TRAPPC3	protein_coding	chr1:36136569-36180849	NC	sh	OK	25.0082	25.0007	-0.000433958	0.99815	0.998874	no	21.9196	24.468	28.637	23.0247	23.8829	28.0945
MAP7D1	protein_coding	chr1:36136569-36180849	NC	sh	OK	23.2699	21.9069	-0.0870812	0.66035	0.801284	no	21.0222	27.8879	20.8996	19.3951	22.3049	24.0207
RN7SL131P	misc_RNA	chr1:36191914-36192170	NC	sh	NOTEST	0	0	0	1	1	no	0	0	0	0	0	0
THRAP3	protein_coding	chr1:36224431-36305357	NC	sh	OK	28.9011	30.9832	0.100363	0.3005	0.485823	no	27.3751	28.4529	30.8752	30.2052	31.1247	31.6198
UBE2V2P4	processed_pseudogene	chr1:36224431-36305357	NC	sh	NOTEST	0	0	0	1	1	no	0	0	0	0	0	0
SH3D21	protein_coding	chr1:36306367-36329340	NC	sh	OK	23.5932	24.328	0.0442505	0.75165	0.861186	no	23.6146	23.3487	23.8163	23.1791	24.6994	25.1056
EVA1B	protein_coding	chr1:36306367-36329340	NC	sh	OK	14.8095	12.2333	-0.275715	0.4042	0.59055	no	13.6514	15.8768	14.9005	10.3028	12.8396	13.5575
AL591845.1	lncRNA	chr1:36329629-36335406	NC	sh	NOTEST	0.0749692	0.204994	1.45121	1	1	no	0.0351733	0.0481395	0.141595	0.327535	0.201528	0.0859201
STK40	protein_coding	chr1:36339623-36385924	NC	sh	OK	29.9268	21.2857	-0.491555	5e-05	0.000358204	yes	27.9125	31.2856	30.5825	19.1483	22.5138	22.195
LSM10	protein_coding	chr1:36391237-36397908	NC	sh	OK	14.7294	13.6983	-0.104705	0.3983	0.585152	no	13.3102	15.751	15.1272	13.6864	13.7984	13.6102
RNU4-27P	snRNA	chr1:36402720-36402859	NC	sh	NOTEST	0	0	0	1	1	no	0	0	0	0	0	0
OSCP1	protein_coding	chr1:36415826-36450451	NC	sh	OK	0.708578	1.01741	0.521906	0.2051	0.370706	no	1.55809	0.253436	0.314212	1.29756	0.709387	1.04529
SNORA63C	snoRNA	chr1:36415826-36450451	NC	sh	NOTEST	0	0	0	1	1	no	0	0	0	0	0	0
MRPS15	protein_coding	chr1:36455717-36464384	NC	sh	OK	22.5749	22.5771	0.000141862	0.99905	0.999122	no	20.1171	22.4797	25.128	20.9844	24.2803	22.4667
CSF3R	protein_coding	chr1:36466042-36483278	NC	sh	NOTEST	0.03374	0	#NAME?	1	1	no	0.10122	0	0	0	0	0
FTLP18	processed_pseudogene	chr1:36630334-36630857	NC	sh	NOTEST	0	0	0	1	1	no	0	0	0	0	0	0
AL596257.1	lncRNA	chr1:36703952-36710582	NC	sh	NOTEST	0	0	0	1	1	no	0	0	0	0	0	0
AC117945.2	lncRNA	chr1:36768121-36769725	NC	sh	NOTEST	0	0	0	1	1	no	0	0	0	0	0	0
AC117945.1	lncRNA	chr1:36769811-36775768	NC	sh	NOTEST	0	0	0	1	1	no	0	0	0	0	0	0
GRIK3	protein_coding	chr1:36795526-37034515	NC	sh	NOTEST	0.00637947	0	#NAME?	1	1	no	0	0.0191384	0	0	0	0
AL031430.1	lncRNA	chr1:37133488-37136146	NC	sh	NOTEST	0	0	0	1	1	no	0	0	0	0	0	0
AL353604.1	lncRNA	chr1:37154760-37325100	NC	sh	NOTEST	0	0	0	1	1	no	0	0	0	0	0	0
MIR4255	miRNA	chr1:37154760-37325100	NC	sh	NOTEST	0	0	0	1	1	no	0	0	0	0	0	0
RNU6-636P	snRNA	chr1:37154760-37325100	NC	sh	NOTEST	0	0	0	1	1	no	0	0	0	0	0	0
RNA5SP43	rRNA_pseudogene	chr1:37154760-37325100	NC	sh	NOTEST	0	0	0	1	1	no	0	0	0	0	0	0
RPS29P6	processed_pseudogene	chr1:37330851-37330996	NC	sh	NOTEST	0	0	0	1	1	no	0	0	0	0	0	0
LINC01137	lncRNA	chr1:37350933-37474411	NC	sh	OK	2.76192	2.51602	-0.134529	0.4349	0.619336	no	2.21945	3.42553	2.64079	2.91894	2.40212	2.227
ZC3H12A	protein_coding	chr1:37474579-37484377	NC	sh	OK	12.0875	24.5078	1.01972	5e-05	0.000358204	yes	11.9503	12.39	11.9221	22.5059	24.9856	26.0317
MIR6732	miRNA	chr1:37474579-37484377	NC	sh	NOTEST	0	0	0	1	1	no	0	0	0	0	0	0
MEAF6	protein_coding	chr1:37492574-37514774	NC	sh	OK	30.6905	38.9779	0.344867	0.0009	0.00467201	yes	28.4014	27.24	36.4299	39.7258	39.3389	37.869
MIR5581	miRNA	chr1:37492574-37514774	NC	sh	NOTEST	0	0	0	1	1	no	0	0	0	0	0	0
SNIP1	protein_coding	chr1:37534448-37554293	NC	sh	OK	5.01764	8.08452	0.688155	5e-05	0.000358204	yes	4.60829	4.51744	5.92718	7.31045	9.72727	7.21586
FTH1P1	processed_pseudogene	chr1:37534448-37554293	NC	sh	NOTEST	0	0	0	1	1	no	0	0	0	0	0	0
AL034379.1	processed_pseudogene	chr1:37556246-37556499	NC	sh	NOTEST	0.723902	0	#NAME?	1	1	no	0	0	2.17171	0	0	0
DNALI1	protein_coding	chr1:37556918-37595937	NC	sh	NOTEST	0.0252783	0.0786526	1.63759	1	1	no	0.0242821	0.025467	0.0260858	0.129007	0.106951	0
GNL2	protein_coding	chr1:37556918-37595937	NC	sh	OK	17.1582	18.7615	0.128879	0.42445	0.609677	no	16.8386	13.9627	20.6733	18.2261	20.7295	17.3289
AL513220.1	lncRNA	chr1:37596125-37607336	NC	sh	NOTEST	0	0	0	1	1	no	0	0	0	0	0	0
RSPO1	protein_coding	chr1:37611349-37634892	NC	sh	NOTEST	0	0	0	1	1	no	0	0	0	0	0	0
C1orf109	protein_coding	chr1:37681569-37692249	NC	sh	OK	10.8426	12.653	0.22276	0.1391	0.278928	no	9.96496	10.1508	12.4121	11.1842	12.974	13.8006
CDCA8	protein_coding	chr1:37692480-37709719	NC	sh	OK	10.4957	11.0852	0.0788475	0.4517	0.635262	no	9.75406	10.4209	11.312	10.4233	10.5814	12.251
EPHA10	protein_coding	chr1:37713879-37765133	NC	sh	OK	2.21742	1.47881	-0.584447	0.07945	0.183811	no	2.87027	2.05461	1.72737	1.7369	1.47322	1.22631
AC104336.1	misc_RNA	chr1:37713879-37765133	NC	sh	NOTEST	0	0	0	1	1	no	0	0	0	0	0	0
ACTN4P2	processed_pseudogene	chr1:37776669-37779418	NC	sh	NOTEST	0	0	0	1	1	no	0	0	0	0	0	0
AL929472.1	processed_pseudogene	chr1:37782456-37782885	NC	sh	NOTEST	0	0	0	1	1	no	0	0	0	0	0	0
MANEAL	protein_coding	chr1:37793801-37801137	NC	sh	OK	9.65618	7.29248	-0.405043	0.0008	0.00422927	yes	9.70576	9.87713	9.38564	6.59148	7.09914	8.18682
AL929472.3	lncRNA	chr1:37793801-37801137	NC	sh	NOTEST	0.418284	0.23237	-0.848056	1	1	no	0.655514	0.299983	0.299354	0.138072	0.39342	0.165619
YRDC	protein_coding	chr1:37802944-37809454	NC	sh	OK	14.2252	19.6758	0.467971	0.0008	0.00422927	yes	12.524	16.0123	14.1394	19.1047	20.9989	18.9237
C1orf122	protein_coding	chr1:37802944-37809454	NC	sh	OK	14.8384	17.5711	0.243867	0.3034	0.489112	no	13.6083	16.8184	14.0886	16.2462	19.7326	16.7345
MTF1	protein_coding	chr1:37809573-37859592	NC	sh	OK	4.84729	5.45678	0.170872	0.15655	0.304065	no	4.68793	5.17509	4.67885	5.16129	5.57495	5.6341
AL929472.4	processed_pseudogene	chr1:37809573-37859592	NC	sh	NOTEST	0	0	0	1	1	no	0	0	0	0	0	0
AL929472.2	lncRNA	chr1:37860696-37947057	NC	sh	NOTEST	0	0	0	1	1	no	0	0	0	0	0	0
INPP5B	protein_coding	chr1:37860696-37947057	NC	sh	OK	2.24444	2.50522	0.158583	0.4659	0.647576	no	1.94048	2.2568	2.53603	2.63241	2.65926	2.22398
AL929472.5	snoRNA	chr1:37860696-37947057	NC	sh	NOTEST	0	0	0	1	1	no	0	0	0	0	0	0
RNU6-584P	snRNA	chr1:37860696-37947057	NC	sh	NOTEST	0	0	0	1	1	no	0	0	0	0	0	0
AL603790.1	misc_RNA	chr1:37953507-37953780	NC	sh	NOTEST	0	0	0	1	1	no	0	0	0	0	0	0
SF3A3	protein_coding	chr1:37956974-37990075	NC	sh	OK	20.6709	17.3601	-0.251827	0.16865	0.321724	no	15.8988	20.4318	25.682	14.8935	17.8457	19.3411
RNU6-510P	snRNA	chr1:37991461-37991569	NC	sh	NOTEST	0	0	0	1	1	no	0	0	0	0	0	0
FHL3	protein_coding	chr1:37996769-38005606	NC	sh	OK	17.1342	18.6129	0.119423	0.2914	0.475203	no	16.0687	18.7586	16.5752	16.1451	19.7142	19.9793
UTP11	protein_coding	chr1:38009257-38024820	NC	sh	OK	13.9129	15.9514	0.197262	0.18045	0.338019	no	13.7783	11.7098	16.2506	13.6063	16.2957	17.9522
POU3F1	protein_coding	chr1:38043828-38046793	NC	sh	NOTEST	0.166997	0.0580606	-1.52419	1	1	no	0.215439	0.0963264	0.189225	0.0244146	0.127897	0.0218696
MIR3659HG	lncRNA	chr1:38047313-38119025	NC	sh	NOTEST	0.167679	0.0598125	-1.48718	1	1	no	0.340189	0	0.162847	0.179438	0	0
AL139158.1	processed_pseudogene	chr1:38047313-38119025	NC	sh	NOTEST	0	0	0	1	1	no	0	0	0	0	0	0
MIR3659	miRNA	chr1:38047313-38119025	NC	sh	NOTEST	0	0	0	1	1	no	0	0	0	0	0	0
LINC02786	lncRNA	chr1:38129463-38140593	NC	sh	NOTEST	0	0	0	1	1	no	0	0	0	0	0	0
AL390839.1	lncRNA	chr1:38149543-38162545	NC	sh	NOTEST	0	0	0	1	1	no	0	0	0	0	0	0
AL390839.2	lncRNA	chr1:38193618-38214806	NC	sh	NOTEST	0	0	0	1	1	no	0	0	0	0	0	0
LINC01343	lncRNA	chr1:38193618-38214806	NC	sh	NOTEST	0	0	0	1	1	no	0	0	0	0	0	0
AL513479.1	processed_pseudogene	chr1:38383837-38384422	NC	sh	NOTEST	0	0	0	1	1	no	0	0	0	0	0	0
RNU6-753P	snRNA	chr1:38396658-38396765	NC	sh	NOTEST	0	0	0	1	1	no	0	0	0	0	0	0
LINC01685	lncRNA	chr1:38474824-38516520	NC	sh	NOTEST	0	0	0	1	1	no	0	0	0	0	0	0
HSPA5P1	processed_pseudogene	chr1:38708930-38710890	NC	sh	NOTEST	0.0201223	0	#NAME?	1	1	no	0.0603669	0	0	0	0	0
AL354702.1	lncRNA	chr1:38754215-38815979	NC	sh	NOTEST	0	0	0	1	1	no	0	0	0	0	0	0
RRAGC	protein_coding	chr1:38838197-38965038	NC	sh	OK	16.8583	21.8119	0.371658	0.002	0.00927597	yes	15.4683	16.6842	18.4223	20.9015	22.3807	22.1535
AL139260.2	lncRNA	chr1:38838197-38965038	NC	sh	NOTEST	0	0	0	1	1	no	0	0	0	0	0	0
AL139260.1	lncRNA	chr1:38838197-38965038	NC	sh	NOTEST	0.355189	0.755207	1.08828	1	1	no	0.377162	0	0.688406	0.597369	1.2549	0.413349
MYCBP	protein_coding	chr1:38838197-38965038	NC	sh	OK	8.20808	6.34025	-0.372505	0.2022	0.366858	no	7.2004	7.65648	9.76737	7.16732	5.40233	6.45111
AL139260.3	protein_coding	chr1:38838197-38965038	NC	sh	NOTEST	0.0390988	0.0115174	-1.76331	1	1	no	0.0498249	0.0674715	0	0	0.0345521	0
GJA9	protein_coding	chr1:38838197-38965038	NC	sh	NOTEST	0	0	0	1	1	no	0	0	0	0	0	0
RHBDL2	protein_coding	chr1:38838197-38965038	NC	sh	OK	2.31553	0.290269	-2.99588	0.0399	0.107151	no	1.84088	2.82702	2.2787	0.332331	0.134848	0.403628
RNU6-605P	snRNA	chr1:38838197-38965038	NC	sh	NOTEST	0	0	0	1	1	no	0	0	0	0	0	0
AL714019.1	misc_RNA	chr1:38838197-38965038	NC	sh	NOTEST	0	0	0	1	1	no	0	0	0	0	0	0
EIF1P2	processed_pseudogene	chr1:38838197-38965038	NC	sh	NOTEST	0	0	0	1	1	no	0	0	0	0	0	0
AKIRIN1	protein_coding	chr1:38991275-39006059	NC	sh	OK	26.9357	33.8216	0.328422	0.0007	0.003767	yes	26.1026	27.0297	27.6749	30.8	36.2764	34.3883
NDUFS5	protein_coding	chr1:39026317-39034636	NC	sh	OK	128.22	89.1898	-0.52367	5e-05	0.000358204	yes	120.492	127.629	136.538	81.6385	95.7601	90.1709
MACF1	protein_coding	chr1:39081315-39487177	NC	sh	OK	43.9323	36.6384	-0.261923	0.06715	0.160745	no	42.5051	45.3856	43.9062	36.9457	36.9494	36.0203
RNU6-608P	snRNA	chr1:39081315-39487177	NC	sh	NOTEST	0	0	0	1	1	no	0	0	0	0	0	0
RNA5SP44	rRNA_pseudogene	chr1:39081315-39487177	NC	sh	NOTEST	0	0	0	1	1	no	0	0	0	0	0	0
AL442071.2	lncRNA	chr1:39081315-39487177	NC	sh	NOTEST	0	0	0	1	1	no	0	0	0	0	0	0
AL442071.1	lncRNA	chr1:39081315-39487177	NC	sh	NOTEST	0	0	0	1	1	no	0	0	0	0	0	0
HSPE1P8	processed_pseudogene	chr1:39081315-39487177	NC	sh	NOTEST	0	0	0	1	1	no	0	0	0	0	0	0
BMP8A	protein_coding	chr1:39491635-39559671	NC	sh	NOTEST	0.0831947	0.059493	-0.483772	1	1	no	0.0706873	0.0557345	0.123162	0.0765938	0.0430564	0.0588287
OXCT2P1	unprocessed_pseudogene	chr1:39491635-39559671	NC	sh	NOTEST	0	0	0	1	1	no	0	0	0	0	0	0
PPIEL	transcribed_unprocessed_pseudogene	chr1:39491635-39559671	NC	sh	OK	0.823943	0.395716	-1.05808	0.0435	0.114807	no	1.36257	0.374839	0.734418	0.191542	0.542202	0.453405
PABPC4	protein_coding	chr1:39560815-39576790	NC	sh	OK	69.4233	44.9145	-0.62824	5e-05	0.000358204	yes	65.1353	72.7743	70.3604	40.7136	47.6841	46.3457
PABPC4-AS1	lncRNA	chr1:39560815-39576790	NC	sh	NOTEST	0.042416	0	#NAME?	1	1	no	0	0.127248	0	0	0	0
SNORA55	snoRNA	chr1:39560815-39576790	NC	sh	NOTEST	0	0	0	1	1	no	0	0	0	0	0	0
HEYL	protein_coding	chr1:39623434-39639643	NC	sh	NOTEST	0	0	0	1	1	no	0	0	0	0	0	0
AL035404.2	lncRNA	chr1:39623434-39639643	NC	sh	NOTEST	0	0	0	1	1	no	0	0	0	0	0	0
NT5C1A	protein_coding	chr1:39659120-39672038	NC	sh	NOTEST	0	0	0	1	1	no	0	0	0	0	0	0
HPCAL4	protein_coding	chr1:39678647-39691485	NC	sh	NOTEST	0	0	0	1	1	no	0	0	0	0	0	0
PPIE	protein_coding	chr1:39692181-39788865	NC	sh	OK	18.6486	14.6668	-0.346513	0.00665	0.025194	yes	16.3745	20.5276	19.0438	13.393	16.39	14.2175
AL035404.1	processed_pseudogene	chr1:39692181-39788865	NC	sh	NOTEST	0	0	0	1	1	no	0	0	0	0	0	0
RNU7-121P	snRNA	chr1:39692181-39788865	NC	sh	NOTEST	0	0	0	1	1	no	0	0	0	0	0	0
BMP8B	protein_coding	chr1:39692181-39788865	NC	sh	NOTEST	0.214423	0.193471	-0.148342	1	1	no	0.104767	0.228389	0.310112	0.174894	0.310204	0.095315
OXCT2	protein_coding	chr1:39692181-39788865	NC	sh	NOTEST	0.0307593	0.0286816	-0.100896	1	1	no	0	0	0.0922779	0.0281099	0	0.057935
BMP8B-AS1	lncRNA	chr1:39692181-39788865	NC	sh	NOTEST	0	0	0	1	1	no	0	0	0	0	0	0
AL033527.3	lncRNA	chr1:39788975-39790171	NC	sh	NOTEST	0.06306	0	#NAME?	1	1	no	0.05737	0.13181	0	0	0	0
AL033527.2	unprocessed_pseudogene	chr1:39795842-39795996	NC	sh	NOTEST	0	0	0	1	1	no	0	0	0	0	0	0
AL033527.4	lncRNA	chr1:39799421-39817460	NC	sh	NOTEST	0.359392	0.409576	0.188574	1	1	no	0.326063	0.325395	0.426717	0.343271	0.610053	0.275405
LINC02811	lncRNA	chr1:39799421-39817460	NC	sh	NOTEST	0	0	0	1	1	no	0	0	0	0	0	0
TRIT1	protein_coding	chr1:39838109-39883511	NC	sh	OK	7.79647	8.19513	0.0719452	0.6859	0.818335	no	8.26497	7.26536	7.85909	7.56212	7.07278	9.95048
AL033527.1	misc_RNA	chr1:39838109-39883511	NC	sh	NOTEST	0	0	0	1	1	no	0	0	0	0	0	0
MYCL	protein_coding	chr1:39895425-39902256	NC	sh	NOTEST	0.0982875	0.194119	0.981862	1	1	no	0.0664796	0.193038	0.0353452	0.205679	0.280659	0.0960187
MYCL-AS1	lncRNA	chr1:39895425-39902256	NC	sh	NOTEST	0	0.0695893	inf	1	1	no	0	0	0	0	0	0.208768
AL663070.1	misc_RNA	chr1:39944889-39944998	NC	sh	NOTEST	0	0	0	1	1	no	0	0	0	0	0	0
MFSD2A	protein_coding	chr1:39955111-39969968	NC	sh	OK	0.831682	0.865363	0.0572739	0.849	0.920807	no	0.698621	0.882524	0.913901	0.681035	0.962209	0.952846
AL663070.2	processed_pseudogene	chr1:39955111-39969968	NC	sh	NOTEST	0.178482	0.0388047	-2.20148	1	1	no	0	0	0.535446	0.116414	0	0
CAP1	protein_coding	chr1:40040232-40097727	NC	sh	OK	164.298	180.33	0.13433	0.1714	0.325441	no	153.989	166.358	172.547	171.126	177.521	192.344
PPT1	protein_coding	chr1:40040232-40097727	NC	sh	OK	21.3373	16.9817	-0.329399	0.2986	0.483521	no	19.7358	20.0443	24.2318	15.4166	18.9129	16.6154
OAZ1P1	processed_pseudogene	chr1:40132763-40133448	NC	sh	NOTEST	0	0	0	1	1	no	0	0	0	0	0	0
RLF	protein_coding	chr1:40161386-40240921	NC	sh	OK	4.72011	6.61087	0.48602	5e-05	0.000358204	yes	4.45428	4.36945	5.33659	6.45562	6.05492	7.32206
RNU6-1237P	snRNA	chr1:40161386-40240921	NC	sh	NOTEST	0	0	0	1	1	no	0	0	0	0	0	0
TMCO2	protein_coding	chr1:40245946-40251684	NC	sh	NOTEST	0.0788756	0	#NAME?	1	1	no	0	0.236627	0	0	0	0
AL050341.2	lncRNA	chr1:40256426-40257967	NC	sh	OK	0.96082	0.740331	-0.376096	0.2786	0.461037	no	0.88192	0.786025	1.21451	0.955844	0.600432	0.664716
ZMPSTE24	protein_coding	chr1:40258235-40294180	NC	sh	OK	33.9145	28.7812	-0.236777	0.016	0.0514251	no	30.8102	32.8981	38.0351	26.2832	27.2682	32.7921
AL050341.1	processed_pseudogene	chr1:40258235-40294180	NC	sh	NOTEST	0	0	0	1	1	no	0	0	0	0	0	0
COL9A2	protein_coding	chr1:40300488-40317813	NC	sh	NOTEST	0.0188153	0.0166889	-0.173013	1	1	no	0	0	0.0564458	0.029588	0.0204787	0
AL031985.2	processed_pseudogene	chr1:40333077-40333557	NC	sh	NOTEST	0	0	0	1	1	no	0	0	0	0	0	0
SMAP2	protein_coding	chr1:40344849-40423326	NC	sh	OK	5.52712	4.14099	-0.416554	0.00345	0.0146067	yes	5.04979	4.95974	6.57184	3.88386	3.36258	5.17652
AL031985.1	processed_pseudogene	chr1:40344849-40423326	NC	sh	NOTEST	0	0	0	1	1	no	0	0	0	0	0	0
AL031985.4	lncRNA	chr1:40436198-40450039	NC	sh	NOTEST	0	0	0	1	1	no	0	0	0	0	0	0
ZFP69B	protein_coding	chr1:40450101-40463718	NC	sh	OK	0.880917	0.367007	-1.2632	0.0003	0.00179661	yes	0.497926	0.815429	1.3294	0.34309	0.471255	0.286675
AL031985.3	lncRNA	chr1:40464318-40466767	NC	sh	NOTEST	0.343743	0.302566	-0.184078	1	1	no	0.417215	0.277056	0.336958	0.230239	0.356475	0.320985
AL603839.4	TEC	chr1:40473054-40474059	NC	sh	NOTEST	0	0	0	1	1	no	0	0	0	0	0	0
ZFP69	protein_coding	chr1:40477289-40508661	NC	sh	OK	1.12106	0.597437	-0.908004	0.00275	0.0121035	yes	0.985214	1.28725	1.09072	0.367961	0.558422	0.865928
AL603839.3	lncRNA	chr1:40477289-40508661	NC	sh	NOTEST	0.233712	0.11104	-1.07364	1	1	no	0.157664	0.543472	0	0.333121	0	0
EXO5	protein_coding	chr1:40508740-40517174	NC	sh	OK	2.61946	2.81126	0.101951	0.6268	0.776835	no	2.24771	2.93364	2.67702	2.94133	2.04402	3.44843
AL603839.1	lncRNA	chr1:40508740-40517174	NC	sh	NOTEST	0	0	0	1	1	no	0	0	0	0	0	0
AL603839.2	lncRNA	chr1:40508740-40517174	NC	sh	NOTEST	0	0	0	1	1	no	0	0	0	0	0	0
ZNF684	protein_coding	chr1:40531572-40548167	NC	sh	OK	0.827004	0.603083	-0.455537	0.24845	0.425061	no	0.584869	0.698177	1.19796	0.563361	0.613042	0.632846
AL356379.2	lncRNA	chr1:40559665-40584335	NC	sh	NOTEST	0	0	0	1	1	no	0	0	0	0	0	0
AL356379.1	unprocessed_pseudogene	chr1:40559665-40584335	NC	sh	NOTEST	0	0	0	1	1	no	0	0	0	0	0	0
GTF2F2P2	processed_pseudogene	chr1:40593632-40594353	NC	sh	NOTEST	0	0	0	1	1	no	0	0	0	0	0	0
RIMS3	protein_coding	chr1:40620679-40667480	NC	sh	NOTEST	0.0620077	0.0618362	-0.00399597	1	1	no	0.0355082	0.11728	0.0332348	0.0941973	0.0517672	0.0395442
AL031289.2	lncRNA	chr1:40620679-40667480	NC	sh	NOTEST	0	0	0	1	1	no	0	0	0	0	0	0
AL031289.1	lncRNA	chr1:40669088-40687588	NC	sh	NOTEST	0	0	0	1	1	no	0	0	0	0	0	0
NFYC-AS1	lncRNA	chr1:40690379-40771603	NC	sh	OK	0.780416	0.557852	-0.484361	0.46975	0.65096	no	0.793245	0.70221	0.845793	0.492887	0.731322	0.449347
NFYC	protein_coding	chr1:40690379-40771603	NC	sh	OK	21.0584	24.6342	0.226264	0.05575	0.139355	no	20.1373	21.524	21.514	23.7375	24.2976	25.8675
MIR30E	miRNA	chr1:40690379-40771603	NC	sh	NOTEST	0	0	0	1	1	no	0	0	0	0	0	0
MIR30C1	miRNA	chr1:40690379-40771603	NC	sh	NOTEST	0	0	0	1	1	no	0	0	0	0	0	0
KCNQ4	protein_coding	chr1:40783786-40840452	NC	sh	NOTEST	0.391011	0.0627076	-2.6405	1	1	no	0.431427	0.275721	0.465885	0.0328874	0.0660061	0.0892292
RN7SL326P	misc_RNA	chr1:40783786-40840452	NC	sh	NOTEST	0	0	0	1	1	no	0	0	0	0	0	0
CITED4	protein_coding	chr1:40861053-40862363	NC	sh	OK	1.0445	2.22184	1.08894	0.0003	0.00179661	yes	0.983427	1.29008	0.860003	2.03039	2.61492	2.0202
AC119677.1	lncRNA	chr1:40863913-40876670	NC	sh	NOTEST	0	0	0	1	1	no	0	0	0	0	0	0
AL391730.1	unprocessed_pseudogene	chr1:40938103-40945524	NC	sh	NOTEST	0	0	0	1	1	no	0	0	0	0	0	0
AL391730.2	lncRNA	chr1:40938103-40945524	NC	sh	NOTEST	0	0	0	1	1	no	0	0	0	0	0	0
UBE2V1P8	processed_pseudogene	chr1:40938103-40945524	NC	sh	NOTEST	0	0	0	1	1	no	0	0	0	0	0	0
CTPS1	protein_coding	chr1:40979687-41012565	NC	sh	OK	7.49829	5.55002	-0.43407	0.0009	0.00467201	yes	6.65304	7.10455	8.73728	4.8726	5.7658	6.01165
SLFNL1-AS1	lncRNA	chr1:41014589-41338644	NC	sh	NOTEST	0.075347	0.27358	1.86034	1	1	no	0.0237108	0.0549725	0.147358	0.1547	0.500201	0.165839
SLFNL1	protein_coding	chr1:41014589-41338644	NC	sh	NOTEST	0.0349425	0.102336	1.55026	1	1	no	0.059655	0.0222091	0.0229632	0.079238	0.0285873	0.199183
SCMH1	protein_coding	chr1:41014589-41338644	NC	sh	OK	6.86318	9.95178	0.536078	0.01435	0.0471656	yes	7.97573	6.08061	6.53319	8.53551	10.2906	11.0292
RPL23AP17	processed_pseudogene	chr1:41014589-41338644	NC	sh	NOTEST	0	0	0	1	1	no	0	0	0	0	0	0
AC093151.7	lncRNA	chr1:41014589-41338644	NC	sh	NOTEST	0	0	0	1	1	no	0	0	0	0	0	0
AC093151.2	lncRNA	chr1:41014589-41338644	NC	sh	NOTEST	0	0	0	1	1	no	0	0	0	0	0	0
AC093151.1	processed_pseudogene	chr1:41014589-41338644	NC	sh	NOTEST	0	0	0	1	1	no	0	0	0	0	0	0
AC093151.5	transcribed_unprocessed_pseudogene	chr1:41014589-41338644	NC	sh	NOTEST	0	0	0	1	1	no	0	0	0	0	0	0
FOXO6	protein_coding	chr1:41361921-41383590	NC	sh	NOTEST	0.0548529	0	#NAME?	1	1	no	0.119162	0.0453967	0	0	0	0
FOXO6-AS1	lncRNA	chr1:41361921-41383590	NC	sh	NOTEST	0	0	0	1	1	no	0	0	0	0	0	0
RNA5SP45	rRNA_pseudogene	chr1:41466936-41467028	NC	sh	NOTEST	0	0	0	1	1	no	0	0	0	0	0	0
EDN2	protein_coding	chr1:41478774-41484683	NC	sh	NOTEST	0.0640051	0	#NAME?	1	1	no	0	0.105371	0.0866438	0	0	0
HIVEP3	protein_coding	chr1:41506364-42035925	NC	sh	OK	3.0634	2.06882	-0.566328	0.0127	0.0428237	yes	2.66863	3.32774	3.19382	1.76848	1.9428	2.49517
AL445933.2	lncRNA	chr1:41506364-42035925	NC	sh	NOTEST	0	0	0	1	1	no	0	0	0	0	0	0
AL445933.1	processed_pseudogene	chr1:41506364-42035925	NC	sh	NOTEST	0	0	0	1	1	no	0	0	0	0	0	0
AC119676.1	protein_coding	chr1:41506364-42035925	NC	sh	NOTEST	0	0	0	1	1	no	0	0	0	0	0	0
AL158216.1	lncRNA	chr1:42036142-42051784	NC	sh	NOTEST	0	0	0	1	1	no	0	0	0	0	0	0
HNRNPFP1	processed_pseudogene	chr1:42036142-42051784	NC	sh	NOTEST	0	0	0	1	1	no	0	0	0	0	0	0
AC114492.1	processed_pseudogene	chr1:42140634-42141391	NC	sh	NOTEST	0	0	0	1	1	no	0	0	0	0	0	0
GUCA2B	protein_coding	chr1:42153409-42155820	NC	sh	OK	1.89575	0.115574	-4.03588	0.2434	0.419175	no	1.81206	1.95476	1.92042	0.152008	0.194713	0
GUCA2A	protein_coding	chr1:42162689-42164745	NC	sh	OK	0.899797	0.0564859	-3.99364	0.1531	0.299514	no	0.323162	1.37829	0.997939	0.169458	0	0
FOXJ3	protein_coding	chr1:42176538-42338376	NC	sh	OK	13.2195	14.6518	0.148412	0.28565	0.469326	no	12.6844	12.8853	14.0888	14.798	16.6557	12.5018
AC096540.1	lncRNA	chr1:42176538-42338376	NC	sh	NOTEST	0	0.0777499	inf	1	1	no	0	0	0	0.23325	0	0
RIMKLA	protein_coding	chr1:42380791-42424232	NC	sh	NOTEST	0.0639591	0.0137033	-2.22263	1	1	no	0.0702604	0.0834368	0.0381801	0.0331509	0	0.00795905
AL513331.1	processed_pseudogene	chr1:42380791-42424232	NC	sh	NOTEST	0	0	0	1	1	no	0	0	0	0	0	0
ZMYND12	protein_coding	chr1:42430328-42657190	NC	sh	NOTEST	0.559913	0.181577	-1.62462	1	1	no	0.906658	0.621085	0.151996	0.249647	0.18582	0.109263
PPCS	protein_coding	chr1:42430328-42657190	NC	sh	OK	42.6981	35.9482	-0.24825	0.0605	0.148142	no	40.158	45.2759	42.6603	31.342	36.2367	40.266
CCDC30	protein_coding	chr1:42430328-42657190	NC	sh	NOTEST	0.283014	0.157632	-0.84431	1	1	no	0.161181	0.466119	0.221742	0.118961	0.235725	0.118211
RPS3AP11	processed_pseudogene	chr1:42430328-42657190	NC	sh	NOTEST	0	0	0	1	1	no	0	0	0	0	0	0
TMSB4XP1	processed_pseudogene	chr1:42430328-42657190	NC	sh	NOTEST	0	0	0	1	1	no	0	0	0	0	0	0
RNU6-536P	snRNA	chr1:42430328-42657190	NC	sh	NOTEST	0	0	0	1	1	no	0	0	0	0	0	0
AL445669.1	processed_pseudogene	chr1:42430328-42657190	NC	sh	NOTEST	0	0	0	1	1	no	0	0	0	0	0	0
PPIH	protein_coding	chr1:42658422-42682160	NC	sh	OK	12.8273	8.09309	-0.664461	5e-05	0.000358204	yes	10.4883	14.1599	13.8339	8.08141	8.2791	7.91875
AC098484.4	lncRNA	chr1:42658422-42682160	NC	sh	NOTEST	0.0767779	0.0926022	0.270356	1	1	no	0	0.0670474	0.163286	0.11912	0.0657765	0.0929104
AC098484.2	lncRNA	chr1:42658422-42682160	NC	sh	NOTEST	0.0716384	0.162854	1.18477	1	1	no	0.214915	0	0	0	0	0.488562
YBX1	protein_coding	chr1:42682417-42703805	NC	sh	OK	229.472	204.016	-0.169633	0.06425	0.155122	no	214.032	237.793	236.59	177.146	223.517	211.385
CLDN19	protein_coding	chr1:42733092-42740254	NC	sh	NOTEST	0	0	0	1	1	no	0	0	0	0	0	0
P3H1	protein_coding	chr1:42746334-42767084	NC	sh	OK	7.62614	6.75732	-0.174503	0.27905	0.461504	no	7.26989	7.50352	8.10502	5.97429	7.88031	6.41736
C1orf50	protein_coding	chr1:42767248-42846422	NC	sh	OK	1.9705	2.38079	0.272883	0.446	0.630201	no	1.71695	1.64852	2.54602	1.8345	2.15201	3.15587
AC098484.3	protein_coding	chr1:42767248-42846422	NC	sh	OK	1.28569	1.9796	0.622664	0.3133	0.500048	no	1.43894	1.87386	0.544265	2.0546	1.95417	1.93003
AC098484.1	lncRNA	chr1:42767248-42846422	NC	sh	NOTEST	0	0.10991	inf	1	1	no	0	0	0	0	0	0.329731
TMEM269	protein_coding	chr1:42767248-42846422	NC	sh	NOTEST	0.0207326	0.250802	3.59657	1	1	no	0	0	0.0621978	0.157016	0.49588	0.0995101
SVBP	protein_coding	chr1:42767248-42846422	NC	sh	OK	6.45164	8.63158	0.419959	0.10245	0.222405	no	7.5124	5.21624	6.62626	7.74752	9.7196	8.42761
ERMAP	protein_coding	chr1:42767248-42846422	NC	sh	OK	6.00073	3.61677	-0.730437	0.00195	0.00909605	yes	5.20115	6.6096	6.19145	3.27847	3.64955	3.92229
AL512353.1	lncRNA	chr1:42767248-42846422	NC	sh	NOTEST	0.0142165	0.050388	1.82552	1	1	no	0.0210152	0.0216343	0	0.0218322	0.0547416	0.0745902
ZNF691	protein_coding	chr1:42846572-42852477	NC	sh	OK	1.98272	1.51855	-0.384791	0.06575	0.158135	no	1.79181	2.13349	2.02286	1.34494	1.29142	1.91928
AL512353.2	processed_pseudogene	chr1:42886596-42888767	NC	sh	NOTEST	0.00924818	0.0119922	0.374853	1	1	no	0	0	0.0277445	0	0	0.0359766
AL512353.3	processed_pseudogene	chr1:42891093-42892430	NC	sh	NOTEST	0	0.0190597	inf	1	1	no	0	0	0	0	0	0.0571791
ATP6V1E1P1	processed_pseudogene	chr1:42903231-42903912	NC	sh	NOTEST	0	0	0	1	1	no	0	0	0	0	0	0
SLC2A1	protein_coding	chr1:42925374-42958868	NC	sh	OK	96.1657	80.3461	-0.259295	0.02925	0.0837848	no	91.8045	105.304	91.3887	78.2035	87.5452	75.2896
ATP6V0CP4	processed_pseudogene	chr1:42925374-42958868	NC	sh	OK	0.497392	0.709576	0.512575	0.79115	0.887864	no	0.370311	0.769255	0.35261	0.756641	0.992744	0.379344
SLC2A1-AS1	lncRNA	chr1:42959048-42996814	NC	sh	OK	0.730227	0.634544	-0.202626	0.60205	0.758777	no	0.185051	0.990467	1.01516	0.428557	0.541264	0.933811
AC099795.1	lncRNA	chr1:42959048-42996814	NC	sh	NOTEST	0	0	0	1	1	no	0	0	0	0	0	0
RNU6-880P	snRNA	chr1:42959048-42996814	NC	sh	NOTEST	0	0	0	1	1	no	0	0	0	0	0	0
AL161637.2	snRNA	chr1:43023548-43023637	NC	sh	NOTEST	0	0	0	1	1	no	0	0	0	0	0	0
AL161637.1	processed_pseudogene	chr1:43104085-43104497	NC	sh	NOTEST	0	0	0	1	1	no	0	0	0	0	0	0
FAM183A	protein_coding	chr1:43145152-43156396	NC	sh	NOTEST	0	0	0	1	1	no	0	0	0	0	0	0
EBNA1BP2	protein_coding	chr1:43164174-43274002	NC	sh	OK	27.9056	24.6432	-0.179363	0.09715	0.21352	no	25.8999	26.7467	31.0702	22.5719	26.5413	24.8164
MIR6733	miRNA	chr1:43164174-43274002	NC	sh	NOTEST	0	0	0	1	1	no	0	0	0	0	0	0
CFAP57	protein_coding	chr1:43164174-43274002	NC	sh	NOTEST	0.194326	0.0908862	-1.09635	1	1	no	0.347764	0.196889	0.0383257	0.105055	0.0593164	0.108287
RNA5SP46	rRNA_pseudogene	chr1:43164174-43274002	NC	sh	NOTEST	0	0	0	1	1	no	0	0	0	0	0	0
TMEM125	protein_coding	chr1:43164174-43274002	NC	sh	NOTEST	0.179446	0.404087	1.17112	1	1	no	0.16531	0.0755333	0.297495	0.15919	0.295918	0.757151
C1orf210	protein_coding	chr1:43281876-43285617	NC	sh	OK	1.04691	0.772054	-0.439366	0.3431	0.53216	no	0.7648	1.11614	1.2598	1.17822	0.821846	0.316098
TIE1	protein_coding	chr1:43300981-43323108	NC	sh	NOTEST	0.14967	0.112849	-0.407392	1	1	no	0.159716	0.215525	0.0737701	0.249786	0.0739248	0.0148363
MPL	protein_coding	chr1:43337817-43354466	NC	sh	NOTEST	0.409771	0.362973	-0.174958	1	1	no	0.858195	0.200674	0.170445	0.519204	0.331159	0.238556
AL139289.2	lncRNA	chr1:43337817-43354466	NC	sh	NOTEST	0.117369	0.0545781	-1.10466	1	1	no	0.181389	0.170719	0	0	0	0.163734
AL139289.1	lncRNA	chr1:43354683-43358658	NC	sh	NOTEST	0	0.457895	inf	1	1	no	0	0	0	0.32591	0.576105	0.471669
CDC20	protein_coding	chr1:43358980-43363203	NC	sh	OK	27.988	26.1983	-0.0953346	0.35525	0.544275	no	25.9131	28.859	29.1919	23.0767	27.5126	28.0057
ELOVL1	protein_coding	chr1:43363397-43368074	NC	sh	OK	117.929	152.597	0.371808	0.00015	0.000977657	yes	108.094	114.783	130.909	140.27	162.625	154.894
MIR6734	miRNA	chr1:43363397-43368074	NC	sh	NOTEST	0	0	0	1	1	no	0	0	0	0	0	0
MED8	protein_coding	chr1:43383916-43389808	NC	sh	OK	15.3999	17.548	0.188386	0.0775	0.180358	no	16.3536	14.15	15.6961	15.8819	18.2767	18.4854
MED8-AS1	lncRNA	chr1:43383916-43389808	NC	sh	NOTEST	0.0900937	0.150073	0.736162	1	1	no	0	0.270281	0	0	0	0.450218
SZT2	protein_coding	chr1:43389881-43456995	NC	sh	OK	8.53451	12.1319	0.507429	0.00755	0.0281174	yes	8.32957	8.95366	8.3203	12.3965	13.461	10.5383
SZT2-AS1	lncRNA	chr1:43389881-43456995	NC	sh	OK	0.762254	2.08248	1.44996	0.34525	0.534353	no	0.371102	0.402534	1.51313	1.84017	1.90781	2.49946
MIR6735	miRNA	chr1:43389881-43456995	NC	sh	NOTEST	0	0	0	1	1	no	0	0	0	0	0	0
HYI	protein_coding	chr1:43389881-43456995	NC	sh	OK	28.2758	42.5489	0.589556	0.0085	0.0310437	yes	29.125	28.4579	27.2444	44.7401	44.8348	38.0717
HYI-AS1	lncRNA	chr1:43389881-43456995	NC	sh	NOTEST	0	0.0680945	inf	1	1	no	0	0	0	0	0.204284	0
PTPRF	protein_coding	chr1:43525186-43623666	NC	sh	OK	76.0792	87.3708	0.199648	0.0242	0.0718244	no	76.0317	81.1871	71.0189	85.7617	91.5831	84.7676
KDM4A	protein_coding	chr1:43650148-43931165	NC	sh	OK	16.2369	15.6144	-0.0564021	0.6477	0.792266	no	14.8489	15.2167	18.6452	13.855	16.6894	16.2987
AL451062.4	protein_coding	chr1:43650148-43931165	NC	sh	NOTEST	0	0	0	1	1	no	0	0	0	0	0	0
KDM4A-AS1	lncRNA	chr1:43650148-43931165	NC	sh	OK	0.829288	0.244998	-1.7591	0.10015	0.218719	no	0.708133	1.50531	0.274423	0.234405	0.333837	0.166752
ST3GAL3	protein_coding	chr1:43650148-43931165	NC	sh	OK	8.08476	5.5801	-0.534913	0.1001	0.218645	no	7.19825	8.76822	8.2878	5.31214	7.22837	4.19978
AL451062.1	lncRNA	chr1:43650148-43931165	NC	sh	NOTEST	0.206008	0	#NAME?	1	1	no	0	0	0.618025	0	0	0
AL451062.3	snRNA	chr1:43650148-43931165	NC	sh	NOTEST	0	0	0	1	1	no	0	0	0	0	0	0
AL451062.2	processed_pseudogene	chr1:43650148-43931165	NC	sh	NOTEST	0	0.633204	inf	1	1	no	0	0	0	0	0	1.89961
MIR6079	miRNA	chr1:43650148-43931165	NC	sh	NOTEST	0	0	0	1	1	no	0	0	0	0	0	0
SHMT1P1	processed_pseudogene	chr1:43650148-43931165	NC	sh	NOTEST	0	0	0	1	1	no	0	0	0	0	0	0
ARTN	protein_coding	chr1:43933319-43937240	NC	sh	OK	8.8776	1.02218	-3.11852	5e-05	0.000358204	yes	8.35704	11.9427	6.33305	0.647404	1.74712	0.672021
AL357079.1	lncRNA	chr1:43937917-43940781	NC	sh	NOTEST	0.126342	0.131817	0.0612055	1	1	no	0.114099	0.10172	0.163208	0.120793	0.0652759	0.209383
AL357079.3	lncRNA	chr1:43944369-43946551	NC	sh	OK	0.493851	0.848766	0.781292	0.4272	0.612353	no	0	0.484801	0.996752	0.482847	1.59963	0.463818
IPO13	protein_coding	chr1:43946949-43968022	NC	sh	OK	4.57668	3.59432	-0.348583	0.14895	0.293129	no	3.60309	5.51063	4.61632	3.1601	3.35091	4.27195
AL357079.2	lncRNA	chr1:43968350-43978295	NC	sh	NOTEST	0.0244706	0.0126924	-0.94708	1	1	no	0.0362902	0.0371214	0	0.0380773	0	0
DPH2	protein_coding	chr1:43968350-43978295	NC	sh	OK	13.588	11.4023	-0.253006	0.35135	0.540943	no	12.3213	15.0171	13.4255	8.39204	12.5106	13.3043
ATP6V0B	protein_coding	chr1:43968350-43978295	NC	sh	OK	64.7907	69.9403	0.110338	0.3383	0.527025	no	60.1423	64.1967	70.033	64.8022	75.728	69.2908
B4GALT2	protein_coding	chr1:43978942-43991170	NC	sh	OK	20.8273	20.2454	-0.0408821	0.7473	0.858257	no	20.1972	21.9951	20.2897	19.6402	23.5831	17.513
CCDC24	protein_coding	chr1:43991358-44115913	NC	sh	OK	4.59425	2.51421	-0.869728	0.0444	0.116781	no	5.10505	4.45929	4.21842	2.50703	1.49241	3.54318
SLC6A9	protein_coding	chr1:43991358-44115913	NC	sh	OK	10.9208	11.8604	0.119078	0.3475	0.536812	no	10.3475	11.2541	11.1608	10.0005	13.3364	12.2444
AL139220.2	lncRNA	chr1:43991358-44115913	NC	sh	NOTEST	0.519166	0.115365	-2.16999	1	1	no	0.418247	0.717461	0.421791	0.23452	0.0591902	0.0523851
AL139220.1	processed_pseudogene	chr1:43991358-44115913	NC	sh	NOTEST	0	0	0	1	1	no	0	0	0	0	0	0
KRT8P47	processed_pseudogene	chr1:43991358-44115913	NC	sh	NOTEST	0	0	0	1	1	no	0	0	0	0	0	0
RN7SL479P	misc_RNA	chr1:44117097-44117397	NC	sh	NOTEST	0	0	0	1	1	no	0	0	0	0	0	0
KLF17	protein_coding	chr1:44118820-44135140	NC	sh	NOTEST	0	0	0	1	1	no	0	0	0	0	0	0
AL356653.1	processed_pseudogene	chr1:44118820-44135140	NC	sh	NOTEST	0	0	0	1	1	no	0	0	0	0	0	0
KLF18	protein_coding	chr1:44137820-44141631	NC	sh	NOTEST	0	0	0	1	1	no	0	0	0	0	0	0
AL359839.2	processed_pseudogene	chr1:44150593-44151753	NC	sh	NOTEST	0	0	0	1	1	no	0	0	0	0	0	0
AL359839.1	misc_RNA	chr1:44153384-44153480	NC	sh	NOTEST	0	0	0	1	1	no	0	0	0	0	0	0
OOSP1P1	processed_pseudogene	chr1:44155027-44155301	NC	sh	NOTEST	0	0	0	1	1	no	0	0	0	0	0	0
AL035417.1	processed_pseudogene	chr1:44172505-44172719	NC	sh	NOTEST	0	0	0	1	1	no	0	0	0	0	0	0
AL035417.2	processed_pseudogene	chr1:44187942-44189049	NC	sh	NOTEST	0	0	0	1	1	no	0	0	0	0	0	0
DMAP1	protein_coding	chr1:44213454-44220681	NC	sh	OK	14.8835	10.985	-0.438178	0.0036	0.0151349	yes	13.7981	15.7995	15.0529	10.9975	10.6669	11.2906
ERI3	protein_coding	chr1:44221069-44355260	NC	sh	OK	17.0149	13.4467	-0.339555	0.0531	0.134485	no	14.3965	17.4535	19.1949	13.4966	14.0811	12.7623
ERI3-IT1	lncRNA	chr1:44221069-44355260	NC	sh	NOTEST	0.110835	0	#NAME?	1	1	no	0	0	0.332506	0	0	0
RNU6-369P	snRNA	chr1:44390721-44390823	NC	sh	NOTEST	0	0	0	1	1	no	0	0	0	0	0	0
RNF220	protein_coding	chr1:44405193-44674481	NC	sh	OK	26.8379	32.2209	0.263725	0.0276	0.0798542	no	24.7827	28.1999	27.5311	30.2544	32.7319	33.6765
MIR5584	miRNA	chr1:44405193-44674481	NC	sh	NOTEST	0	0	0	1	1	no	0	0	0	0	0	0
TMEM53	protein_coding	chr1:44405193-44674481	NC	sh	OK	8.04799	3.37151	-1.25524	0.0087	0.0315985	yes	7.54661	7.94047	8.65689	1.98189	4.57035	3.56228
ARMH1	protein_coding	chr1:44674691-44725591	NC	sh	OK	0.98316	1.23556	0.329671	0.45525	0.638563	no	0.810314	0.537298	1.60187	0.432475	2.44605	0.828161
RNU5F-1	snRNA	chr1:44674691-44725591	NC	sh	NOTEST	0	0	0	1	1	no	0	0	0	0	0	0
RNU5D-1	snRNA	chr1:44731054-44731170	NC	sh	NOTEST	0	0	0	1	1	no	0	0	0	0	0	0
KIF2C	protein_coding	chr1:44739817-44778779	NC	sh	OK	12.784	12.1657	-0.0715163	0.84325	0.917744	no	10.9205	13.0611	14.3704	10.9257	12.0041	13.5674
AL592166.1	lncRNA	chr1:44739817-44778779	NC	sh	NOTEST	0	0.078163	inf	1	1	no	0	0	0	0	0	0.234489
RPS8	protein_coding	chr1:44739817-44778779	NC	sh	OK	969.202	1296.89	0.420185	5e-05	0.000358204	yes	884.542	1021.49	1001.57	1151.42	1368.92	1370.33
SNORD55	snoRNA	chr1:44739817-44778779	NC	sh	NOTEST	0	0	0	1	1	no	0	0	0	0	0	0
SNORD46	snoRNA	chr1:44739817-44778779	NC	sh	NOTEST	0	0	0	1	1	no	0	0	0	0	0	0
SNORD38A	snoRNA	chr1:44739817-44778779	NC	sh	NOTEST	0	0	0	1	1	no	0	0	0	0	0	0
SNORD38B	snoRNA	chr1:44739817-44778779	NC	sh	NOTEST	0	0	0	1	1	no	0	0	0	0	0	0
RPS15AP11	processed_pseudogene	chr1:44780330-44780715	NC	sh	NOTEST	0	0	0	1	1	no	0	0	0	0	0	0
BEST4	protein_coding	chr1:44783584-44788170	NC	sh	NOTEST	0.0316894	0.0596009	0.911335	1	1	no	0	0.0516486	0.0434195	0.05047	0.101476	0.0268567
PLK3	protein_coding	chr1:44800376-44806675	NC	sh	OK	22.3397	28.9184	0.372376	0.00585	0.0227184	yes	22.4209	24.0921	20.5061	24.8543	33.7603	28.1404
TCTEX1D4	protein_coding	chr1:44800376-44806675	NC	sh	NOTEST	0.315281	0.349289	0.147784	1	1	no	0.499344	0.117297	0.329201	0	0.936922	0.110945
BTBD19	protein_coding	chr1:44808481-44815585	NC	sh	OK	9.10768	11.6878	0.359851	0.01165	0.0397986	yes	7.7427	10.851	8.72935	11.374	13.7922	9.89717
PTCH2	protein_coding	chr1:44819843-44843253	NC	sh	NOTEST	0.0385104	0.111015	1.52743	1	1	no	0.0266908	0.0295862	0.0592542	0.196842	0.0740394	0.0621628
RNU5E-6P	snRNA	chr1:44819843-44843253	NC	sh	NOTEST	0	0	0	1	1	no	0	0	0	0	0	0
AL136380.1	processed_pseudogene	chr1:44843920-44844082	NC	sh	NOTEST	0	0	0	1	1	no	0	0	0	0	0	0
EIF2B3	protein_coding	chr1:44850521-44986722	NC	sh	OK	4.94355	3.93537	-0.329051	0.0861	0.194723	no	4.51984	4.7676	5.54323	2.85038	4.29247	4.66325
RNA5SP47	rRNA_pseudogene	chr1:44850521-44986722	NC	sh	NOTEST	0	0	0	1	1	no	0	0	0	0	0	0
CCNB1IP1P1	processed_pseudogene	chr1:44850521-44986722	NC	sh	NOTEST	0	0.0358971	inf	1	1	no	0	0	0	0.107691	0	0
PPIAP35	processed_pseudogene	chr1:44988233-44991834	NC	sh	NOTEST	0	0	0	1	1	no	0	0	0	0	0	0
MRPS17P1	processed_pseudogene	chr1:44988233-44991834	NC	sh	NOTEST	0.0104726	0	#NAME?	1	1	no	0	0	0.0314177	0	0	0
HECTD3	protein_coding	chr1:45002539-45015575	NC	sh	OK	12.741	17.8236	0.484313	0.00105	0.00536192	yes	11.1359	12.5201	14.567	17.1674	18.0227	18.2808
UROD	protein_coding	chr1:45002539-45015575	NC	sh	OK	28.3647	20.9356	-0.438138	0.02965	0.0847547	no	26.7363	29.113	29.245	20.5241	21.0502	21.2325
ZSWIM5	protein_coding	chr1:45016398-45306209	NC	sh	OK	3.99435	3.29653	-0.27701	0.02015	0.0620879	no	4.06354	4.01657	3.90293	3.24858	3.06432	3.57671
OSTCP5	processed_pseudogene	chr1:45016398-45306209	NC	sh	NOTEST	0	0	0	1	1	no	0	0	0	0	0	0
LINC01144	lncRNA	chr1:45016398-45306209	NC	sh	NOTEST	0.288935	0.292498	0.0176788	1	1	no	0.113101	0.36094	0.392766	0.122477	0.46074	0.294276
HPDL	protein_coding	chr1:45326894-45328679	NC	sh	OK	1.08866	0.374121	-1.54098	5e-05	0.000358204	yes	0.745845	1.28937	1.23077	0.137546	0.516881	0.467937
MUTYH	protein_coding	chr1:45329162-45491163	NC	sh	OK	8.21818	7.9256	-0.0522973	0.80145	0.893376	no	6.48319	8.69629	9.47505	8.0775	7.04061	8.6587
AL451136.1	protein_coding	chr1:45329162-45491163	NC	sh	NOTEST	0.0464934	0.139444	1.58458	1	1	no	0.13948	0	0	0.163307	0.255024	0
TOE1	protein_coding	chr1:45329162-45491163	NC	sh	OK	7.36364	10.8359	0.557321	0.00125	0.00621532	yes	6.93871	7.374	7.77821	9.74323	12.1114	10.653
TESK2	protein_coding	chr1:45329162-45491163	NC	sh	NOTEST	0.587603	0.52764	-0.155288	1	1	no	0.534841	0.711293	0.516676	0.343087	0.606057	0.633776
PPIAP36	processed_pseudogene	chr1:45329162-45491163	NC	sh	NOTEST	0	0	0	1	1	no	0	0	0	0	0	0
CCDC163	protein_coding	chr1:45493865-45500079	NC	sh	OK	0.579104	1.31588	1.18414	0.0091	0.0326984	yes	0.707132	0.609452	0.420727	1.83146	0.991649	1.12454
MMACHC	protein_coding	chr1:45500299-45523047	NC	sh	OK	1.90454	1.18832	-0.680514	0.3209	0.508297	no	1.94745	2.05178	1.71437	1.08884	1.34814	1.12799
PRDX1	protein_coding	chr1:45500299-45523047	NC	sh	OK	312.622	222.229	-0.492375	5e-05	0.000358204	yes	289.697	309.733	338.438	206.307	228.248	232.132
HMGB1P48	unprocessed_pseudogene	chr1:45530926-45532139	NC	sh	NOTEST	0	0	0	1	1	no	0	0	0	0	0	0
AKR1A1	protein_coding	chr1:45550542-45570049	NC	sh	OK	25.0383	17.9253	-0.482138	0.00035	0.00206204	yes	23.6014	26.6569	24.8565	17.0447	18.6193	18.112
AL355480.3	pseudogene	chr1:45580891-45580996	NC	sh	NOTEST	0	0	0	1	1	no	0	0	0	0	0	0
AL355480.1	pseudogene	chr1:45581218-45581321	NC	sh	NOTEST	0	0	0	1	1	no	0	0	0	0	0	0
NASP	protein_coding	chr1:45583845-45618904	NC	sh	OK	36.935	34.488	-0.0988945	0.5116	0.685945	no	33.3756	33.676	43.7534	30.198	34.9951	38.2709
AL355480.2	pseudogene	chr1:45583845-45618904	NC	sh	NOTEST	0	0	0	1	1	no	0	0	0	0	0	0
AL355480.4	pseudogene	chr1:45583845-45618904	NC	sh	NOTEST	0	0	0	1	1	no	0	0	0	0	0	0
CCDC17	protein_coding	chr1:45620043-45624057	NC	sh	OK	0.492291	1.8504	1.91025	5e-05	0.000358204	yes	0.320643	0.676432	0.479798	1.76993	1.94923	1.83205
GPBP1L1	protein_coding	chr1:45627303-45688113	NC	sh	OK	46.2329	43.1862	-0.0983482	0.45715	0.639991	no	42.9438	44.6638	51.091	40.9511	42.8099	45.7976
RPS15AP10	processed_pseudogene	chr1:45627303-45688113	NC	sh	OK	0.996571	1.48739	0.577736	0.81165	0.900019	no	1.48361	0.995437	0.510666	0.979399	1.97576	1.507
AL604028.2	processed_pseudogene	chr1:45627303-45688113	NC	sh	OK	1.10389	0.96762	-0.190085	0.88205	0.940516	no	1.23287	1.11718	0.961632	1.00656	1.06097	0.835333
TMEM69	protein_coding	chr1:45688180-45750653	NC	sh	OK	26.5226	26.4572	-0.00356193	0.97975	0.989255	no	23.2248	26.1471	30.196	27.0512	24.5466	27.7739
IPP	protein_coding	chr1:45688180-45750653	NC	sh	OK	6.31696	5.99302	-0.0759474	0.80665	0.896692	no	5.72341	7.11969	6.10777	6.14814	4.79873	7.03217
AL604028.1	lncRNA	chr1:45688180-45750653	NC	sh	OK	0.789087	0.642407	-0.296696	0.8576	0.925967	no	0.962997	0.528381	0.875883	0.726459	0.345576	0.855187
AL603882.1	processed_pseudogene	chr1:45781276-45781957	NC	sh	NOTEST	0	0	0	1	1	no	0	0	0	0	0	0
MAST2	protein_coding	chr1:45786986-46036122	NC	sh	OK	15.6298	8.8902	-0.814011	5e-05	0.000358204	yes	14.9871	15.4079	16.4943	8.4918	8.83937	9.33942
TMA16P2	processed_pseudogene	chr1:45786986-46036122	NC	sh	NOTEST	0	0	0	1	1	no	0	0	0	0	0	0
PIK3R3	protein_coding	chr1:46040139-46185962	NC	sh	OK	1.84785	0.80482	-1.19911	0.00045	0.0025594	yes	1.83622	1.95328	1.75403	0.651365	1.04579	0.717305
P3R3URF-PIK3R3	protein_coding	chr1:46040139-46185962	NC	sh	NOTEST	0	0	0	1	1	no	0	0	0	0	0	0
AL358075.1	lncRNA	chr1:46040139-46185962	NC	sh	NOTEST	0.158769	0	#NAME?	1	1	no	0	0	0.476307	0	0	0
AL358075.3	processed_pseudogene	chr1:46040139-46185962	NC	sh	NOTEST	0	0	0	1	1	no	0	0	0	0	0	0
AL358075.2	lncRNA	chr1:46040139-46185962	NC	sh	NOTEST	0	0	0	1	1	no	0	0	0	0	0	0
TSPAN1	protein_coding	chr1:46040139-46185962	NC	sh	OK	72.6947	20.7955	-1.80558	5e-05	0.000358204	yes	68.678	71.5153	77.8908	19.392	23.1937	19.8008
P3R3URF	protein_coding	chr1:46040139-46185962	NC	sh	NOTEST	0	0	0	1	1	no	0	0	0	0	0	0
POMGNT1	protein_coding	chr1:46188681-46221256	NC	sh	OK	30.664	29.3008	-0.0656076	0.57905	0.740476	no	30.9811	31.1092	29.9017	25.8971	31.6557	30.3496
LURAP1	protein_coding	chr1:46188681-46221256	NC	sh	NOTEST	0	0.0129425	inf	1	1	no	0	0	0	0	0	0.0388275
RAD54L	protein_coding	chr1:46246460-46303608	NC	sh	OK	3.53335	1.24529	-1.50456	0.00065	0.00353377	yes	3.70663	3.9374	2.95601	1.06023	1.5464	1.12923
LRRC41	protein_coding	chr1:46246460-46303608	NC	sh	OK	14.9838	17.9827	0.263211	0.01015	0.0355998	yes	13.6795	15.8556	15.4162	16.1334	18.0306	19.7841
UQCRH	protein_coding	chr1:46303697-46316776	NC	sh	OK	237.671	253.557	0.0933439	0.3099	0.495883	no	235.358	230.251	247.403	232.875	250	277.796
NSUN4	protein_coding	chr1:46340176-46365152	NC	sh	OK	9.57304	8.84112	-0.114749	0.5228	0.695353	no	8.60753	9.06962	11.042	8.98347	8.62234	8.91754
AL122001.1	processed_pseudogene	chr1:46370585-46370955	NC	sh	NOTEST	0	0.363815	inf	1	1	no	0	0	0	0	1.09145	0
FAAH	protein_coding	chr1:46394316-46413848	NC	sh	OK	4.49386	3.15934	-0.508335	0.00865	0.0314666	yes	3.5778	4.45961	5.44419	3.17505	2.82832	3.47464
FAAHP1	transcribed_unprocessed_pseudogene	chr1:46432128-46482493	NC	sh	NOTEST	0.0815626	0.471072	2.52997	1	1	no	0	0.134419	0.110269	0.110022	1.30319	0
LINC01398	lncRNA	chr1:46432128-46482493	NC	sh	NOTEST	0	0	0	1	1	no	0	0	0	0	0	0
DMBX1	protein_coding	chr1:46489835-46516216	NC	sh	NOTEST	0	0	0	1	1	no	0	0	0	0	0	0
TMEM275	protein_coding	chr1:46532165-46616891	NC	sh	NOTEST	0	0	0	1	1	no	0	0	0	0	0	0
MKNK1-AS1	lncRNA	chr1:46532165-46616891	NC	sh	NOTEST	0	0	0	1	1	no	0	0	0	0	0	0
KNCN	protein_coding	chr1:46532165-46616891	NC	sh	NOTEST	0	0	0	1	1	no	0	0	0	0	0	0
MKNK1	protein_coding	chr1:46532165-46616891	NC	sh	OK	14.9017	12.028	-0.309086	0.1708	0.324664	no	12.5397	16.4801	15.6854	10.8069	14.7839	10.4931
MOB3C	protein_coding	chr1:46532165-46616891	NC	sh	OK	4.4029	3.54538	-0.312517	0.1509	0.296092	no	4.05196	4.94916	4.20759	3.85731	3.36561	3.4132
ATPAF1	protein_coding	chr1:46632736-46673867	NC	sh	OK	8.86172	7.03457	-0.333125	0.03705	0.101051	no	8.33941	10.0252	8.22058	6.17638	7.19527	7.73206
NENFP1	processed_pseudogene	chr1:46632736-46673867	NC	sh	NOTEST	0.180791	0.0980634	-0.882538	1	1	no	0.26599	0	0.276383	0	0	0.29419
TEX38	protein_coding	chr1:46632736-46673867	NC	sh	NOTEST	0	0.0424915	inf	1	1	no	0	0	0	0	0.127474	0
EFCAB14-AS1	lncRNA	chr1:46674035-46719146	NC	sh	NOTEST	0	0	0	1	1	no	0	0	0	0	0	0
EFCAB14	protein_coding	chr1:46674035-46719146	NC	sh	OK	22.5614	21.2543	-0.0861042	0.38055	0.568641	no	20.7606	20.9858	25.9378	21.1495	18.447	24.1662
AL593856.1	processed_pseudogene	chr1:46742328-46743133	NC	sh	NOTEST	0	0	0	1	1	no	0	0	0	0	0	0
CYP4B1	protein_coding	chr1:46757837-46819413	NC	sh	NOTEST	0	0	0	1	1	no	0	0	0	0	0	0
CYP4Z2P	transcribed_unprocessed_pseudogene	chr1:46843094-46900437	NC	sh	NOTEST	0	0	0	1	1	no	0	0	0	0	0	0
AL731892.1	processed_pseudogene	chr1:46843094-46900437	NC	sh	NOTEST	0	0	0	1	1	no	0	0	0	0	0	0
CYP4A11	protein_coding	chr1:46929176-46941484	NC	sh	NOTEST	0	0	0	1	1	no	0	0	0	0	0	0
CYP4A26P	unprocessed_pseudogene	chr1:46967678-46967874	NC	sh	NOTEST	0	0	0	1	1	no	0	0	0	0	0	0
CYP4A43P	unprocessed_pseudogene	chr1:46994381-46994502	NC	sh	NOTEST	0	0	0	1	1	no	0	0	0	0	0	0
CYP4A27P	unprocessed_pseudogene	chr1:47000897-47001087	NC	sh	NOTEST	0	0	0	1	1	no	0	0	0	0	0	0
CYP4A44P	unprocessed_pseudogene	chr1:47002994-47003148	NC	sh	NOTEST	0	0	0	1	1	no	0	0	0	0	0	0
CYP4X1	protein_coding	chr1:47023668-47050751	NC	sh	NOTEST	0.0217288	0	#NAME?	1	1	no	0	0	0.0651865	0	0	0
CYP4Z1	protein_coding	chr1:47067230-47180339	NC	sh	NOTEST	0	0	0	1	1	no	0	0	0	0	0	0
AL450996.1	processed_pseudogene	chr1:47067230-47180339	NC	sh	NOTEST	0.0272327	0	#NAME?	1	1	no	0	0	0.0816982	0	0	0
CYP4A22-AS1	lncRNA	chr1:47067230-47180339	NC	sh	NOTEST	0.118831	0.130166	0.131437	1	1	no	0.210105	0.071891	0.0744981	0.218054	0.0922289	0.0802152
CYP4A22	protein_coding	chr1:47067230-47180339	NC	sh	NOTEST	0.0115878	0	#NAME?	1	1	no	0.0347634	0	0	0	0	0
MTND1P34	transcribed_processed_pseudogene	chr1:47067230-47180339	NC	sh	NOTEST	0	0	0	1	1	no	0	0	0	0	0	0
LINC00853	lncRNA	chr1:47067230-47180339	NC	sh	NOTEST	0.204002	0.0518848	-1.9752	1	1	no	0	0.488571	0.123437	0	0.155655	0
PDZK1IP1	protein_coding	chr1:47183581-47191044	NC	sh	OK	19.4446	7.72256	-1.33222	5e-05	0.000358204	yes	19.3643	20.2816	18.6878	6.81819	8.19795	8.15155
TAL1	protein_coding	chr1:47216289-47232220	NC	sh	NOTEST	0	0.00485236	inf	1	1	no	0	0	0	0.0145571	0	0
AL135960.1	lncRNA	chr1:47216289-47232220	NC	sh	NOTEST	0	0	0	1	1	no	0	0	0	0	0	0
STIL	protein_coding	chr1:47250138-47314147	NC	sh	OK	5.92307	5.37644	-0.139693	0.30485	0.490705	no	5.72042	5.57426	6.47453	6.1664	4.87503	5.08791
CMPK1	protein_coding	chr1:47333796-47378839	NC	sh	OK	66.4759	68.9255	0.052207	0.5681	0.731246	no	59.8006	66.2354	73.3918	62.6919	67.6698	76.415
LINC01389	lncRNA	chr1:47380927-47408477	NC	sh	NOTEST	0.0847781	0	#NAME?	1	1	no	0	0	0.254334	0	0	0
FOXE3	protein_coding	chr1:47416284-47418052	NC	sh	NOTEST	0	0	0	1	1	no	0	0	0	0	0	0
FOXD2-AS1	lncRNA	chr1:47432132-47434641	NC	sh	NOTEST	0.464738	0.333919	-0.476916	1	1	no	0.522161	0.456189	0.415864	0.20849	0.454489	0.33878
FOXD2	protein_coding	chr1:47438043-47440691	NC	sh	NOTEST	0.147675	0.293233	0.989619	1	1	no	0.202654	0.144746	0.0956265	0.143702	0.312092	0.423905
AL356458.1	processed_pseudogene	chr1:47483697-47484162	NC	sh	NOTEST	0	0	0	1	1	no	0	0	0	0	0	0
RPL21P24	processed_pseudogene	chr1:47497893-47498341	NC	sh	NOTEST	0	0	0	1	1	no	0	0	0	0	0	0
ATP6V0E1P4	processed_pseudogene	chr1:47550195-47550753	NC	sh	NOTEST	0	0	0	1	1	no	0	0	0	0	0	0
LINC01738	lncRNA	chr1:47688462-47704029	NC	sh	NOTEST	0.0173465	0	#NAME?	1	1	no	0	0	0.0520395	0	0	0
TRABD2B	protein_coding	chr1:47760527-47997385	NC	sh	NOTEST	0	0	0	1	1	no	0	0	0	0	0	0
AL691459.1	lncRNA	chr1:47760527-47997385	NC	sh	NOTEST	0	0	0	1	1	no	0	0	0	0	0	0
AC096541.1	lncRNA	chr1:47760527-47997385	NC	sh	NOTEST	0	0	0	1	1	no	0	0	0	0	0	0
LINC02794	lncRNA	chr1:48050658-48091736	NC	sh	NOTEST	0	0	0	1	1	no	0	0	0	0	0	0
AL356289.1	lncRNA	chr1:48050658-48091736	NC	sh	NOTEST	0	0	0	1	1	no	0	0	0	0	0	0
CYP46A4P	processed_pseudogene	chr1:48050658-48091736	NC	sh	NOTEST	0	0	0	1	1	no	0	0	0	0	0	0
SKINT1L	transcribed_unprocessed_pseudogene	chr1:48096091-48206857	NC	sh	NOTEST	0	0.122629	inf	1	1	no	0	0	0	0.367887	0	0
AL356289.2	TEC	chr1:48096091-48206857	NC	sh	NOTEST	0	0	0	1	1	no	0	0	0	0	0	0
AL109659.1	lncRNA	chr1:48096091-48206857	NC	sh	NOTEST	0	0	0	1	1	no	0	0	0	0	0	0
SLC5A9	protein_coding	chr1:48222684-48248644	NC	sh	NOTEST	0	0	0	1	1	no	0	0	0	0	0	0
AL109659.2	lncRNA	chr1:48222684-48248644	NC	sh	NOTEST	0.0219865	0.0645184	1.55309	1	1	no	0	0.0323707	0.0335888	0.0317712	0.123686	0.0380977
AL109659.3	TEC	chr1:48262229-48263179	NC	sh	NOTEST	0	0	0	1	1	no	0	0	0	0	0	0
SPATA6	protein_coding	chr1:48295372-48472208	NC	sh	OK	2.83501	3.07653	0.117952	0.6294	0.778317	no	2.45977	2.95227	3.09299	2.59383	4.13154	2.50424
PPP1R8P1	processed_pseudogene	chr1:48295372-48472208	NC	sh	NOTEST	0.0453186	0	#NAME?	1	1	no	0.135956	0	0	0	0	0
RNU6-723P	snRNA	chr1:48295372-48472208	NC	sh	NOTEST	0	0	0	1	1	no	0	0	0	0	0	0
AL356968.2	processed_pseudogene	chr1:48295372-48472208	NC	sh	NOTEST	0.0855489	0.0963918	0.172161	1	1	no	0	0.0771801	0.179467	0	0.200261	0.0889146
RNU4-61P	snRNA	chr1:48295372-48472208	NC	sh	NOTEST	0	0	0	1	1	no	0	0	0	0	0	0
AL356968.1	processed_pseudogene	chr1:48497262-48497736	NC	sh	NOTEST	0	0	0	1	1	no	0	0	0	0	0	0
AGBL4	protein_coding	chr1:48532853-50023954	NC	sh	NOTEST	0	0	0	1	1	no	0	0	0	0	0	0
AL391844.1	lncRNA	chr1:48532853-50023954	NC	sh	NOTEST	0	0	0	1	1	no	0	0	0	0	0	0
BEND5	protein_coding	chr1:48532853-50023954	NC	sh	NOTEST	0	0	0	1	1	no	0	0	0	0	0	0
AL645507.1	lncRNA	chr1:48532853-50023954	NC	sh	NOTEST	0	0	0	1	1	no	0	0	0	0	0	0
AC099788.1	lncRNA	chr1:48532853-50023954	NC	sh	NOTEST	0	0	0	1	1	no	0	0	0	0	0	0
AGBL4-AS1	lncRNA	chr1:48532853-50023954	NC	sh	NOTEST	0	0	0	1	1	no	0	0	0	0	0	0
AGBL4-IT1	lncRNA	chr1:48532853-50023954	NC	sh	NOTEST	0	0	0	1	1	no	0	0	0	0	0	0
AL390023.1	processed_pseudogene	chr1:48532853-50023954	NC	sh	NOTEST	0	0	0	1	1	no	0	0	0	0	0	0
ZNF859P	unprocessed_pseudogene	chr1:48532853-50023954	NC	sh	NOTEST	0	0	0	1	1	no	0	0	0	0	0	0
AL645730.1	TEC	chr1:48532853-50023954	NC	sh	NOTEST	0	0	0	1	1	no	0	0	0	0	0	0
MTND2P29	processed_pseudogene	chr1:48532853-50023954	NC	sh	NOTEST	0	0	0	1	1	no	0	0	0	0	0	0
ELAVL4	protein_coding	chr1:50024028-50203772	NC	sh	NOTEST	0	0	0	1	1	no	0	0	0	0	0	0
AL583843.1	processed_pseudogene	chr1:50024028-50203772	NC	sh	NOTEST	0	0	0	1	1	no	0	0	0	0	0	0
ELAVL4-AS1	lncRNA	chr1:50024028-50203772	NC	sh	NOTEST	0	0	0	1	1	no	0	0	0	0	0	0
AL592182.1	lncRNA	chr1:50206083-50223127	NC	sh	NOTEST	0	0	0	1	1	no	0	0	0	0	0	0
LINC02808	lncRNA	chr1:50229661-50321192	NC	sh	NOTEST	0	0	0	1	1	no	0	0	0	0	0	0
AL592182.2	lncRNA	chr1:50229661-50321192	NC	sh	NOTEST	0	0	0	1	1	no	0	0	0	0	0	0
AL596275.1	processed_pseudogene	chr1:50326130-50327007	NC	sh	NOTEST	0	0	0	1	1	no	0	0	0	0	0	0
HMGB1P45	processed_pseudogene	chr1:50398824-50399773	NC	sh	NOTEST	0	0	0	1	1	no	0	0	0	0	0	0
FCF1P6	processed_pseudogene	chr1:50405429-50406024	NC	sh	NOTEST	0	0	0	1	1	no	0	0	0	0	0	0
DMRTA2	protein_coding	chr1:50417549-50423443	NC	sh	NOTEST	0	0.00944674	inf	1	1	no	0	0	0	0.0283402	0	0
AL049637.1	lncRNA	chr1:50423608-50425316	NC	sh	NOTEST	0	0	0	1	1	no	0	0	0	0	0	0
FAF1	protein_coding	chr1:50437027-50960267	NC	sh	OK	31.3883	31.2676	-0.00555801	0.9704	0.98489	no	29.7326	29.3078	35.1246	28.1227	29.9828	35.6974
FAF1-AS1	lncRNA	chr1:50437027-50960267	NC	sh	NOTEST	0	0	0	1	1	no	0	0	0	0	0	0
RNU6-1026P	snRNA	chr1:50437027-50960267	NC	sh	NOTEST	0	0	0	1	1	no	0	0	0	0	0	0
PHBP12	processed_pseudogene	chr1:50437027-50960267	NC	sh	NOTEST	0	0	0	1	1	no	0	0	0	0	0	0
MRPS6P2	processed_pseudogene	chr1:50437027-50960267	NC	sh	NOTEST	0	0	0	1	1	no	0	0	0	0	0	0
CDKN2C	protein_coding	chr1:50960744-50974634	NC	sh	OK	1.6899	0.784508	-1.10708	0.00685	0.0258524	yes	1.19394	2.13184	1.74392	0.465288	0.74184	1.1464
MIR4421	miRNA	chr1:51059836-51059905	NC	sh	NOTEST	0	0	0	1	1	no	0	0	0	0	0	0
MIR6500	miRNA	chr1:51060017-51060103	NC	sh	NOTEST	0	0	0	1	1	no	0	0	0	0	0	0
C1orf185	protein_coding	chr1:51102220-51148086	NC	sh	NOTEST	0	0	0	1	1	no	0	0	0	0	0	0
AL162430.1	misc_RNA	chr1:51102220-51148086	NC	sh	NOTEST	0	0	0	1	1	no	0	0	0	0	0	0
CFL1P2	processed_pseudogene	chr1:51157787-51158471	NC	sh	NOTEST	0	0	0	1	1	no	0	0	0	0	0	0
LINC01562	lncRNA	chr1:51195094-51235096	NC	sh	NOTEST	0.0112772	0.0387564	1.78102	1	1	no	0.0338317	0	0	0.0693063	0.046963	0
RNF11	protein_coding	chr1:51236272-51273447	NC	sh	OK	35.469	42.9313	0.275472	0.0338	0.0941216	no	39.4435	32.7044	34.259	42.7918	40.4788	45.5233
AL162430.2	processed_pseudogene	chr1:51236272-51273447	NC	sh	NOTEST	0.0228157	0.0636257	1.47958	1	1	no	0	0	0.0684472	0	0.10639	0.0844871
AL162430.3	lncRNA	chr1:51236272-51273447	NC	sh	NOTEST	0	0	0	1	1	no	0	0	0	0	0	0
TTC39A	protein_coding	chr1:51287257-51345116	NC	sh	OK	5.06408	3.24123	-0.643761	0.00765	0.0284591	yes	4.3694	5.43601	5.38684	2.48093	2.96735	4.2754
TTC39A-AS1	lncRNA	chr1:51287257-51345116	NC	sh	NOTEST	0	0	0	1	1	no	0	0	0	0	0	0
EPS15	protein_coding	chr1:51354262-51561629	NC	sh	OK	17.4356	20.513	0.234501	0.02475	0.073017	no	17.2714	16.2387	18.7968	19.3972	21.4468	20.6949
AL671986.1	processed_pseudogene	chr1:51354262-51561629	NC	sh	NOTEST	0.0257353	0	#NAME?	1	1	no	0.0772058	0	0	0	0	0
RNU6-877P	snRNA	chr1:51354262-51561629	NC	sh	NOTEST	0	0	0	1	1	no	0	0	0	0	0	0
AC104170.1	lncRNA	chr1:51354262-51561629	NC	sh	NOTEST	0	0	0	1	1	no	0	0	0	0	0	0
EPS15-AS1	lncRNA	chr1:51354262-51561629	NC	sh	NOTEST	0	0.167127	inf	1	1	no	0	0	0	0.501381	0	0
RNU6-1281P	snRNA	chr1:51354262-51561629	NC	sh	NOTEST	0	0	0	1	1	no	0	0	0	0	0	0
CALR4P	transcribed_unitary_pseudogene	chr1:51561865-51878937	NC	sh	NOTEST	0.0312379	0.0186197	-0.746468	1	1	no	0	0.0937137	0	0.055859	0	0
OSBPL9	protein_coding	chr1:51561865-51878937	NC	sh	OK	43.4476	36.3226	-0.25841	0.2396	0.413871	no	47.6491	39.5716	43.1222	31.944	34.616	42.4077
GAPDHP51	processed_pseudogene	chr1:51561865-51878937	NC	sh	NOTEST	0	0	0	1	1	no	0	0	0	0	0	0
SLC25A6P3	processed_pseudogene	chr1:51561865-51878937	NC	sh	NOTEST	0.0281685	0	#NAME?	1	1	no	0.0845055	0	0	0	0	0
AL050343.1	snoRNA	chr1:51561865-51878937	NC	sh	NOTEST	0	0	0	1	1	no	0	0	0	0	0	0
NRDC	protein_coding	chr1:51561865-51878937	NC	sh	OK	32.8976	37.7657	0.199094	0.1884	0.348745	no	29.1341	32.0146	37.5441	35.3725	36.658	41.2666
AL050343.2	lncRNA	chr1:51561865-51878937	NC	sh	OK	0.719836	1.89161	1.39387	0.2849	0.468596	no	0.768856	0.386746	1.00391	1.16985	2.60562	1.89934
AL050343.3	lncRNA	chr1:51561865-51878937	NC	sh	NOTEST	0	0.936625	inf	1	1	no	0	0	0	0	2.80988	0
MIR761	miRNA	chr1:51561865-51878937	NC	sh	NOTEST	0	0	0	1	1	no	0	0	0	0	0	0
TSEN15P2	processed_pseudogene	chr1:51561865-51878937	NC	sh	NOTEST	0	0	0	1	1	no	0	0	0	0	0	0
RAB3B	protein_coding	chr1:51907955-51990700	NC	sh	NOTEST	0.420379	0.476973	0.182217	1	1	no	0.380314	0.332797	0.548026	0.480969	0.451397	0.498553
RNA5SP48	rRNA_pseudogene	chr1:51907955-51990700	NC	sh	NOTEST	0	0	0	1	1	no	0	0	0	0	0	0
AL445685.2	processed_pseudogene	chr1:51907955-51990700	NC	sh	NOTEST	0	0	0	1	1	no	0	0	0	0	0	0
RN7SL290P	misc_RNA	chr1:51995739-51996039	NC	sh	NOTEST	0	0	0	1	1	no	0	0	0	0	0	0
TXNDC12	protein_coding	chr1:52020130-52055191	NC	sh	OK	41.8247	45.8834	0.133619	0.2117	0.379553	no	37.3988	38.9968	49.0785	42.7104	43.9852	50.9547
AL445685.3	protein_coding	chr1:52020130-52055191	NC	sh	NOTEST	0	0.0535416	inf	1	1	no	0	0	0	0.160625	0	0
KTI12	protein_coding	chr1:52020130-52055191	NC	sh	OK	4.09692	5.31453	0.375404	0.1799	0.337493	no	3.87106	4.95237	3.46733	5.02527	5.27288	5.64543
AL445685.1	lncRNA	chr1:52020130-52055191	NC	sh	NOTEST	0.150751	0.124142	-0.280179	1	1	no	0.109311	0.342943	0	0.115397	0.148742	0.108288
TXNDC12-AS1	lncRNA	chr1:52020130-52055191	NC	sh	NOTEST	0	0	0	1	1	no	0	0	0	0	0	0
BTF3L4	protein_coding	chr1:52056198-52090716	NC	sh	OK	33.6229	40.291	0.261013	0.0263	0.0768504	no	35.251	28.9546	36.6631	38.6835	38.528	43.6615
ZFYVE9	protein_coding	chr1:52142093-52367865	NC	sh	OK	2.56685	2.44966	-0.0674152	0.79005	0.887279	no	2.34114	2.22992	3.12949	2.62339	2.41351	2.31209
RN7SL788P	misc_RNA	chr1:52142093-52367865	NC	sh	NOTEST	0	0	0	1	1	no	0	0	0	0	0	0
AL139156.2	processed_pseudogene	chr1:52142093-52367865	NC	sh	NOTEST	0	0	0	1	1	no	0	0	0	0	0	0
AL139156.1	processed_pseudogene	chr1:52142093-52367865	NC	sh	NOTEST	0	0	0	1	1	no	0	0	0	0	0	0
PDCL3P6	processed_pseudogene	chr1:52142093-52367865	NC	sh	NOTEST	0.0400972	0.0756485	0.915809	1	1	no	0	0.120292	0	0.226945	0	0
AL139156.3	processed_pseudogene	chr1:52142093-52367865	NC	sh	NOTEST	0	0	0	1	1	no	0	0	0	0	0	0
DNAJC19P7	processed_pseudogene	chr1:52142093-52367865	NC	sh	NOTEST	0	0	0	1	1	no	0	0	0	0	0	0
ANAPC10P1	processed_pseudogene	chr1:52142093-52367865	NC	sh	NOTEST	0.0757547	0	#NAME?	1	1	no	0.227264	0	0	0	0	0
CC2D1B	protein_coding	chr1:52142093-52367865	NC	sh	OK	8.52921	12.4842	0.549616	5e-05	0.000358204	yes	7.82857	9.27733	8.48173	12.0806	12.2488	13.123
AL513218.1	lncRNA	chr1:52142093-52367865	NC	sh	NOTEST	0	0.311062	inf	1	1	no	0	0	0	0.933186	0	0
AL513218.2	lncRNA	chr1:52142093-52367865	NC	sh	NOTEST	0	0	0	1	1	no	0	0	0	0	0	0
PLA2G12AP1	processed_pseudogene	chr1:52368676-52369244	NC	sh	NOTEST	0.144592	0	#NAME?	1	1	no	0.217061	0.216715	0	0	0	0
ORC1	protein_coding	chr1:52372828-52404423	NC	sh	OK	1.40222	0.926522	-0.597815	0.00065	0.00353377	yes	1.4197	1.12999	1.65697	0.606825	1.11349	1.05925
PRPF38A	protein_coding	chr1:52404601-52553487	NC	sh	OK	14.5583	22.6819	0.639698	0.00925	0.0330652	yes	16.6186	14.8143	12.2421	19.548	24.1893	24.3084
TUT4	protein_coding	chr1:52404601-52553487	NC	sh	OK	6.54829	5.31957	-0.299807	0.32245	0.509641	no	5.87376	6.20418	7.56692	5.08815	6.30546	4.56511
AL591167.1	lncRNA	chr1:52554817-52555273	NC	sh	NOTEST	0	0	0	1	1	no	0	0	0	0	0	0
EEF1GP7	processed_pseudogene	chr1:52573113-52573816	NC	sh	NOTEST	0	0.0524439	inf	1	1	no	0	0	0	0	0	0.157332
GPX7	protein_coding	chr1:52602370-52609051	NC	sh	NOTEST	0	0.0195233	inf	1	1	no	0	0	0	0.05857	0	0
SHISAL2A	protein_coding	chr1:52633167-52669683	NC	sh	NOTEST	0	0	0	1	1	no	0	0	0	0	0	0
COA7	protein_coding	chr1:52684448-52698347	NC	sh	OK	5.56274	8.68927	0.643438	0.0001	0.000677369	yes	6.03197	5.27088	5.38537	8.63042	8.47993	8.95745
NDUFS5P3	processed_pseudogene	chr1:52709121-52709442	NC	sh	NOTEST	0	0	0	1	1	no	0	0	0	0	0	0
RN7SL62P	misc_RNA	chr1:52714398-52714695	NC	sh	NOTEST	0	0	0	1	1	no	0	0	0	0	0	0
ZYG11B	protein_coding	chr1:52726452-52827336	NC	sh	OK	4.9409	4.1761	-0.242619	0.0242	0.0718244	no	4.93561	4.46636	5.42074	4.17941	3.84368	4.50521
RNU2-30P	snRNA	chr1:52726452-52827336	NC	sh	NOTEST	0	0	0	1	1	no	0	0	0	0	0	0
RPS13P2	processed_pseudogene	chr1:52726452-52827336	NC	sh	OK	0.590703	1.11554	0.917237	0.66825	0.807188	no	0	0.728336	1.04377	1.05647	1.92432	0.365826
RNU6-969P	snRNA	chr1:52726452-52827336	NC	sh	NOTEST	0	0	0	1	1	no	0	0	0	0	0	0
ZYG11A	protein_coding	chr1:52842510-52894998	NC	sh	NOTEST	0	0	0	1	1	no	0	0	0	0	0	0
AC099677.3	lncRNA	chr1:52842510-52894998	NC	sh	NOTEST	0	0	0	1	1	no	0	0	0	0	0	0
ECHDC2	protein_coding	chr1:52895909-52927212	NC	sh	OK	29.5539	20.0327	-0.560996	0.00315	0.0135528	yes	25.0595	30.3551	33.2471	18.8181	25.008	16.2719
AC099677.1	processed_pseudogene	chr1:52895909-52927212	NC	sh	NOTEST	0	0	0	1	1	no	0	0	0	0	0	0
AC099677.2	processed_pseudogene	chr1:52895909-52927212	NC	sh	NOTEST	0	0	0	1	1	no	0	0	0	0	0	0
SCP2	protein_coding	chr1:52927275-53051698	NC	sh	OK	55.5684	26.6427	-1.06053	5e-05	0.000358204	yes	54.2373	53.169	59.299	23.9111	25.8246	30.1923
AC099677.4	miRNA	chr1:52927275-53051698	NC	sh	NOTEST	0	0	0	1	1	no	0	0	0	0	0	0
AC099677.6	miRNA	chr1:52927275-53051698	NC	sh	NOTEST	0	0	0	1	1	no	0	0	0	0	0	0
AC099677.5	miRNA	chr1:52927275-53051698	NC	sh	NOTEST	0	0	0	1	1	no	0	0	0	0	0	0
H3P2	processed_pseudogene	chr1:52927275-53051698	NC	sh	NOTEST	0	0	0	1	1	no	0	0	0	0	0	0
RRAS2P1	processed_pseudogene	chr1:52927275-53051698	NC	sh	NOTEST	0.260762	0	#NAME?	1	1	no	0	0.508974	0.273313	0	0	0
TUBBP10	processed_pseudogene	chr1:52927275-53051698	NC	sh	NOTEST	0.049786	0.0679315	0.44834	1	1	no	0.0510504	0.0983077	0	0.0841809	0.119614	0
PODN	protein_coding	chr1:53062051-53085502	NC	sh	NOTEST	0.0225642	0.0189512	-0.251741	1	1	no	0.0676925	0	0	0	0.0217284	0.0351253
AL445183.1	lncRNA	chr1:53062051-53085502	NC	sh	NOTEST	0	0	0	1	1	no	0	0	0	0	0	0
HIGD1AP11	processed_pseudogene	chr1:53062051-53085502	NC	sh	NOTEST	0	0	0	1	1	no	0	0	0	0	0	0
SLC1A7	protein_coding	chr1:53087178-53142638	NC	sh	OK	0.904777	0.209751	-2.10888	5e-05	0.000358204	yes	0.611825	0.838231	1.26427	0.184793	0.297614	0.146846
AL445183.2	lncRNA	chr1:53087178-53142638	NC	sh	NOTEST	0.0208752	0	#NAME?	1	1	no	0	0	0.0626257	0	0	0
AL606760.4	unprocessed_pseudogene	chr1:53180920-53186900	NC	sh	NOTEST	0	0	0	1	1	no	0	0	0	0	0	0
CPT2	protein_coding	chr1:53196791-53220634	NC	sh	OK	10.2017	10.5255	0.0450764	0.73565	0.851552	no	9.86916	10.3447	10.3913	9.74824	11.1895	10.6387
AL606760.2	lncRNA	chr1:53196791-53220634	NC	sh	OK	0.471942	0.909632	0.946674	0.6794	0.814149	no	0.267532	0.286247	0.862046	1.9702	0.367545	0.39115
CZIB	protein_coding	chr1:53196791-53220634	NC	sh	OK	20.9604	20.4322	-0.0368196	0.8332	0.911372	no	18.6173	22.2495	22.0145	19.2771	19.2925	22.727
AL606760.3	lncRNA	chr1:53220662-53224253	NC	sh	NOTEST	0	0.00726831	inf	1	1	no	0	0	0	0	0.0218049	0
MAGOH	protein_coding	chr1:53226899-53238518	NC	sh	OK	40.6152	57.3395	0.497511	5e-05	0.000358204	yes	38.899	42.8793	40.0672	47.4469	64.865	59.7066
AL606760.1	lncRNA	chr1:53238549-53336509	NC	sh	OK	0.50019	1.0808	1.11155	0.0873	0.196728	no	0.248924	0.527785	0.723862	0.970574	1.36868	0.903146
LRP8	protein_coding	chr1:53238549-53336509	NC	sh	OK	4.79232	2.16389	-1.1471	5e-05	0.000358204	yes	4.55047	4.62655	5.19994	2.22999	2.11865	2.14303
AL355483.3	lncRNA	chr1:53238549-53336509	NC	sh	NOTEST	0	0	0	1	1	no	0	0	0	0	0	0
AL355483.1	lncRNA	chr1:53238549-53336509	NC	sh	NOTEST	0	0	0	1	1	no	0	0	0	0	0	0
AL355483.2	lncRNA	chr1:53238549-53336509	NC	sh	NOTEST	0	0	0	1	1	no	0	0	0	0	0	0
LINC01771	lncRNA	chr1:53238549-53336509	NC	sh	NOTEST	0	0	0	1	1	no	0	0	0	0	0	0
AC119428.2	lncRNA	chr1:53344030-53365473	NC	sh	NOTEST	0	0	0	1	1	no	0	0	0	0	0	0
AC119428.1	lncRNA	chr1:53344030-53365473	NC	sh	NOTEST	0	0	0	1	1	no	0	0	0	0	0	0
LINC02812	lncRNA	chr1:53366655-53368245	NC	sh	NOTEST	0	0	0	1	1	no	0	0	0	0	0	0
SLC25A3P1	transcribed_processed_pseudogene	chr1:53413148-53440020	NC	sh	NOTEST	0	0	0	1	1	no	0	0	0	0	0	0
AL365445.1	processed_pseudogene	chr1:53441267-53441346	NC	sh	NOTEST	0	0	0	1	1	no	0	0	0	0	0	0
DMRTB1	protein_coding	chr1:53459398-53467488	NC	sh	NOTEST	0	0	0	1	1	no	0	0	0	0	0	0
GLIS1	protein_coding	chr1:53506236-53738106	NC	sh	NOTEST	0	0	0	1	1	no	0	0	0	0	0	0
RNU7-95P	snRNA	chr1:53506236-53738106	NC	sh	NOTEST	0	0	0	1	1	no	0	0	0	0	0	0
NDC1	protein_coding	chr1:53765477-53838463	NC	sh	OK	15.9838	7.37487	-1.11592	5e-05	0.000358204	yes	15.4683	15.0422	17.4409	6.4713	7.11098	8.54232
AL049745.1	snoRNA	chr1:53765477-53838463	NC	sh	NOTEST	0	0	0	1	1	no	0	0	0	0	0	0
AL049745.2	processed_pseudogene	chr1:53841546-53841832	NC	sh	NOTEST	0	0	0	1	1	no	0	0	0	0	0	0
YIPF1	protein_coding	chr1:53851718-53889798	NC	sh	OK	6.77561	6.29757	-0.105555	0.48265	0.662186	no	6.87582	7.03958	6.41144	7.06403	5.83879	5.9899
DIO1	protein_coding	chr1:53891238-53911086	NC	sh	NOTEST	0	0	0	1	1	no	0	0	0	0	0	0
HSPB11	protein_coding	chr1:53916573-53945929	NC	sh	OK	22.1878	23.4675	0.0808926	0.5308	0.701262	no	17.4662	23.8741	25.2232	21.3304	24.2971	24.7749
LRRC42	protein_coding	chr1:53946084-53968168	NC	sh	OK	29.2039	24.5062	-0.253019	0.01515	0.0491858	yes	26.775	28.8828	31.954	21.6777	26.2345	25.6063
HNRNPA3P12	processed_pseudogene	chr1:53974968-53976031	NC	sh	NOTEST	0.0201867	0.0310357	0.620526	1	1	no	0.0605601	0	0	0	0.0931072	0
LDLRAD1	protein_coding	chr1:54007297-54018186	NC	sh	NOTEST	0.0690248	0.120087	0.798894	1	1	no	0.054453	0.0511648	0.101457	0	0.360261	0
TMEM59	protein_coding	chr1:54026680-54053504	NC	sh	OK	127.44	103.533	-0.299723	0.0372	0.10136	no	127.473	122.311	132.535	95.8392	109.697	105.064
AL353898.3	TEC	chr1:54026680-54053504	NC	sh	NOTEST	0.185226	0.140966	-0.393947	1	1	no	0.1105	0.112368	0.332812	0.22811	0.0723524	0.122434
TCEANC2	protein_coding	chr1:54053583-54112519	NC	sh	OK	1.1759	0.99831	-0.236208	0.54275	0.711394	no	0.771337	0.925181	1.83119	1.47371	0.594987	0.926229
MIR4781	miRNA	chr1:54053583-54112519	NC	sh	NOTEST	0	0	0	1	1	no	0	0	0	0	0	0
AL353898.1	processed_pseudogene	chr1:54053583-54112519	NC	sh	NOTEST	0	0	0	1	1	no	0	0	0	0	0	0
AL353898.2	pseudogene	chr1:54053583-54112519	NC	sh	NOTEST	0	0	0	1	1	no	0	0	0	0	0	0
AL357673.1	protein_coding	chr1:54132685-54413479	NC	sh	NOTEST	0	0	0	1	1	no	0	0	0	0	0	0
CDCP2	protein_coding	chr1:54132685-54413479	NC	sh	NOTEST	0	0	0	1	1	no	0	0	0	0	0	0
AL357673.2	lncRNA	chr1:54132685-54413479	NC	sh	NOTEST	0	0	0	1	1	no	0	0	0	0	0	0
CYB5RL	protein_coding	chr1:54132685-54413479	NC	sh	OK	0.659588	0.633045	-0.0592572	0.92695	0.96403	no	0.79561	0.567658	0.615496	0.435504	0.699504	0.764128
MRPL37	protein_coding	chr1:54132685-54413479	NC	sh	OK	49.502	45.762	-0.113335	0.3072	0.493107	no	48.7982	49.6904	50.0175	41.9467	49.7965	45.543
SSBP3	protein_coding	chr1:54132685-54413479	NC	sh	OK	11.0282	10.3587	-0.0903491	0.688	0.819707	no	10.186	10.0773	12.8213	10.4941	10.7172	9.86482
SSBP3-AS1	lncRNA	chr1:54132685-54413479	NC	sh	NOTEST	0.0336048	0.0976808	1.53941	1	1	no	0.0241409	0.0509615	0.025712	0.025153	0.0972248	0.170665
AL161644.1	lncRNA	chr1:54132685-54413479	NC	sh	NOTEST	0	0	0	1	1	no	0	0	0	0	0	0
AL035415.1	lncRNA	chr1:54416255-54420860	NC	sh	NOTEST	0	0	0	1	1	no	0	0	0	0	0	0
AC099796.2	lncRNA	chr1:54514416-54517383	NC	sh	NOTEST	0	0	0	1	1	no	0	0	0	0	0	0
LINC02784	lncRNA	chr1:54514416-54517383	NC	sh	NOTEST	0	0	0	1	1	no	0	0	0	0	0	0
AC099796.1	processed_pseudogene	chr1:54524823-54524931	NC	sh	NOTEST	0	0	0	1	1	no	0	0	0	0	0	0
HNRNPA1P63	processed_pseudogene	chr1:54536795-54537758	NC	sh	NOTEST	0	0	0	1	1	no	0	0	0	0	0	0
ACOT11	protein_coding	chr1:54542256-54639192	NC	sh	OK	4.68083	3.15935	-0.567136	0.0034	0.0144437	yes	3.68219	5.19934	5.16097	3.42661	3.43023	2.62122
FAM151A	protein_coding	chr1:54542256-54639192	NC	sh	NOTEST	0.0724397	0.0145121	-2.31952	1	1	no	0.106651	0.0852385	0.0254293	0	0	0.0435363
AL590093.1	lncRNA	chr1:54542256-54639192	NC	sh	NOTEST	0	0	0	1	1	no	0	0	0	0	0	0
MROH7	protein_coding	chr1:54641753-54742657	NC	sh	NOTEST	0.447868	0.324822	-0.463425	1	1	no	0.597175	0.416823	0.329606	0.4485	0.239771	0.286194
MROH7-TTC4	protein_coding	chr1:54641753-54742657	NC	sh	NOTEST	0.0853308	0.0432404	-0.980686	1	1	no	0	0	0.255992	0	0.0735026	0.0562187
TTC4	protein_coding	chr1:54641753-54742657	NC	sh	OK	7.61164	11.0702	0.540409	0.0081	0.0297878	yes	6.85791	8.58572	7.39129	10.6407	12.2587	10.3113
PARS2	protein_coding	chr1:54756897-54764523	NC	sh	OK	1.4912	1.07425	-0.473143	0.0152	0.0493017	yes	1.44695	1.58758	1.43907	0.648993	1.31776	1.25599
TTC22	protein_coding	chr1:54779711-54801323	NC	sh	OK	5.48433	4.87808	-0.169002	0.15435	0.301191	no	4.96225	6.2913	5.19943	4.8355	5.22579	4.57294
AC096536.1	lncRNA	chr1:54779711-54801323	NC	sh	NOTEST	0	0	0	1	1	no	0	0	0	0	0	0
LEXM	protein_coding	chr1:54806062-54842252	NC	sh	NOTEST	0.202834	0.0122125	-4.05387	1	1	no	0.133265	0.345386	0.129852	0	0	0.0366376
DHCR24	protein_coding	chr1:54849626-54888850	NC	sh	OK	35.1794	13.782	-1.35194	5e-05	0.000358204	yes	33.323	36.4883	35.7269	13.2087	13.811	14.3264
AC096536.3	lncRNA	chr1:54849626-54888850	NC	sh	NOTEST	0	0	0	1	1	no	0	0	0	0	0	0
AC096536.2	lncRNA	chr1:54849626-54888850	NC	sh	OK	1.01334	0.324573	-1.6425	0.5972	0.754456	no	0.55827	1.52741	0.954334	0.146616	0.540598	0.286506
DHCR24-DT	lncRNA	chr1:54849626-54888850	NC	sh	NOTEST	0.272549	0.192636	-0.500638	1	1	no	0.817647	0	0	0	0.577908	0
AL590440.2	lncRNA	chr1:54974899-54980464	NC	sh	NOTEST	0	0	0	1	1	no	0	0	0	0	0	0
TMEM61	protein_coding	chr1:54980627-54992288	NC	sh	NOTEST	0.364591	0.193781	-0.911853	1	1	no	0.324502	0.464844	0.304427	0.157874	0.269132	0.154337
AL590440.1	lncRNA	chr1:54980627-54992288	NC	sh	NOTEST	0	0	0	1	1	no	0	0	0	0	0	0
BSND	protein_coding	chr1:54998932-55017172	NC	sh	NOTEST	0	0	0	1	1	no	0	0	0	0	0	0
PCSK9	protein_coding	chr1:55039446-55064852	NC	sh	OK	1.98	1.11966	-0.822442	0.00025	0.00153243	yes	1.79216	2.09836	2.04948	1.01492	1.17579	1.16826
USP24	protein_coding	chr1:55066358-55215364	NC	sh	OK	13.7448	14.343	0.061467	0.7232	0.843652	no	13.1661	12.6648	15.4034	13.5158	14.367	15.1463
MIR4422HG	lncRNA	chr1:55217644-55324691	NC	sh	NOTEST	0	0	0	1	1	no	0	0	0	0	0	0
GYG1P3	processed_pseudogene	chr1:55217644-55324691	NC	sh	NOTEST	0	0	0	1	1	no	0	0	0	0	0	0
MIR4422	miRNA	chr1:55217644-55324691	NC	sh	NOTEST	0	0	0	1	1	no	0	0	0	0	0	0
AL603840.1	lncRNA	chr1:55329287-56070513	NC	sh	NOTEST	0	0	0	1	1	no	0	0	0	0	0	0
GOT2P1	processed_pseudogene	chr1:55329287-56070513	NC	sh	NOTEST	0	0	0	1	1	no	0	0	0	0	0	0
MTCO2P34	processed_pseudogene	chr1:55329287-56070513	NC	sh	NOTEST	0	0	0	1	1	no	0	0	0	0	0	0
RN7SKP291	misc_RNA	chr1:55329287-56070513	NC	sh	NOTEST	0	0	0	1	1	no	0	0	0	0	0	0
RNU6-830P	snRNA	chr1:55329287-56070513	NC	sh	NOTEST	0	0	0	1	1	no	0	0	0	0	0	0
AL109742.1	misc_RNA	chr1:55329287-56070513	NC	sh	NOTEST	0	0	0	1	1	no	0	0	0	0	0	0
LINC01755	lncRNA	chr1:55329287-56070513	NC	sh	NOTEST	0	0	0	1	1	no	0	0	0	0	0	0
LINC01753	lncRNA	chr1:55329287-56070513	NC	sh	NOTEST	0	0	0	1	1	no	0	0	0	0	0	0
PIGQP1	transcribed_unprocessed_pseudogene	chr1:55329287-56070513	NC	sh	NOTEST	0	0	0	1	1	no	0	0	0	0	0	0
AL353681.1	lncRNA	chr1:56145720-56645301	NC	sh	NOTEST	0	0	0	1	1	no	0	0	0	0	0	0
AC119674.1	lncRNA	chr1:56145720-56645301	NC	sh	NOTEST	0.0285004	0	#NAME?	1	1	no	0	0	0.0855012	0	0	0
AC119674.2	protein_coding	chr1:56145720-56645301	NC	sh	NOTEST	0	0	0	1	1	no	0	0	0	0	0	0
RPSAP20	processed_pseudogene	chr1:56145720-56645301	NC	sh	NOTEST	0	0	0	1	1	no	0	0	0	0	0	0
LINC01767	lncRNA	chr1:56145720-56645301	NC	sh	NOTEST	0	0	0	1	1	no	0	0	0	0	0	0
PLPP3	protein_coding	chr1:56145720-56645301	NC	sh	OK	1.58654	1.69636	0.0965586	0.62905	0.778155	no	1.29586	1.3249	2.13885	1.71632	1.31475	2.05799
RPL21P23	processed_pseudogene	chr1:56145720-56645301	NC	sh	NOTEST	0	0	0	1	1	no	0	0	0	0	0	0
RPL23AP85	processed_pseudogene	chr1:56145720-56645301	NC	sh	NOTEST	0	0	0	1	1	no	0	0	0	0	0	0
AC099789.1	processed_pseudogene	chr1:56145720-56645301	NC	sh	NOTEST	0	0	0	1	1	no	0	0	0	0	0	0
PRKAA2	protein_coding	chr1:56645313-56715335	NC	sh	OK	4.88019	3.92846	-0.312973	0.00325	0.013905	yes	4.38529	4.72825	5.52702	3.75558	3.7462	4.28359
FYB2	protein_coding	chr1:56718788-56819696	NC	sh	NOTEST	0	0	0	1	1	no	0	0	0	0	0	0
AL360295.1	lncRNA	chr1:56823678-56826920	NC	sh	NOTEST	0	0	0	1	1	no	0	0	0	0	0	0
C8A	protein_coding	chr1:56854796-56918223	NC	sh	NOTEST	0	0	0	1	1	no	0	0	0	0	0	0
C8B	protein_coding	chr1:56929206-58563897	NC	sh	NOTEST	0	0	0	1	1	no	0	0	0	0	0	0
AL161740.1	lncRNA	chr1:56929206-58563897	NC	sh	NOTEST	0	0	0	1	1	no	0	0	0	0	0	0
DAB1	protein_coding	chr1:56929206-58563897	NC	sh	NOTEST	0	0	0	1	1	no	0	0	0	0	0	0
AL390243.1	lncRNA	chr1:56929206-58563897	NC	sh	NOTEST	0	0	0	1	1	no	0	0	0	0	0	0
RPS20P5	processed_pseudogene	chr1:56929206-58563897	NC	sh	NOTEST	0	0	0	1	1	no	0	0	0	0	0	0
DAB1-AS1	lncRNA	chr1:56929206-58563897	NC	sh	NOTEST	0	0	0	1	1	no	0	0	0	0	0	0
HNRNPA1P6	transcribed_unprocessed_pseudogene	chr1:56929206-58563897	NC	sh	NOTEST	0	0	0	1	1	no	0	0	0	0	0	0
RPS26P15	processed_pseudogene	chr1:56929206-58563897	NC	sh	NOTEST	0.343746	0	#NAME?	1	1	no	0	0	1.03124	0	0	0
AL445193.2	lncRNA	chr1:56929206-58563897	NC	sh	NOTEST	0	0	0	1	1	no	0	0	0	0	0	0
AL445193.1	unprocessed_pseudogene	chr1:56929206-58563897	NC	sh	NOTEST	0	0	0	1	1	no	0	0	0	0	0	0
AL357373.1	processed_pseudogene	chr1:56929206-58563897	NC	sh	NOTEST	0	0	0	1	1	no	0	0	0	0	0	0
OMA1	protein_coding	chr1:56929206-58563897	NC	sh	OK	13.615	12.4894	-0.124487	0.4517	0.635262	no	11.2073	15.5022	14.1355	12.8899	10.8631	13.7153
AL035411.3	lncRNA	chr1:56929206-58563897	NC	sh	NOTEST	0	0	0	1	1	no	0	0	0	0	0	0
AL035411.2	processed_pseudogene	chr1:56929206-58563897	NC	sh	NOTEST	0	0	0	1	1	no	0	0	0	0	0	0
RN7SL713P	misc_RNA	chr1:58565630-58565932	NC	sh	NOTEST	0	0	0	1	1	no	0	0	0	0	0	0
TACSTD2	protein_coding	chr1:58575432-58577252	NC	sh	NOTEST	0.02078	0.0123765	-0.747593	1	1	no	0.0341819	0	0.0281582	0.0371295	0	0
AL035411.1	processed_pseudogene	chr1:58630840-58631530	NC	sh	NOTEST	0.194553	0.271167	0.479019	1	1	no	0.106631	0.353138	0.12389	0.1115	0.307751	0.39425
MYSM1	protein_coding	chr1:58643439-58700077	NC	sh	OK	20.054	23.4005	0.222649	0.0508	0.129827	no	19.1885	20.707	20.2666	23.5724	20.5505	26.0787
AL136985.3	lncRNA	chr1:58715608-58771295	NC	sh	NOTEST	0.0123371	0.0452437	1.87471	1	1	no	0	0.0370114	0	0	0.0941389	0.0415923
JUN	protein_coding	chr1:58780790-58784047	NC	sh	OK	90.9331	178.195	0.97058	5e-05	0.000358204	yes	82.8866	97.8018	92.1111	158.808	198.081	177.697
LINC01135	lncRNA	chr1:58785127-58931897	NC	sh	OK	0.633967	0.837949	0.402454	0.3875	0.57597	no	0.847715	0.520442	0.533744	0.989958	0.761639	0.76225
AL136985.2	lncRNA	chr1:58785127-58931897	NC	sh	NOTEST	0	0	0	1	1	no	0	0	0	0	0	0
AL136985.1	lncRNA	chr1:58785127-58931897	NC	sh	NOTEST	0	0	0	1	1	no	0	0	0	0	0	0
LINC02777	lncRNA	chr1:58785127-58931897	NC	sh	NOTEST	0.230959	0.638762	1.46764	1	1	no	0.165506	0.436552	0.0908204	0.372046	0.734496	0.809745
LINC01358	lncRNA	chr1:58933642-59296491	NC	sh	NOTEST	0	0.1241	inf	1	1	no	0	0	0	0.124065	0	0.248234
PHBP3	processed_pseudogene	chr1:58933642-59296491	NC	sh	NOTEST	0	0	0	1	1	no	0	0	0	0	0	0
AL592431.2	lncRNA	chr1:58933642-59296491	NC	sh	NOTEST	0	0	0	1	1	no	0	0	0	0	0	0
AL592431.1	lncRNA	chr1:58933642-59296491	NC	sh	NOTEST	0	0	0	1	1	no	0	0	0	0	0	0
AC093425.1	lncRNA	chr1:58933642-59296491	NC	sh	NOTEST	0.133003	0.0703263	-0.919319	1	1	no	0.0315883	0.212663	0.154756	0.0962104	0.030809	0.0839595
AC093424.1	lncRNA	chr1:58933642-59296491	NC	sh	NOTEST	0	0	0	1	1	no	0	0	0	0	0	0
FGGY	protein_coding	chr1:59296637-59810647	NC	sh	OK	9.7916	7.57999	-0.369349	0.1354	0.273456	no	7.69806	11.5366	10.1402	7.63062	7.4583	7.65106
MIR4711	miRNA	chr1:59296637-59810647	NC	sh	NOTEST	0	0	0	1	1	no	0	0	0	0	0	0
AL035416.1	lncRNA	chr1:59296637-59810647	NC	sh	NOTEST	0	0	0	1	1	no	0	0	0	0	0	0
HOOK1	protein_coding	chr1:59814785-59876322	NC	sh	OK	0.651828	0.74966	0.201745	0.66555	0.805327	no	0.803024	0.538231	0.614229	0.555334	0.845029	0.848618
CYP2J2	protein_coding	chr1:59893307-59926773	NC	sh	NOTEST	0.0873701	0	#NAME?	1	1	no	0	0.0737688	0.188342	0	0	0
RN7SL475P	misc_RNA	chr1:59974756-59975054	NC	sh	NOTEST	0	0	0	1	1	no	0	0	0	0	0	0
C1orf87	protein_coding	chr1:59987268-60073770	NC	sh	NOTEST	0	0	0	1	1	no	0	0	0	0	0	0
PGBD4P8	processed_pseudogene	chr1:60097414-60097976	NC	sh	NOTEST	0	0	0	1	1	no	0	0	0	0	0	0
LINC02778	lncRNA	chr1:60114874-60149784	NC	sh	NOTEST	0	0	0	1	1	no	0	0	0	0	0	0
LINC01748	lncRNA	chr1:60515715-60640507	NC	sh	NOTEST	0	0.011756	inf	1	1	no	0	0	0	0	0	0.0352681
AC099792.1	lncRNA	chr1:60659630-61462788	NC	sh	NOTEST	0	0	0	1	1	no	0	0	0	0	0	0
NFIA	protein_coding	chr1:60659630-61462788	NC	sh	OK	8.35053	5.97215	-0.483618	0.0039	0.016189	yes	7.96471	7.3777	9.70919	7.19056	4.69335	6.03253
NFIA-AS2	lncRNA	chr1:60659630-61462788	NC	sh	NOTEST	0	0	0	1	1	no	0	0	0	0	0	0
NFIA-AS1	lncRNA	chr1:60659630-61462788	NC	sh	NOTEST	0	0	0	1	1	no	0	0	0	0	0	0
AC099791.3	lncRNA	chr1:61481086-61533271	NC	sh	NOTEST	0	0	0	1	1	no	0	0	0	0	0	0
AC099791.4	lncRNA	chr1:61588048-61589904	NC	sh	NOTEST	0	0	0	1	1	no	0	0	0	0	0	0
AC099791.1	processed_pseudogene	chr1:61654193-61654908	NC	sh	NOTEST	0	0	0	1	1	no	0	0	0	0	0	0
TM2D1	protein_coding	chr1:61681045-61725423	NC	sh	OK	24.0477	18.0715	-0.412184	0.005	0.0199508	yes	22.9438	19.9135	29.2858	19.4932	16.8271	17.8941
AC099791.2	lncRNA	chr1:61741997-62178675	NC	sh	NOTEST	0.0635758	0	#NAME?	1	1	no	0.190727	0	0	0	0	0
PATJ	protein_coding	chr1:61741997-62178675	NC	sh	OK	5.61962	6.94903	0.306339	0.2661	0.446401	no	4.73669	5.57406	6.54811	4.88482	9.82554	6.13673
RNU6-414P	snRNA	chr1:61741997-62178675	NC	sh	NOTEST	0	0	0	1	1	no	0	0	0	0	0	0
RNU6-1177P	snRNA	chr1:61741997-62178675	NC	sh	NOTEST	0	0	0	1	1	no	0	0	0	0	0	0
LAMTOR5P1	processed_pseudogene	chr1:61741997-62178675	NC	sh	NOTEST	0	0	0	1	1	no	0	0	0	0	0	0
RN7SL180P	misc_RNA	chr1:61741997-62178675	NC	sh	NOTEST	0	0	0	1	1	no	0	0	0	0	0	0
MIR3116-1	miRNA	chr1:61741997-62178675	NC	sh	NOTEST	0	0	0	1	1	no	0	0	0	0	0	0
MIR3116-2	miRNA	chr1:61741997-62178675	NC	sh	NOTEST	0	0	0	1	1	no	0	0	0	0	0	0
PIGPP2	processed_pseudogene	chr1:62189130-62189953	NC	sh	NOTEST	0	0	0	1	1	no	0	0	0	0	0	0
RPS15AP7	processed_pseudogene	chr1:62190521-62190926	NC	sh	NOTEST	0	0	0	1	1	no	0	0	0	0	0	0
L1TD1	protein_coding	chr1:62194848-62212328	NC	sh	NOTEST	0	0	0	1	1	no	0	0	0	0	0	0
AL162739.2	processed_pseudogene	chr1:62194848-62212328	NC	sh	NOTEST	0	0	0	1	1	no	0	0	0	0	0	0
AL162739.1	misc_RNA	chr1:62194848-62212328	NC	sh	NOTEST	0	0	0	1	1	no	0	0	0	0	0	0
KANK4	protein_coding	chr1:62236164-62319434	NC	sh	NOTEST	0	0	0	1	1	no	0	0	0	0	0	0
RNU6-371P	snRNA	chr1:62236164-62319434	NC	sh	NOTEST	0	0	0	1	1	no	0	0	0	0	0	0
USP1	protein_coding	chr1:62436296-62451804	NC	sh	OK	16.4953	15.3344	-0.105275	0.3483	0.537446	no	14.6502	15.1192	19.7163	14.2143	13.7861	18.0029
DOCK7	protein_coding	chr1:62454297-62688386	NC	sh	OK	8.2577	8.99181	0.122871	0.6072	0.762399	no	9.10146	7.2343	8.43734	9.24186	8.26862	9.46494
AL451044.1	processed_pseudogene	chr1:62454297-62688386	NC	sh	NOTEST	0	0	0	1	1	no	0	0	0	0	0	0
ANGPTL3	protein_coding	chr1:62454297-62688386	NC	sh	NOTEST	0.0416756	0	#NAME?	1	1	no	0.0361016	0	0.0889253	0	0	0
AL138847.2	TEC	chr1:62454297-62688386	NC	sh	NOTEST	0	0	0	1	1	no	0	0	0	0	0	0
AL138847.1	processed_pseudogene	chr1:62454297-62688386	NC	sh	NOTEST	0.149593	0.334591	1.16136	1	1	no	0	0	0.448779	0.428149	0.575625	0
AC103923.1	lncRNA	chr1:62688481-62710694	NC	sh	NOTEST	0.0549448	0.122623	1.15818	1	1	no	0.0819053	0	0.0829291	0.0840768	0.103504	0.180288
ATG4C	protein_coding	chr1:62784131-62865516	NC	sh	OK	1.96301	1.92654	-0.0270578	0.92025	0.960936	no	1.96712	1.64912	2.2728	1.51275	2.26234	2.00453
AC099794.1	lncRNA	chr1:62896008-62901639	NC	sh	NOTEST	0	0	0	1	1	no	0	0	0	0	0	0
AC099794.2	processed_pseudogene	chr1:62905179-62905482	NC	sh	NOTEST	0	0	0	1	1	no	0	0	0	0	0	0
LINC01739	lncRNA	chr1:62975750-63022504	NC	sh	NOTEST	0	0	0	1	1	no	0	0	0	0	0	0
AL162400.3	lncRNA	chr1:62975750-63022504	NC	sh	NOTEST	0	0	0	1	1	no	0	0	0	0	0	0
AL162400.1	lncRNA	chr1:63024206-63025658	NC	sh	NOTEST	0	0	0	1	1	no	0	0	0	0	0	0
AL162400.2	lncRNA	chr1:63078080-63079031	NC	sh	NOTEST	0	0	0	1	1	no	0	0	0	0	0	0
AC096543.1	lncRNA	chr1:63139249-63317274	NC	sh	NOTEST	0	0	0	1	1	no	0	0	0	0	0	0
LINC00466	lncRNA	chr1:63139249-63317274	NC	sh	NOTEST	0.0265096	0	#NAME?	1	1	no	0	0	0.0795288	0	0	0
RNA5SP49	rRNA_pseudogene	chr1:63139249-63317274	NC	sh	NOTEST	0	0	0	1	1	no	0	0	0	0	0	0
AC096543.2	lncRNA	chr1:63139249-63317274	NC	sh	NOTEST	0	0	0	1	1	no	0	0	0	0	0	0
RPSAP65	processed_pseudogene	chr1:63139249-63317274	NC	sh	NOTEST	0	0	0	1	1	no	0	0	0	0	0	0
FOXD3-AS1	lncRNA	chr1:63320883-63325128	NC	sh	NOTEST	0	0	0	1	1	no	0	0	0	0	0	0
FOXD3	protein_coding	chr1:63320883-63325128	NC	sh	NOTEST	0	0	0	1	1	no	0	0	0	0	0	0
MIR6068	miRNA	chr1:63326924-63326984	NC	sh	NOTEST	0	0	0	1	1	no	0	0	0	0	0	0
AL049636.2	misc_RNA	chr1:63338262-63338372	NC	sh	NOTEST	0	0	0	1	1	no	0	0	0	0	0	0
AL049636.1	processed_pseudogene	chr1:63359822-63361179	NC	sh	NOTEST	0	0	0	1	1	no	0	0	0	0	0	0
ALG6	protein_coding	chr1:63367574-63438553	NC	sh	OK	5.89086	5.17135	-0.187938	0.35535	0.544368	no	5.5267	5.63212	6.51378	5.88378	5.47165	4.15862
ITGB3BP	protein_coding	chr1:63440769-63660245	NC	sh	OK	10.0357	9.20457	-0.124715	0.73525	0.851518	no	8.54804	11.4095	10.1495	9.20386	9.38902	9.02082
BX004807.1	lncRNA	chr1:63440769-63660245	NC	sh	NOTEST	0	0	0	1	1	no	0	0	0	0	0	0
EFCAB7	protein_coding	chr1:63440769-63660245	NC	sh	OK	1.74566	0.908139	-0.942785	0.1131	0.239312	no	1.64822	1.90585	1.6829	0.79882	1.15907	0.766522
RN7SL488P	misc_RNA	chr1:63440769-63660245	NC	sh	NOTEST	0	0	0	1	1	no	0	0	0	0	0	0
RNU7-123P	snRNA	chr1:63440769-63660245	NC	sh	NOTEST	0	0	0	1	1	no	0	0	0	0	0	0
DLEU2L	lncRNA	chr1:63440769-63660245	NC	sh	NOTEST	0.0961011	0.156791	0.706218	1	1	no	0.0851014	0.125772	0.0774302	0.113268	0.245649	0.111456
AL109925.3	misc_RNA	chr1:63440769-63660245	NC	sh	NOTEST	0	0	0	1	1	no	0	0	0	0	0	0
AL109925.6	misc_RNA	chr1:63440769-63660245	NC	sh	NOTEST	0	0	0	1	1	no	0	0	0	0	0	0
AL109925.4	misc_RNA	chr1:63440769-63660245	NC	sh	NOTEST	0	0	0	1	1	no	0	0	0	0	0	0
AL109925.2	misc_RNA	chr1:63440769-63660245	NC	sh	NOTEST	0	0	0	1	1	no	0	0	0	0	0	0
AL109925.5	misc_RNA	chr1:63440769-63660245	NC	sh	NOTEST	0	0	0	1	1	no	0	0	0	0	0	0
AL109925.1	misc_RNA	chr1:63440769-63660245	NC	sh	NOTEST	0	0	0	1	1	no	0	0	0	0	0	0
PGM1	protein_coding	chr1:63440769-63660245	NC	sh	OK	21.8292	21.909	0.00526474	0.9595	0.980099	no	21.1203	21.0562	23.311	19.7502	21.4711	24.5057
RN7SL130P	misc_RNA	chr1:63440769-63660245	NC	sh	NOTEST	0	0.309148	inf	1	1	no	0	0	0	0	0	0.927445
ROR1	protein_coding	chr1:63774016-64181498	NC	sh	OK	3.31089	2.01671	-0.715215	0.0001	0.000677369	yes	3.04143	3.87681	3.01443	1.92191	1.82013	2.3081
AL161742.1	processed_pseudogene	chr1:63774016-64181498	NC	sh	NOTEST	0	0	0	1	1	no	0	0	0	0	0	0
CFL1P3	processed_pseudogene	chr1:63774016-64181498	NC	sh	NOTEST	0	0	0	1	1	no	0	0	0	0	0	0
RNU6-809P	snRNA	chr1:63774016-64181498	NC	sh	NOTEST	0	0	0	1	1	no	0	0	0	0	0	0
AL138793.1	misc_RNA	chr1:63774016-64181498	NC	sh	NOTEST	0	0	0	1	1	no	0	0	0	0	0	0
ROR1-AS1	lncRNA	chr1:63774016-64181498	NC	sh	NOTEST	0	0	0	1	1	no	0	0	0	0	0	0
AL445205.1	lncRNA	chr1:64186790-64192685	NC	sh	NOTEST	0.0269258	0	#NAME?	1	1	no	0.0807773	0	0	0	0	0
UBE2U	protein_coding	chr1:64203626-64267368	NC	sh	NOTEST	0	0	0	1	1	no	0	0	0	0	0	0
RNU7-62P	snRNA	chr1:64384397-64384459	NC	sh	NOTEST	0	0	0	1	1	no	0	0	0	0	0	0
CACHD1	protein_coding	chr1:64470128-64693058	NC	sh	NOTEST	0.0909599	0.00440396	-4.36836	1	1	no	0.0901738	0.0462961	0.13641	0	0	0.0132119
MIR4794	miRNA	chr1:64470128-64693058	NC	sh	NOTEST	0	0	0	1	1	no	0	0	0	0	0	0
RAVER2	protein_coding	chr1:64745094-65067754	NC	sh	OK	1.01002	0.673613	-0.584384	0.40355	0.590173	no	0.834746	1.04614	1.14916	0.774915	0.533958	0.711967
JAK1	protein_coding	chr1:64745094-65067754	NC	sh	OK	37.7331	38.1293	0.01507	0.8877	0.94328	no	35.2491	37.4628	40.4872	37.7509	35.9336	40.7033
AL606517.2	processed_pseudogene	chr1:64745094-65067754	NC	sh	NOTEST	0	0	0	1	1	no	0	0	0	0	0	0
AL606517.1	processed_pseudogene	chr1:64745094-65067754	NC	sh	NOTEST	0	0	0	1	1	no	0	0	0	0	0	0
LINC01359	lncRNA	chr1:64745094-65067754	NC	sh	NOTEST	0.290506	0.0935811	-1.63428	1	1	no	0.454055	0.111443	0.306021	0.0900782	0.0910873	0.0995778
SLC2A3P2	processed_pseudogene	chr1:64745094-65067754	NC	sh	NOTEST	0.0238995	0.0251744	0.0749798	1	1	no	0	0	0.0716984	0	0	0.0755233
AL357078.2	lncRNA	chr1:64745094-65067754	NC	sh	NOTEST	0.0615222	0.163878	1.41344	1	1	no	0.184567	0	0	0	0.263994	0.227639
RNU6-1176P	snRNA	chr1:64745094-65067754	NC	sh	NOTEST	0	0	0	1	1	no	0	0	0	0	0	0
MIR3671	miRNA	chr1:64745094-65067754	NC	sh	NOTEST	0	0	0	1	1	no	0	0	0	0	0	0
MIR101-1	miRNA	chr1:64745094-65067754	NC	sh	NOTEST	0	0	0	1	1	no	0	0	0	0	0	0
AL357078.1	processed_pseudogene	chr1:65077412-65078131	NC	sh	NOTEST	0	0	0	1	1	no	0	0	0	0	0	0
MRPS21P1	processed_pseudogene	chr1:65092391-65092614	NC	sh	NOTEST	0	0	0	1	1	no	0	0	0	0	0	0
AK4	protein_coding	chr1:65147548-65232145	NC	sh	OK	2.4937	1.90027	-0.392084	0.04585	0.119841	no	2.39244	2.45891	2.62976	1.95804	2.12953	1.61325
RPS29P7	processed_pseudogene	chr1:65147548-65232145	NC	sh	NOTEST	0	0	0	1	1	no	0	0	0	0	0	0
DNAJC6	protein_coding	chr1:65248218-65416006	NC	sh	OK	0.970118	0.846962	-0.195864	0.52575	0.697661	no	0.993382	1.07854	0.838435	0.639596	1.2109	0.690387
AL139294.1	lncRNA	chr1:65248218-65416006	NC	sh	NOTEST	0	0	0	1	1	no	0	0	0	0	0	0
COX6CP13	processed_pseudogene	chr1:65248218-65416006	NC	sh	NOTEST	0	0	0	1	1	no	0	0	0	0	0	0
RNU2-15P	snRNA	chr1:65248218-65416006	NC	sh	NOTEST	0	0	0	1	1	no	0	0	0	0	0	0
LEPROT	protein_coding	chr1:65420586-65641559	NC	sh	OK	29.9	40.3336	0.431839	0.003	0.0130416	yes	27.5073	30.3474	31.8453	39.0772	36.1355	45.7882
LEPR	protein_coding	chr1:65420586-65641559	NC	sh	OK	3.76097	2.95079	-0.350002	0.2357	0.408515	no	3.75271	3.70081	3.82938	3.01021	2.25504	3.58712
AC119800.1	lncRNA	chr1:65420586-65641559	NC	sh	NOTEST	0.168158	0	#NAME?	1	1	no	0	0	0.504475	0	0	0
AC097063.1	processed_pseudogene	chr1:65420586-65641559	NC	sh	NOTEST	0	0	0	1	1	no	0	0	0	0	0	0
AL513493.1	lncRNA	chr1:65703961-65714847	NC	sh	NOTEST	0	0	0	1	1	no	0	0	0	0	0	0
RN7SL854P	misc_RNA	chr1:65761057-65761352	NC	sh	NOTEST	0	0	0	1	1	no	0	0	0	0	0	0
PDE4B	protein_coding	chr1:65792513-66374579	NC	sh	NOTEST	0.00642041	0.0642802	3.32364	1	1	no	0	0	0.0192612	0.0171611	0.17568	0
PDE4B-AS1	lncRNA	chr1:65792513-66374579	NC	sh	NOTEST	0	0	0	1	1	no	0	0	0	0	0	0
RNU4-88P	snRNA	chr1:65792513-66374579	NC	sh	NOTEST	0	0	0	1	1	no	0	0	0	0	0	0
SGIP1	protein_coding	chr1:66533382-66751139	NC	sh	NOTEST	0	0	0	1	1	no	0	0	0	0	0	0
MIR3117	miRNA	chr1:66533382-66751139	NC	sh	NOTEST	0	0	0	1	1	no	0	0	0	0	0	0
AL139147.1	lncRNA	chr1:66533382-66751139	NC	sh	NOTEST	0	0	0	1	1	no	0	0	0	0	0	0
TCTEX1D1	protein_coding	chr1:66752458-66779047	NC	sh	NOTEST	0	0	0	1	1	no	0	0	0	0	0	0
INSL5	protein_coding	chr1:66797740-66801256	NC	sh	NOTEST	0	0	0	1	1	no	0	0	0	0	0	0
WDR78	protein_coding	chr1:66812884-66924856	NC	sh	OK	1.11328	1.07266	-0.0536183	0.9042	0.951704	no	1.69543	0.369335	1.27506	0.478571	0.993179	1.74624
AL592161.1	lncRNA	chr1:66812884-66924856	NC	sh	NOTEST	0	0	0	1	1	no	0	0	0	0	0	0
MIER1	protein_coding	chr1:66924894-66988619	NC	sh	OK	15.6336	16.3082	0.0609448	0.5425	0.711269	no	14.9802	15.6567	16.2641	15.3053	13.7584	19.8609
SLC35D1	protein_coding	chr1:66999349-67054148	NC	sh	OK	3.84949	4.52541	0.233383	0.0381	0.103282	no	3.64363	3.88059	4.02423	4.76267	4.14599	4.66757
C1orf141	protein_coding	chr1:67092164-67259979	NC	sh	NOTEST	0	0	0	1	1	no	0	0	0	0	0	0
AL133320.1	snoRNA	chr1:67092164-67259979	NC	sh	NOTEST	0	0	0	1	1	no	0	0	0	0	0	0
AL133320.2	lncRNA	chr1:67092164-67259979	NC	sh	NOTEST	0	0	0	1	1	no	0	0	0	0	0	0
IL23R	protein_coding	chr1:67092164-67259979	NC	sh	NOTEST	0	0	0	1	1	no	0	0	0	0	0	0
RNU6-586P	snRNA	chr1:67092164-67259979	NC	sh	NOTEST	0	0	0	1	1	no	0	0	0	0	0	0
RNU4ATAC4P	snRNA	chr1:67267600-67267726	NC	sh	NOTEST	0	0	0	1	1	no	0	0	0	0	0	0
AL389925.1	processed_pseudogene	chr1:67278051-67278779	NC	sh	NOTEST	0	0	0	1	1	no	0	0	0	0	0	0
IL12RB2	protein_coding	chr1:67307363-67397090	NC	sh	NOTEST	0	0	0	1	1	no	0	0	0	0	0	0
SERBP1	protein_coding	chr1:67407809-67430415	NC	sh	OK	95.039	93.7812	-0.0192211	0.8394	0.915504	no	86.1719	94.8488	104.096	82.3367	96.8308	102.176
RNU6-387P	snRNA	chr1:67407809-67430415	NC	sh	NOTEST	0	0	0	1	1	no	0	0	0	0	0	0
LINC01702	lncRNA	chr1:67522298-67532612	NC	sh	NOTEST	0	0	0	1	1	no	0	0	0	0	0	0
RNU6-1031P	snRNA	chr1:67541126-67541233	NC	sh	NOTEST	0	0	0	1	1	no	0	0	0	0	0	0
AL590559.1	processed_pseudogene	chr1:67561072-67561446	NC	sh	NOTEST	0	0	0	1	1	no	0	0	0	0	0	0
RN7SL392P	misc_RNA	chr1:67656830-67657129	NC	sh	NOTEST	0	0	0	1	1	no	0	0	0	0	0	0
HNRNPCP9	processed_pseudogene	chr1:67660154-67661013	NC	sh	NOTEST	0	0	0	1	1	no	0	0	0	0	0	0
GADD45A	protein_coding	chr1:67685200-67688334	NC	sh	OK	47.0237	98.3202	1.0641	5e-05	0.000358204	yes	40.5251	51.7008	48.8453	87.0654	109.471	98.4244
GNG12	protein_coding	chr1:67701474-68233120	NC	sh	OK	76.7236	88.033	0.198374	0.0473	0.122909	no	77.125	71.9901	81.0557	88.7598	81.6848	93.6543
RNU7-80P	snRNA	chr1:67701474-68233120	NC	sh	NOTEST	0	0	0	1	1	no	0	0	0	0	0	0
GNG12-AS1	lncRNA	chr1:67701474-68233120	NC	sh	NOTEST	0.193925	0.03745	-2.37246	1	1	no	0.0666587	0.10934	0.405776	0.0680257	0.0443242	0
AL157407.1	processed_pseudogene	chr1:67701474-68233120	NC	sh	NOTEST	0.0561361	0	#NAME?	1	1	no	0.168408	0	0	0	0	0
DIRAS3	protein_coding	chr1:67701474-68233120	NC	sh	NOTEST	0.032226	0	#NAME?	1	1	no	0.046859	0	0.049819	0	0	0
ARL5AP3	processed_pseudogene	chr1:67701474-68233120	NC	sh	NOTEST	0	0	0	1	1	no	0	0	0	0	0	0
WLS	protein_coding	chr1:67701474-68233120	NC	sh	OK	27.4217	16.7706	-0.709381	0.0021	0.00964253	yes	25.154	27.721	29.3901	15.0013	16.4716	18.839
CTBP2P8	processed_pseudogene	chr1:67701474-68233120	NC	sh	NOTEST	0.262972	0.200425	-0.391851	1	1	no	0.269688	0.139173	0.380056	0.33437	0.118923	0.147981
MIR1262	miRNA	chr1:67701474-68233120	NC	sh	NOTEST	0	0	0	1	1	no	0	0	0	0	0	0
RPS7P4	processed_pseudogene	chr1:68242473-68243055	NC	sh	NOTEST	0	0.0559605	inf	1	1	no	0	0	0	0.167881	0	0
COX6B1P7	processed_pseudogene	chr1:68282387-68282622	NC	sh	NOTEST	0	0	0	1	1	no	0	0	0	0	0	0
ELOCP18	processed_pseudogene	chr1:68375326-68375663	NC	sh	NOTEST	0	0	0	1	1	no	0	0	0	0	0	0
AL139413.1	processed_pseudogene	chr1:68381440-68381657	NC	sh	NOTEST	0	0	0	1	1	no	0	0	0	0	0	0
RPE65	protein_coding	chr1:68428821-68449954	NC	sh	NOTEST	0	0.0112327	inf	1	1	no	0	0	0	0.0336982	0	0
DEPDC1	protein_coding	chr1:68474151-68538627	NC	sh	OK	7.51814	5.93579	-0.340934	0.0992	0.21716	no	6.41834	7.28291	8.85316	6.47943	6.24062	5.08733
AL138789.1	lncRNA	chr1:68474151-68538627	NC	sh	OK	9.07184	9.47526	0.0627702	0.8096	0.898774	no	9.20555	9.87499	8.13497	9.90083	8.2586	10.2663
DEPDC1-AS1	lncRNA	chr1:68474151-68538627	NC	sh	NOTEST	0.22872	0.176332	-0.37529	1	1	no	0.103833	0.209877	0.37245	0	0.407396	0.121599
TXNP2	processed_pseudogene	chr1:68474151-68538627	NC	sh	NOTEST	0	0	0	1	1	no	0	0	0	0	0	0
AL035412.1	lncRNA	chr1:68633700-68640425	NC	sh	NOTEST	0	0	0	1	1	no	0	0	0	0	0	0
AL033530.1	lncRNA	chr1:68679201-68943452	NC	sh	NOTEST	0	0	0	1	1	no	0	0	0	0	0	0
AL691520.1	lncRNA	chr1:68974009-69023558	NC	sh	NOTEST	0	0	0	1	1	no	0	0	0	0	0	0
LINC01707	lncRNA	chr1:69055837-69249477	NC	sh	NOTEST	0	0	0	1	1	no	0	0	0	0	0	0
LINC02791	lncRNA	chr1:69055837-69249477	NC	sh	NOTEST	0	0	0	1	1	no	0	0	0	0	0	0
LINC01758	lncRNA	chr1:69433254-69435409	NC	sh	NOTEST	0	0	0	1	1	no	0	0	0	0	0	0
AL359894.1	lncRNA	chr1:69551847-69563715	NC	sh	NOTEST	0	0	0	1	1	no	0	0	0	0	0	0
LRRC7	protein_coding	chr1:69567921-70205579	NC	sh	NOTEST	0	0	0	1	1	no	0	0	0	0	0	0
SGO1P1	processed_pseudogene	chr1:69567921-70205579	NC	sh	NOTEST	0	0	0	1	1	no	0	0	0	0	0	0
AL117353.1	lncRNA	chr1:69567921-70205579	NC	sh	NOTEST	0	0	0	1	1	no	0	0	0	0	0	0
RN7SL538P	misc_RNA	chr1:69567921-70205579	NC	sh	NOTEST	0	0	0	1	1	no	0	0	0	0	0	0
PIN1P1	transcribed_processed_pseudogene	chr1:69567921-70205579	NC	sh	NOTEST	0	0	0	1	1	no	0	0	0	0	0	0
LRRC7-AS1	lncRNA	chr1:69567921-70205579	NC	sh	NOTEST	0	0	0	1	1	no	0	0	0	0	0	0
LRRC40	protein_coding	chr1:69567921-70205579	NC	sh	OK	9.50612	11.6007	0.287284	0.0125	0.0422629	yes	9.46562	8.22391	10.8288	10.9021	11.2182	12.6818
RN7SL242P	misc_RNA	chr1:69567921-70205579	NC	sh	NOTEST	0	0	0	1	1	no	0	0	0	0	0	0
SRSF11	protein_coding	chr1:70205681-70253052	NC	sh	OK	88.6653	102.581	0.210328	0.16655	0.318732	no	80.9801	90.7251	94.2906	105.791	90.3315	111.621
AL353771.1	lncRNA	chr1:70205681-70253052	NC	sh	NOTEST	0	0	0	1	1	no	0	0	0	0	0	0
ANKRD13C	protein_coding	chr1:70258998-70354734	NC	sh	OK	8.6476	9.50855	0.136926	0.28085	0.463537	no	8.85377	8.68689	8.40214	9.0818	9.10347	10.3404
HHLA3	protein_coding	chr1:70354804-70385339	NC	sh	OK	5.0198	7.71914	0.62081	0.0051	0.0202853	yes	5.5463	5.05415	4.45895	7.3813	6.81106	8.96507
HHLA3-AS1	lncRNA	chr1:70354804-70385339	NC	sh	NOTEST	0	0	0	1	1	no	0	0	0	0	0	0
CTH	protein_coding	chr1:70411217-70439851	NC	sh	OK	13.3596	9.1848	-0.54056	5e-05	0.000358204	yes	14.0813	11.331	14.6666	8.31572	9.24322	9.99544
AL354872.2	misc_RNA	chr1:70411217-70439851	NC	sh	NOTEST	0	0	0	1	1	no	0	0	0	0	0	0
AL354872.1	lncRNA	chr1:70445070-70445536	NC	sh	OK	0.834226	0.946928	0.182816	0.8315	0.911065	no	0	2.14268	0.359995	0.718914	1.38004	0.74183
CHORDC1P5	processed_pseudogene	chr1:70530525-70531492	NC	sh	NOTEST	0	0	0	1	1	no	0	0	0	0	0	0
CASP3P1	processed_pseudogene	chr1:70660656-70661265	NC	sh	NOTEST	0	0	0	1	1	no	0	0	0	0	0	0
LINC01788	lncRNA	chr1:70706440-70786468	NC	sh	NOTEST	0	0	0	1	1	no	0	0	0	0	0	0
AL513285.1	lncRNA	chr1:70706440-70786468	NC	sh	NOTEST	0	0	0	1	1	no	0	0	0	0	0	0
PTGER3	protein_coding	chr1:70852352-71047808	NC	sh	NOTEST	0.0148342	0.0113621	-0.38469	1	1	no	0.0144395	0.0300631	0	0	0	0.0340864
AL031429.1	lncRNA	chr1:70852352-71047808	NC	sh	NOTEST	0	0	0	1	1	no	0	0	0	0	0	0
AL031429.2	lncRNA	chr1:70852352-71047808	NC	sh	NOTEST	0	0	0	1	1	no	0	0	0	0	0	0
ZRANB2-AS1	lncRNA	chr1:71048854-71081289	NC	sh	NOTEST	0.0906385	0	#NAME?	1	1	no	0	0	0.271916	0	0	0
ZRANB2	protein_coding	chr1:71048854-71081289	NC	sh	OK	41.2218	56.9707	0.466812	5e-05	0.000358204	yes	38.1933	36.8645	48.6077	52.8434	52.8542	65.2146
[truncated: 58,661 more rows]

## Sheet: 02.DEG.NC_sh.sh-HighExp
Exosomal DNAJB11 promotes the development of pancreatic cancer by modulating EGFR/MAPK pathway
Peng Liu1, Fuqiang Zu1, Hui Chen1,Xiaoli Yin2,*, Xiaodong Tan1,*
1 Department of general surgery, Shengjing Hospital, China Medical University, Shenyang 110004, China
2 Department of Radiology, Shengjing Hospital of China Medical University, Shenyang 110004, China
*Corresponding Author: Xiaodong Tan, 1st Department of general surgery, Shengjing Hospital, China Medical University, Shenyang 110004, China. E-mail:tanxdcmu@163.com.
	Xiaoli Yin: Department of Radiology, Shengjing Hospital of China Medical University, Shenyang 110004, China, E-mail: yinxl057728@163.com.
	These authors have contributed equally to this work.
Title: A complete list of upregulated gene
gene	type	locus	sample_1	sample_2	status	value_1	value_2	log2(fold_change)	p_value	q_value	significant	NC1	NC2	NC3	sh1	sh2	sh3
PLEKHN1	protein_coding	chr1:966481-982093	NC	sh	OK	6.9834	12.7463	0.868078	5e-05	0.000358204	yes	5.76783	8.29057	6.8918	11.0502	14.5438	12.6449
AL645608.7	lncRNA	chr1:995965-998051	NC	sh	OK	0.269415	0.766097	1.5077	0.00025	0.00153243	yes	0.108913	0.412856	0.286477	0.714547	0.779505	0.804238
HES4	protein_coding	chr1:998961-1000172	NC	sh	OK	6.28011	12.722	1.01846	5e-05	0.000358204	yes	4.21287	7.08106	7.54639	11.1173	15.9885	11.0601
AL390719.1	transcribed_unprocessed_pseudogene	chr1:1059707-1069355	NC	sh	OK	0.367007	0.833007	1.18252	0.0127	0.0428237	yes	0.306985	0.268888	0.525146	0.646894	0.437207	1.41492
CDK11B	protein_coding	chr1:1632162-1659012	NC	sh	OK	8.06061	12.3965	0.620977	5e-05	0.000358204	yes	7.45571	8.43725	8.28886	10.429	13.4024	13.3583
CALML6	protein_coding	chr1:1915107-1917296	NC	sh	OK	0.297029	1.28555	2.11371	0.0001	0.000677369	yes	0.187817	0.283127	0.420142	0.537543	2.29081	1.02831
KLHL21	protein_coding	chr1:6590723-6624030	NC	sh	OK	20.5769	34.4319	0.74272	5e-05	0.000358204	yes	18.1523	23.3981	20.1802	32.7321	37.3216	33.242
PER3	protein_coding	chr1:7784319-7853512	NC	sh	OK	4.17117	7.40928	0.828879	0.0003	0.00179661	yes	4.44073	3.78292	4.28987	6.64996	8.04854	7.52934
GPR157	protein_coding	chr1:9100304-9129102	NC	sh	OK	1.49664	3.68014	1.29804	0.0002	0.00126124	yes	1.63562	1.34576	1.50854	7.87945	1.78256	1.3784
H6PD	protein_coding	chr1:9234773-9271337	NC	sh	OK	8.27193	13.1098	0.664355	5e-05	0.000358204	yes	7.67628	8.81827	8.32123	11.9776	14.6351	12.7168
CLCN6	protein_coding	chr1:11761786-11848345	NC	sh	OK	5.64461	8.60211	0.607817	0.00915	0.0328353	yes	5.58353	5.38559	5.96469	8.46566	9.10802	8.23264
UQCRHL	protein_coding	chr1:15807168-15809348	NC	sh	OK	0.9286	1.49614	0.688116	0.0016	0.00769495	yes	0.871863	1.33037	0.583565	1.29003	1.69555	1.50284
LINC01772	lncRNA	chr1:16460947-16499257	NC	sh	OK	0.303582	0.786929	1.37415	0.00155	0.00748317	yes	0.260748	0.414373	0.235625	0.958832	0.642103	0.759854
BX284668.5	lncRNA	chr1:16739937-16972964	NC	sh	OK	16.1952	32.3726	0.999203	0.0027	0.0119329	yes	17.0326	17.4143	14.1388	31.9635	35.1477	30.0065
IFFO2	protein_coding	chr1:18904279-18956676	NC	sh	OK	7.04106	14.2486	1.01696	5e-05	0.000358204	yes	6.9711	7.40935	6.74274	13.6183	15.2927	13.8349
SH2D5	protein_coding	chr1:20719730-20732837	NC	sh	OK	2.90567	8.77772	1.59498	5e-05	0.000358204	yes	2.54661	2.36844	3.80195	7.74488	9.58763	9.00065
PITHD1	protein_coding	chr1:23778417-23788232	NC	sh	OK	16.9078	29.6486	0.81028	5e-05	0.000358204	yes	15.4515	17.0439	18.2279	24.9965	29.9738	33.9756
PNRC2	protein_coding	chr1:23956838-23963462	NC	sh	OK	59.6157	98.6529	0.726671	5e-05	0.000358204	yes	54.4796	57.3476	67.0198	94.6283	93.8966	107.434
SNHG3	lncRNA	chr1:28505942-28539300	NC	sh	OK	14.0222	36.6074	1.38442	5e-05	0.000358204	yes	12.4066	12.9253	16.7347	28.1205	66.2907	15.4111
SNHG12	lncRNA	chr1:28553084-28583132	NC	sh	OK	14.2999	30.1097	1.07423	5e-05	0.000358204	yes	14.4188	14.0375	14.4434	27.7254	30.3555	32.2483
GMEB1	protein_coding	chr1:28668731-28719353	NC	sh	OK	4.0387	6.91038	0.774873	5e-05	0.000358204	yes	4.33576	4.02682	3.75353	6.58223	6.88105	7.26787
ZBTB8A	protein_coding	chr1:32465056-32650903	NC	sh	OK	2.71953	4.93211	0.858846	5e-05	0.000358204	yes	2.2832	2.65615	3.21925	5.24101	4.76189	4.79342
GJB5	protein_coding	chr1:34712736-34859755	NC	sh	OK	21.232	34.7379	0.710271	0.0069	0.0259984	yes	20.7391	23.609	19.3478	34.1748	33.9149	36.124
GJB3	protein_coding	chr1:34712736-34859755	NC	sh	OK	62.3144	118.88	0.931874	5e-05	0.000358204	yes	58.2871	65.8736	62.7823	114.496	121.082	121.063
AGO4	protein_coding	chr1:35808015-35857890	NC	sh	OK	6.46592	12.8936	0.995729	0.00315	0.0135528	yes	6.86659	6.53618	5.99499	13.176	17.3434	8.1614
ZC3H12A	protein_coding	chr1:37474579-37484377	NC	sh	OK	12.0875	24.5078	1.01972	5e-05	0.000358204	yes	11.9503	12.39	11.9221	22.5059	24.9856	26.0317
SNIP1	protein_coding	chr1:37534448-37554293	NC	sh	OK	5.01764	8.08452	0.688155	5e-05	0.000358204	yes	4.60829	4.51744	5.92718	7.31045	9.72727	7.21586
CITED4	protein_coding	chr1:40861053-40862363	NC	sh	OK	1.0445	2.22184	1.08894	0.0003	0.00179661	yes	0.983427	1.29008	0.860003	2.03039	2.61492	2.0202
HYI	protein_coding	chr1:43389881-43456995	NC	sh	OK	28.2758	42.5489	0.589556	0.0085	0.0310437	yes	29.125	28.4579	27.2444	44.7401	44.8348	38.0717
CCDC163	protein_coding	chr1:45493865-45500079	NC	sh	OK	0.579104	1.31588	1.18414	0.0091	0.0326984	yes	0.707132	0.609452	0.420727	1.83146	0.991649	1.12454
CCDC17	protein_coding	chr1:45620043-45624057	NC	sh	OK	0.492291	1.8504	1.91025	5e-05	0.000358204	yes	0.320643	0.676432	0.479798	1.76993	1.94923	1.83205
PRPF38A	protein_coding	chr1:52404601-52553487	NC	sh	OK	14.5583	22.6819	0.639698	0.00925	0.0330652	yes	16.6186	14.8143	12.2421	19.548	24.1893	24.3084
COA7	protein_coding	chr1:52684448-52698347	NC	sh	OK	5.56274	8.68927	0.643438	0.0001	0.000677369	yes	6.03197	5.27088	5.38537	8.63042	8.47993	8.95745
JUN	protein_coding	chr1:58780790-58784047	NC	sh	OK	90.9331	178.195	0.97058	5e-05	0.000358204	yes	82.8866	97.8018	92.1111	158.808	198.081	177.697
GADD45A	protein_coding	chr1:67685200-67688334	NC	sh	OK	47.0237	98.3202	1.0641	5e-05	0.000358204	yes	40.5251	51.7008	48.8453	87.0654	109.471	98.4244
HHLA3	protein_coding	chr1:70354804-70385339	NC	sh	OK	5.0198	7.71914	0.62081	0.0051	0.0202853	yes	5.5463	5.05415	4.45895	7.3813	6.81106	8.96507
GNG5	protein_coding	chr1:84479258-84583620	NC	sh	OK	118.592	186.876	0.656077	5e-05	0.000358204	yes	114.551	129.516	111.709	183.342	195.479	181.808
EVI5	protein_coding	chr1:92508695-92792404	NC	sh	OK	4.91819	7.71651	0.649821	0.01	0.0351631	yes	4.4151	4.15045	6.189	7.47935	8.68341	6.98676
TMED5	protein_coding	chr1:93149741-93369493	NC	sh	OK	42.1949	70.8295	0.747283	5e-05	0.000358204	yes	41.8286	39.3249	45.4311	73.2475	61.2478	77.9933
CCDC18-AS1	lncRNA	chr1:93149741-93369493	NC	sh	OK	9.61121	17.7524	0.885227	0.0138	0.0457063	yes	10.4853	9.734	8.61431	20.9815	12.5789	19.6969
TAF13	protein_coding	chr1:109062485-109076003	NC	sh	OK	24.1398	41.2752	0.77386	5e-05	0.000358204	yes	20.9443	22.7762	28.6991	40.4328	41.0069	42.3859
TRIM33	protein_coding	chr1:114392789-114511203	NC	sh	OK	13.8745	23.2365	0.743951	5e-05	0.000358204	yes	14.1359	13.7828	13.7049	23.0822	20.5882	26.0391
NRAS	protein_coding	chr1:114704468-114716771	NC	sh	OK	31.8108	52.9625	0.735453	5e-05	0.000358204	yes	30.1889	30.0403	35.2033	50.0228	48.4199	60.4447
TRIM45	protein_coding	chr1:117111059-117122587	NC	sh	OK	2.59042	5.99253	1.20998	5e-05	0.000358204	yes	1.72417	3.12405	2.92302	5.13728	6.59873	6.24159
ZNF697	protein_coding	chr1:119619376-119648266	NC	sh	OK	0.612565	1.28806	1.07226	5e-05	0.000358204	yes	0.599529	0.639415	0.598752	1.29173	1.21224	1.36021
LINC01145	transcribed_unprocessed_pseudogene	chr1:145164098-145216058	NC	sh	OK	6.07426	10.2446	0.754081	0.00015	0.000977657	yes	5.548	7.11414	5.56063	11.5269	9.39595	9.81092
NBPF20	protein_coding	chr1:145289899-145405778	NC	sh	OK	0.829205	1.37777	0.732537	0.00055	0.00306004	yes	0.659135	0.776904	1.05158	1.42367	1.32177	1.38787
TXNIP	protein_coding	chr1:145992434-145996579	NC	sh	OK	423.075	1119.99	1.4045	5e-05	0.000358204	yes	391.886	412.224	465.116	1021.07	1100.93	1237.98
PRKAB2	protein_coding	chr1:147155105-147172550	NC	sh	OK	18.5223	37.3542	1.01201	5e-05	0.000358204	yes	16.7956	17.5702	21.2011	36.692	37.0918	38.2789
AC245297.4	lncRNA	chr1:149175747-149321732	NC	sh	OK	1.92599	4.16618	1.11313	0.0001	0.000677369	yes	1.86664	2.03307	1.87826	5.01975	2.9516	4.5272
CIART	protein_coding	chr1:150282542-150287093	NC	sh	OK	1.88706	4.71239	1.32032	5e-05	0.000358204	yes	2.06171	2.08309	1.51638	4.66113	4.93419	4.54183
MCL1	protein_coding	chr1:150548561-150579738	NC	sh	OK	308.898	647.414	1.06756	5e-05	0.000358204	yes	289.365	310.916	326.411	620.32	657.726	664.197
CTSK	protein_coding	chr1:150796207-150808260	NC	sh	OK	2.34072	4.35499	0.895716	5e-05	0.000358204	yes	1.75938	2.3253	2.93749	3.4293	5.46527	4.17041
GABPB2	protein_coding	chr1:151070577-151125542	NC	sh	OK	4.9706	7.48439	0.590465	0.0007	0.003767	yes	5.24998	4.42006	5.24176	6.74177	9.12733	6.58407
POGZ	protein_coding	chr1:151402723-151459494	NC	sh	OK	29.2694	50.3226	0.781812	5e-05	0.000358204	yes	30.6819	27.1582	29.9682	65.2505	50.3203	35.397
S100A6	protein_coding	chr1:153533602-153536244	NC	sh	OK	3577.1	6238.77	0.80247	5e-05	0.000358204	yes	3658.7	3724.78	3347.83	6311.93	6469.59	5934.78
S100A2	protein_coding	chr1:153561107-153567890	NC	sh	OK	13.4684	27.7551	1.04318	5e-05	0.000358204	yes	9.97252	16.5076	13.9249	23.04	31.1755	29.05
S100A14	protein_coding	chr1:153614254-153616986	NC	sh	OK	24.0806	59.2097	1.29796	5e-05	0.000358204	yes	25.7233	22.0747	24.444	50.6113	63.4749	63.543
CHTOP	protein_coding	chr1:153618786-153646306	NC	sh	OK	56.1487	96.2961	0.778226	5e-05	0.000358204	yes	52.099	58.1685	58.1784	90.6106	100.828	97.4494
RIT1	protein_coding	chr1:155897807-155911404	NC	sh	OK	14.1387	22.9554	0.699189	5e-05	0.000358204	yes	12.9922	14.7846	14.6392	22.8247	22.5803	23.4613
PAQR6	protein_coding	chr1:156212981-156248117	NC	sh	OK	1.94459	4.69018	1.27018	5e-05	0.000358204	yes	1.48851	2.42513	1.92013	4.0993	5.3487	4.62254
UAP1	protein_coding	chr1:162561505-162599842	NC	sh	OK	31.2407	60.2414	0.947327	5e-05	0.000358204	yes	27.6546	29.14	36.9277	57.4254	61.4615	61.8374
TBX19	protein_coding	chr1:168280876-168314426	NC	sh	OK	1.7589	2.6994	0.617964	0.0008	0.00422927	yes	1.48462	1.57229	2.21979	2.74061	2.15971	3.19787
SLC19A2	protein_coding	chr1:169463908-169485944	NC	sh	OK	3.93455	6.81263	0.792012	5e-05	0.000358204	yes	3.52657	4.15307	4.12403	7.60232	6.6258	6.20977
GORAB	protein_coding	chr1:170460452-170553446	NC	sh	OK	8.12071	12.8896	0.666535	5e-05	0.000358204	yes	9.00362	6.90717	8.45134	13.3757	11.6944	13.5989
KLHL20	protein_coding	chr1:173714940-173786692	NC	sh	OK	8.50712	13.5401	0.670497	0.0002	0.00126124	yes	6.5937	9.24464	9.68302	13.2336	15.2179	12.1688
GAS5	lncRNA	chr1:173799549-173903549	NC	sh	OK	281.944	505.928	0.843526	5e-05	0.000358204	yes	261.21	268.587	316.034	469.424	511.153	537.207
RPS29P5	processed_pseudogene	chr1:175921974-175922145	NC	sh	OK	0	22.4812	inf	0.00145	0.00705469	yes	0	0	0	0	29.486	37.9575
ABL2	protein_coding	chr1:179099329-179229684	NC	sh	OK	9.06955	17.6666	0.961923	0.0006	0.00330623	yes	8.75143	9.75067	8.70655	17.7771	19.7762	15.4465
QSOX1	protein_coding	chr1:180154868-180204030	NC	sh	OK	57.6668	92.0524	0.674714	5e-05	0.000358204	yes	48.6233	58.3473	66.0299	81.0896	98.0761	96.9915
IER5	protein_coding	chr1:181088699-181092900	NC	sh	OK	5.66185	9.89102	0.804846	5e-05	0.000358204	yes	5.06622	6.34466	5.57466	8.29646	10.3801	10.9965
NMNAT2	protein_coding	chr1:183248236-183418380	NC	sh	OK	1.87137	2.94507	0.654212	0.0152	0.0493017	yes	1.23676	2.07844	2.29891	3.51121	2.44346	2.88055
AL137800.1	lncRNA	chr1:183613536-183619335	NC	sh	OK	2.87731	5.39455	0.906784	0.0001	0.000677369	yes	3.05788	2.98839	2.58566	4.46233	4.76292	6.95842
SWT1	protein_coding	chr1:185157079-185291781	NC	sh	OK	2.8322	5.31747	0.908817	5e-05	0.000358204	yes	2.79743	2.36293	3.33624	5.98504	4.73785	5.22952
IGFN1	protein_coding	chr1:201190823-201228952	NC	sh	OK	3.30809	6.73738	1.02619	5e-05	0.000358204	yes	3.16296	3.40772	3.3536	6.54744	7.39039	6.2743
PPP1R15B	protein_coding	chr1:204377849-204494724	NC	sh	OK	32.3995	49.346	0.60696	5e-05	0.000358204	yes	31.2439	31.6462	34.3085	48.3518	49.6368	50.0494
AL512306.2	lncRNA	chr1:204617169-204685738	NC	sh	OK	0.141231	0.991261	2.81121	0.00025	0.00153243	yes	0.190454	0.134052	0.0991857	0.872994	0.646762	1.45403
FCMR	protein_coding	chr1:206897442-206923247	NC	sh	OK	0.254389	1.66755	2.71262	0.00015	0.000977657	yes	0.128241	0.361323	0.273604	1.52114	1.58245	1.89905
YOD1	protein_coding	chr1:207034365-207081024	NC	sh	OK	10.2121	16.9313	0.729415	5e-05	0.000358204	yes	9.90675	9.69359	11.036	16.4711	16.3548	17.968
MIR29B2CHG	lncRNA	chr1:207801517-207879115	NC	sh	OK	0.393135	0.870341	1.14655	0.0003	0.00179661	yes	0.382568	0.32488	0.471958	0.884513	0.999691	0.726819
LAMB3	protein_coding	chr1:209614869-209652425	NC	sh	OK	226.884	663.829	1.54886	5e-05	0.000358204	yes	209.039	238.56	233.051	593.061	704.675	693.752
G0S2	protein_coding	chr1:209661363-209734949	NC	sh	OK	69.005	203.625	1.56114	5e-05	0.000358204	yes	63.9239	71.7552	71.3361	191.735	214.811	204.329
LINC00467	lncRNA	chr1:211382735-211435570	NC	sh	OK	7.88611	13.0478	0.726418	0.00015	0.000977657	yes	6.24261	8.67441	8.74131	12.4986	11.4972	15.1475
ATF3	protein_coding	chr1:212565333-212620777	NC	sh	OK	14.9661	26.0915	0.801881	5e-05	0.000358204	yes	13.5222	15.3958	15.9804	25.5495	26.0975	26.6276
DUSP10	protein_coding	chr1:221701423-221742089	NC	sh	OK	4.70258	9.31716	0.986439	5e-05	0.000358204	yes	3.31975	5.79865	4.98933	8.32549	10.5695	9.05645
SDE2	protein_coding	chr1:225982701-225999343	NC	sh	OK	9.97354	15.0631	0.594843	5e-05	0.000358204	yes	8.82407	10.4057	10.6908	13.3975	16.3144	15.4775
IRF2BP2	protein_coding	chr1:234604268-234609525	NC	sh	OK	83.7345	152.993	0.86957	5e-05	0.000358204	yes	79.9279	83.5425	87.733	154.92	152.994	151.064
NID1	protein_coding	chr1:235975829-236065109	NC	sh	OK	19.0685	30.3696	0.671436	5e-05	0.000358204	yes	18.2064	19.2711	19.7282	29.6496	29.2469	32.2125
ZNF669	protein_coding	chr1:247099961-247104372	NC	sh	OK	2.31525	3.8033	0.716082	0.0008	0.00422927	yes	2.44946	2.35612	2.14018	3.98522	2.96969	4.45499
ID2	protein_coding	chr2:8666635-8684461	NC	sh	OK	4.80864	8.39891	0.804573	5e-05	0.000358204	yes	3.10309	6.82773	4.49509	9.52572	6.97901	8.69199
MBOAT2	protein_coding	chr2:8852689-9003709	NC	sh	OK	90.9761	141.962	0.64195	0.0022	0.0100183	yes	92.689	86.8884	93.3508	133.196	133.947	158.744
AC104794.3	lncRNA	chr2:10039091-10040663	NC	sh	OK	0.819792	2.18193	1.41227	5e-05	0.000358204	yes	0.685142	0.996784	0.777451	1.79351	2.09998	2.65231
KLF11	protein_coding	chr2:10042848-10054866	NC	sh	OK	11.4604	24.3915	1.08972	5e-05	0.000358204	yes	9.73374	11.7271	12.9203	22.4587	23.6235	27.0922
ODC1	protein_coding	chr2:10439967-10448327	NC	sh	OK	82.0793	341.784	2.058	5e-05	0.000358204	yes	73.4833	77.6291	95.1254	303.594	351.732	370.027
ODC1-DT	lncRNA	chr2:10448688-10457693	NC	sh	OK	0.434065	1.35437	1.64164	0.0001	0.000677369	yes	0.407349	0.369606	0.525239	1.37892	1.31451	1.36967
TTC32	protein_coding	chr2:19896630-19901983	NC	sh	OK	9.41513	14.3442	0.607414	0.00065	0.00353377	yes	10.9879	8.31522	8.9423	15.3859	12.472	15.1747
KLHL29	protein_coding	chr2:23385178-23708611	NC	sh	OK	0.832987	4.0485	2.28102	5e-05	0.000358204	yes	0.678995	1.11035	0.709617	4.0424	4.18441	3.91869
SF3B6	protein_coding	chr2:24067585-24076373	NC	sh	OK	111.15	167.886	0.594971	5e-05	0.000358204	yes	102.209	109.038	122.204	160.708	169.261	173.689
AC092164.1	lncRNA	chr2:28707510-28870309	NC	sh	OK	0.830655	3.39581	2.03144	0.0086	0.0313425	yes	0.787988	0.676485	1.02749	3.69457	3.03017	3.4627
YPEL5	protein_coding	chr2:30146940-30160533	NC	sh	OK	40.294	63.2433	0.650348	5e-05	0.000358204	yes	34.8984	41.6354	44.3482	57.4334	61.9377	70.3589
LTBP1	protein_coding	chr2:32946952-33399509	NC	sh	OK	17.0506	31.5992	0.890062	5e-05	0.000358204	yes	16.2992	16.5276	18.3251	27.7865	32.388	34.623
THUMPD2	protein_coding	chr2:39736059-39779267	NC	sh	OK	5.65114	10.793	0.933478	5e-05	0.000358204	yes	4.55064	6.05307	6.34972	4.82057	20.3581	7.20026
SRBD1	protein_coding	chr2:45388679-45612165	NC	sh	OK	4.94518	7.53249	0.607103	0.0051	0.0202853	yes	4.56134	4.27104	6.00316	7.83704	6.08934	8.67109
PRKCE	protein_coding	chr2:45651344-46187990	NC	sh	OK	5.37285	9.08199	0.757321	5e-05	0.000358204	yes	5.22591	4.90701	5.98563	7.94356	10.9513	8.35115
PELI1	protein_coding	chr2:64092651-64252859	NC	sh	OK	25.0487	41.4651	0.727159	5e-05	0.000358204	yes	23.4234	24.7439	26.9788	36.0911	42.9305	45.3736
RAB1A	protein_coding	chr2:65056365-65130331	NC	sh	OK	121.051	190.948	0.657568	5e-05	0.000358204	yes	107.459	122.865	132.828	164.817	188.772	219.256
MXD1	protein_coding	chr2:69893955-69942945	NC	sh	OK	28.5587	54.6907	0.937366	5e-05	0.000358204	yes	27.7161	27.611	30.3489	51.3057	54.944	57.8224
EXOC6B	protein_coding	chr2:72175983-72826041	NC	sh	OK	7.88607	12.0227	0.608377	0.0002	0.00126124	yes	7.13518	7.49016	9.03288	11.7545	12.4482	11.8653
EGR4	protein_coding	chr2:73290928-73293701	NC	sh	OK	1.19034	1.92751	0.695368	0.00065	0.00353377	yes	1.27752	1.04875	1.24474	1.60494	2.09367	2.08392
ALMS1	protein_coding	chr2:73385757-73625166	NC	sh	OK	3.35634	5.86985	0.806433	5e-05	0.000358204	yes	3.32317	3.28912	3.45673	5.92609	5.546	6.13745
LBX2	protein_coding	chr2:74497516-74504678	NC	sh	OK	2.31143	4.40307	0.929726	0.01005	0.0353119	yes	2.10517	2.84343	1.98568	5.19565	4.00915	4.00441
EVA1A	protein_coding	chr2:75469301-75569722	NC	sh	OK	1.88535	3.42609	0.861734	0.01315	0.043997	yes	1.96563	1.42252	2.26789	2.46295	4.47844	3.3369
TMSB10	protein_coding	chr2:84821649-84907008	NC	sh	OK	4132.17	6237.91	0.594163	5e-05	0.000358204	yes	3869.46	4160.21	4366.85	5740.96	6539.29	6433.49
RGPD2	protein_coding	chr2:87439522-87825952	NC	sh	OK	0.70927	1.3346	0.912005	0.0029	0.0126707	yes	0.505062	0.667464	0.955286	1.24009	1.53347	1.23025
EIF2AK3	protein_coding	chr2:88538719-88627464	NC	sh	OK	5.04452	7.7055	0.611171	0.00715	0.0268305	yes	5.39032	4.72699	5.01626	7.04373	7.45972	8.61306
AC006453.3	transcribed_unprocessed_pseudogene	chr2:89533184-89585652	NC	sh	OK	3.96583	8.37959	1.07926	0.00085	0.00445097	yes	2.65735	4.7825	4.45766	4.54385	17.7249	2.87002
LSP1P4	transcribed_unprocessed_pseudogene	chr2:91589493-91659972	NC	sh	OK	1.07874	5.32002	2.30209	0.00085	0.00445097	yes	1.63907	1.14121	0.455937	0.522599	1.33054	14.1069
FAHD2CP	transcribed_unprocessed_pseudogene	chr2:96010550-96039451	NC	sh	OK	0.875864	2.14351	1.2912	0.0002	0.00126124	yes	0.985962	0.699303	0.942326	2.1658	2.69503	1.5697
AC092683.1	lncRNA	chr2:97416164-97434847	NC	sh	OK	0.793314	2.22257	1.48627	0.0024	0.0107937	yes	1.54131	0.542333	0.296305	1.64542	2.5561	2.46619
ANKRD36B	protein_coding	chr2:97492662-97589965	NC	sh	OK	2.22438	3.56752	0.681519	0.0016	0.00769495	yes	1.83857	2.80356	2.03099	3.19869	4.4148	3.08906
RFX8	protein_coding	chr2:101397358-101475112	NC	sh	OK	0.647852	1.66973	1.36588	0.00115	0.00580172	yes	0.41623	0.924862	0.602464	1.30166	1.90041	1.80714
IL1R1	protein_coding	chr2:102064543-102182108	NC	sh	OK	1.58308	3.22093	1.02474	0.0002	0.00126124	yes	1.26685	1.58981	1.89257	3.84093	3.36723	2.45463
IL1RL1	protein_coding	chr2:102311501-102398775	NC	sh	OK	6.05763	12.3337	1.02578	5e-05	0.000358204	yes	5.6422	5.06173	7.46897	12.4295	11.0862	13.4855
SOWAHC	protein_coding	chr2:109614363-109618990	NC	sh	OK	22.852	43.6858	0.934846	5e-05	0.000358204	yes	22.6182	24.3432	21.5946	43.399	44.2952	43.3634
MIR4435-2HG	lncRNA	chr2:110732572-111884690	NC	sh	OK	67.3562	128.125	0.927673	5e-05	0.000358204	yes	74.2583	62.952	64.8583	118.478	130.177	135.721
BCL2L11	protein_coding	chr2:110732572-111884690	NC	sh	OK	7.5603	12.5714	0.733627	0.00035	0.00206204	yes	6.62422	7.81897	8.23772	12.0382	11.7217	13.9542
ZC3H8	protein_coding	chr2:112211528-112255136	NC	sh	OK	5.66847	9.0541	0.675612	0.00595	0.0230677	yes	4.32182	5.94381	6.73979	10.1071	7.28803	9.76718
WASH2P	transcribed_unprocessed_pseudogene	chr2:113588549-113601261	NC	sh	OK	1.83707	3.2815	0.836948	5e-05	0.000358204	yes	1.68979	1.83318	1.98825	2.88034	3.47109	3.49308
AC009404.1	lncRNA	chr2:117833936-117841658	NC	sh	OK	0.735707	1.95643	1.41102	5e-05	0.000358204	yes	0.624725	0.92092	0.661476	2.28322	1.68565	1.90044
GPR39	protein_coding	chr2:132416804-132671579	NC	sh	OK	8.60713	14.9828	0.799704	5e-05	0.000358204	yes	7.24702	8.69234	9.88205	14.0821	17.0428	13.8236
AC007405.4	lncRNA	chr2:170700367-170861151	NC	sh	OK	0.87824	1.88576	1.10246	0.00705	0.0264913	yes	1.14215	0.499283	0.993287	1.85697	1.05021	2.7501
DLX1	protein_coding	chr2:172084739-172089677	NC	sh	OK	1.28477	1.97491	0.620273	0.0139	0.0459713	yes	1.03906	1.15011	1.66515	1.56018	2.11847	2.24609
DLX2	protein_coding	chr2:172099437-172102900	NC	sh	OK	1.03671	2.55348	1.30045	5e-05	0.000358204	yes	0.977226	1.54154	0.591368	2.54381	2.6063	2.51033
FTH1P20	processed_pseudogene	chr2:180571711-180916939	NC	sh	OK	2.56971	5.40174	1.07182	0.00155	0.00748317	yes	3.03167	1.95318	2.72429	4.04974	6.57489	5.58059
PPP1R1C	protein_coding	chr2:181954240-182131398	NC	sh	OK	11.6914	29.8252	1.35109	5e-05	0.000358204	yes	11.8477	11.6296	11.5969	29.7995	33.3044	26.3718
SATB2	protein_coding	chr2:199269499-199476935	NC	sh	OK	5.99213	11.0002	0.876393	5e-05	0.000358204	yes	6.39178	5.81713	5.7675	10.6254	11.1175	11.2579
BZW1	protein_coding	chr2:200678232-200827338	NC	sh	OK	216.433	356.281	0.719091	5e-05	0.000358204	yes	192.824	228.433	228.043	327.179	345.832	395.832
CFLAR-AS1	lncRNA	chr2:201116153-201176687	NC	sh	OK	0.495828	2.83962	2.51778	5e-05	0.000358204	yes	0.151567	0.535046	0.800873	4.20029	3.07758	1.24098
CYP20A1	protein_coding	chr2:203238976-203306026	NC	sh	OK	19.9971	31.0905	0.636686	5e-05	0.000358204	yes	18.225	19.4278	22.3383	28.869	33.4109	30.9917
KLF7	protein_coding	chr2:207074136-207625928	NC	sh	OK	16.0219	26.748	0.739382	5e-05	0.000358204	yes	18.0164	14.9944	15.0551	26.9801	25.8256	27.4382
PECR	protein_coding	chr2:215942583-216102783	NC	sh	OK	23.2867	37.4427	0.685176	5e-05	0.000358204	yes	23.4437	22.2228	24.1938	34.9606	40.7898	36.5778
AC012510.1	lncRNA	chr2:218607854-218637184	NC	sh	OK	1.37423	2.97228	1.11295	0.0055	0.0216331	yes	1.43488	1.00708	1.68074	2.83535	2.60773	3.47378
DNAJB2	protein_coding	chr2:219279266-219286900	NC	sh	OK	32.7893	57.0954	0.800149	5e-05	0.000358204	yes	29.3501	35.6439	33.3741	49.3393	61.9676	59.9794
ACSL3	protein_coding	chr2:222860941-222944639	NC	sh	OK	29.0965	61.6367	1.08294	5e-05	0.000358204	yes	28.7825	27.477	31.0301	56.0058	60.1677	68.7367
CCL20	protein_coding	chr2:227805738-227817564	NC	sh	OK	19.6878	33.1983	0.753805	5e-05	0.000358204	yes	18.6401	16.1369	24.2865	32.8713	31.7145	35.0091
LINC00471	lncRNA	chr2:231508421-231514366	NC	sh	OK	0.582027	1.526	1.3906	0.0002	0.00126124	yes	0.376009	1.08071	0.289365	1.39108	1.90821	1.27872
ACKR3	protein_coding	chr2:236567786-236582354	NC	sh	OK	3.17255	10.7505	1.76069	5e-05	0.000358204	yes	4.1192	2.76744	2.63101	8.95584	11.4995	11.7962
KLHL30	protein_coding	chr2:238138667-238155994	NC	sh	OK	1.9666	2.95604	0.587965	5e-05	0.000358204	yes	2.17242	2.25449	1.47289	2.68492	3.36741	2.8158
ERFE	protein_coding	chr2:238158969-238168900	NC	sh	OK	11.8884	20.0776	0.756033	5e-05	0.000358204	yes	9.92603	12.7226	13.0166	18.4953	22.8705	18.8671
HES6	protein_coding	chr2:238224551-238300620	NC	sh	OK	4.39769	7.27674	0.726545	0.0027	0.0119329	yes	4.72049	4.36134	4.11125	6.84908	7.80374	7.1774
ASB1	protein_coding	chr2:238426741-238452250	NC	sh	OK	28.4558	45.8636	0.688627	5e-05	0.000358204	yes	26.9155	28.8615	29.5903	42.6118	53.0827	41.8963
LINC01940	lncRNA	chr2:238919301-238926269	NC	sh	OK	0.437614	1.26531	1.53176	5e-05	0.000358204	yes	0.455162	0.404451	0.453228	1.293	1.38957	1.11336
LINC01881	transcribed_unprocessed_pseudogene	chr2:242088632-242160153	NC	sh	OK	2.02523	3.51921	0.797161	0.01095	0.0378004	yes	2.43729	1.85835	1.78006	4.313	3.07837	3.16625
LMCD1	protein_coding	chr3:7951262-8611924	NC	sh	OK	11.5451	18.361	0.669359	5e-05	0.000358204	yes	12.0904	11.163	11.382	18.5089	19.3451	17.2289
SSUH2	protein_coding	chr3:8619399-8963773	NC	sh	OK	0.460196	3.6737	2.99691	5e-05	0.000358204	yes	0.272192	0.344826	0.763571	3.71632	3.71749	3.58729
OXTR	protein_coding	chr3:8619399-8963773	NC	sh	OK	1.13111	3.39715	1.58658	5e-05	0.000358204	yes	1.11545	1.18719	1.09071	3.63358	2.84439	3.71347
XPC	protein_coding	chr3:14125014-14178621	NC	sh	OK	9.11701	14.1744	0.636659	0.00555	0.0217925	yes	9.72537	8.14973	9.47594	13.7731	15.1464	13.6038
SH3BP5-AS1	lncRNA	chr3:15254183-15341368	NC	sh	OK	1.39244	3.81062	1.45242	5e-05	0.000358204	yes	1.35315	1.15029	1.67387	3.62386	4.10878	3.69923
DPH3	protein_coding	chr3:16257060-16264969	NC	sh	OK	9.03572	17.5907	0.961102	5e-05	0.000358204	yes	8.04567	11.1395	7.92196	16.5572	14.6259	21.5891
AZI2	protein_coding	chr3:28241583-30010391	NC	sh	OK	21.3268	33.2759	0.641811	0.0011	0.00558007	yes	19.4146	20.1261	24.4398	28.5883	31.0742	40.1652
AC112220.2	lncRNA	chr3:33793643-33798539	NC	sh	OK	0.729631	1.37116	0.910158	5e-05	0.000358204	yes	0.661591	0.427939	1.09936	1.13855	1.47576	1.49917
SLC22A14	protein_coding	chr3:38282293-38318575	NC	sh	OK	0.15899	0.898086	2.49792	0.00835	0.0305687	yes	0.196659	0.0609025	0.219408	0.270017	0.635198	1.78904
CSRNP1	protein_coding	chr3:39141854-39172952	NC	sh	OK	6.27019	10.6798	0.76831	5e-05	0.000358204	yes	5.99366	6.44971	6.36718	9.41899	11.4449	11.1757
EIF1B	protein_coding	chr3:40309706-40312424	NC	sh	OK	72.8147	124.854	0.777937	5e-05	0.000358204	yes	71.4021	70.8199	76.2221	118.92	131.66	123.981
ZNF621	protein_coding	chr3:40524877-40574685	NC	sh	OK	5.28534	8.06699	0.610034	0.0008	0.00422927	yes	4.91321	5.95951	4.98329	7.94575	8.66341	7.5918
CDCP1	protein_coding	chr3:45082276-45146422	NC	sh	OK	94.8134	142.442	0.587215	5e-05	0.000358204	yes	92.7546	98.4639	93.2217	139.017	145.074	143.236
TMEM158	protein_coding	chr3:45224465-45226287	NC	sh	OK	9.95957	31.5229	1.66225	5e-05	0.000358204	yes	9.62611	11.9268	8.32575	34.3746	33.5026	26.6916
LZTFL1	protein_coding	chr3:45823315-45916042	NC	sh	OK	3.93072	6.4338	0.710877	0.0001	0.000677369	yes	4.12736	3.80479	3.86002	6.22873	6.82384	6.24884
CCR5AS	lncRNA	chr3:46364954-46407059	NC	sh	OK	3.97532	8.03554	1.01532	5e-05	0.000358204	yes	4.98213	3.71319	3.23066	6.08015	10.0469	7.97957
TMIE	protein_coding	chr3:46694527-46710886	NC	sh	OK	0.460799	0.771318	0.743186	0.0128	0.0430767	yes	0.293903	0.439981	0.648514	0.525325	1.08569	0.702933
TMA7	protein_coding	chr3:48432163-48446656	NC	sh	OK	98.5276	150.835	0.614377	5e-05	0.000358204	yes	82.3003	102.247	111.035	127.937	154.342	170.228
AC141002.1	lncRNA	chr3:48672454-48672733	NC	sh	OK	0	2.49394	inf	0.00145	0.00705469	yes	0	0	0	2.22206	3.08329	2.17646
GMPPB	protein_coding	chr3:49689537-49723951	NC	sh	OK	4.91318	11.8128	1.26562	5e-05	0.000358204	yes	4.16899	5.5562	5.01434	10.0732	12.9017	12.4634
PHF7	protein_coding	chr3:52410659-52423641	NC	sh	OK	2.19128	3.29105	0.586776	0.0106	0.0368039	yes	1.78046	2.66441	2.12897	3.43076	2.8663	3.57609
SELENOK	protein_coding	chr3:53884416-53891962	NC	sh	OK	12.0901	18.4742	0.611693	5e-05	0.000358204	yes	12.3122	12.8312	11.1268	18.8957	19.3204	17.2067
ARF4	protein_coding	chr3:57571362-57600927	NC	sh	OK	208.682	337.206	0.692328	5e-05	0.000358204	yes	190.541	205.109	230.394	312.863	335.155	363.601
FHIT	protein_coding	chr3:59050163-61251459	NC	sh	OK	1.24836	13.8486	3.47163	5e-05	0.000358204	yes	1.27342	1.19351	1.27815	29.0828	1.40856	11.0544
KBTBD8	protein_coding	chr3:66998306-67011210	NC	sh	OK	0.766711	1.55241	1.01775	0.003	0.0130416	yes	0.606744	0.654895	1.0385	1.37903	1.3426	1.93561
EOGT	protein_coding	chr3:68975216-69013684	NC	sh	OK	8.08076	12.6202	0.643176	0.0001	0.000677369	yes	7.83076	6.4259	9.98563	12.7064	10.4317	14.7226
ARL13B	protein_coding	chr3:93980138-94131832	NC	sh	OK	3.41158	6.02449	0.820398	0.00015	0.000977657	yes	3.36424	3.54997	3.32054	5.5332	5.64839	6.89188
PDCL3P4	processed_pseudogene	chr3:101712471-101713191	NC	sh	OK	4.31295	6.69199	0.633761	0.0023	0.010405	yes	3.70422	4.47063	4.76399	6.75048	6.31888	7.0066
CNBP	protein_coding	chr3:129167826-129183922	NC	sh	OK	194.889	308.332	0.66183	5e-05	0.000358204	yes	182.479	197.468	204.72	288.923	309.226	326.846
H1-10	protein_coding	chr3:129314770-129326225	NC	sh	OK	46.5538	109.675	1.23626	5e-05	0.000358204	yes	39.7911	55.0987	44.7717	100.939	120.157	107.928
AMOTL2	protein_coding	chr3:134351851-134375479	NC	sh	OK	28.9748	44.3598	0.614454	5e-05	0.000358204	yes	26.0079	30.4198	30.4966	43.2675	44.4971	45.3148
AC046134.2	lncRNA	chr3:139389760-139782699	NC	sh	OK	1.32771	3.13717	1.24053	0.0004	0.00231122	yes	0.999869	1.07422	1.90903	2.28262	3.16888	3.96
SERP1	protein_coding	chr3:150541997-150630445	NC	sh	OK	74.4866	140.772	0.918312	5e-05	0.000358204	yes	66.6729	69.192	87.5948	128.578	146.278	147.461
AADACP1	transcribed_unprocessed_pseudogene	chr3:151733915-151928175	NC	sh	OK	24.6673	66.2021	1.42428	5e-05	0.000358204	yes	25.4783	24.4892	24.0343	104.79	54.6203	39.1961
SSR3	protein_coding	chr3:156037700-156555184	NC	sh	OK	78.7885	145.664	0.886585	5e-05	0.000358204	yes	69.8451	73.1318	93.3885	140.066	130.804	166.121
MLF1	protein_coding	chr3:158571162-158607252	NC	sh	OK	4.6797	7.7912	0.735429	5e-05	0.000358204	yes	4.04925	3.54148	6.44838	7.97083	7.85135	7.55142
EIF5A2	protein_coding	chr3:170888417-170908644	NC	sh	OK	5.71661	10.4637	0.872166	5e-05	0.000358204	yes	5.75145	5.14394	6.25444	10.2684	9.97998	11.1429
LAMP3	protein_coding	chr3:183122214-183163839	NC	sh	OK	2.26476	6.47746	1.51607	5e-05	0.000358204	yes	2.2915	2.33748	2.16529	6.13121	6.98702	6.31414
B3GNT5	protein_coding	chr3:183178042-183428778	NC	sh	OK	46.8773	74.6452	0.67116	5e-05	0.000358204	yes	45.4098	44.5837	50.6384	74.3191	66.2085	83.4081
KLHL24	protein_coding	chr3:183635609-183684519	NC	sh	OK	7.90104	14.4312	0.869072	5e-05	0.000358204	yes	7.34597	7.05133	9.30583	13.7026	13.9836	15.6072
EEF1AKMT4	protein_coding	chr3:184249671-184293031	NC	sh	OK	4.27614	8.39017	0.972389	5e-05	0.000358204	yes	3.46551	5.39747	3.96545	6.99621	10.236	7.93832
TBCCD1	protein_coding	chr3:186538440-186773476	NC	sh	OK	4.20281	6.84716	0.70415	0.00545	0.0214609	yes	4.38447	3.74307	4.4809	5.62552	7.34397	7.57199
IL1RAP	protein_coding	chr3:190514050-190659750	NC	sh	OK	13.4898	21.4946	0.672102	5e-05	0.000358204	yes	14.2457	10.8954	15.3284	19.7192	22.2276	22.5371
ATP13A3	protein_coding	chr3:194402671-194521156	NC	sh	OK	68.2109	114.143	0.742772	5e-05	0.000358204	yes	64.3882	66.0216	74.2228	115.335	104.205	122.89
FAM43A	protein_coding	chr3:194685882-194689037	NC	sh	OK	33.3363	62.0196	0.895628	5e-05	0.000358204	yes	29.107	38.9069	31.9952	54.7257	71.3048	60.0283
MUC20P1	unprocessed_pseudogene	chr3:195614946-195620233	NC	sh	OK	0.366558	0.818736	1.15936	0.00215	0.00982959	yes	0.41592	0.399559	0.284195	0.97147	0.914876	0.569863
MELTF	protein_coding	chr3:196988620-197029817	NC	sh	OK	11.0298	21.2759	0.947817	5e-05	0.000358204	yes	9.48771	12.4273	11.1744	17.2846	25.5856	20.9577
GRK4	protein_coding	chr4:2963570-3040760	NC	sh	OK	1.14743	1.94366	0.760366	0.0062	0.023856	yes	1.09542	1.27428	1.0726	1.4483	2.54356	1.83912
ZBTB49	protein_coding	chr4:4290250-4321786	NC	sh	OK	1.54407	2.76829	0.842257	0.0075	0.027984	yes	1.60085	0.981525	2.04984	2.77742	3.45312	2.07434
S100P	protein_coding	chr4:6693877-6697170	NC	sh	OK	144.105	220.179	0.611555	5e-05	0.000358204	yes	134.552	152.277	145.488	219.938	228.528	212.072
AC005674.2	lncRNA	chr4:10068088-10073019	NC	sh	OK	0.963048	1.57332	0.708132	5e-05	0.000358204	yes	0.826368	1.15513	0.907651	1.67524	1.3757	1.66903
CPEB2	protein_coding	chr4:15002673-15446166	NC	sh	OK	11.034	22.1607	1.00605	5e-05	0.000358204	yes	11.3166	10.5839	11.2014	22.4029	20.6326	23.4465
RELL1	protein_coding	chr4:37453924-37686376	NC	sh	OK	9.56408	14.4346	0.593833	5e-05	0.000358204	yes	8.85451	9.31207	10.5257	13.8191	14.2903	15.1944
TMEM156	protein_coding	chr4:38966743-39032922	NC	sh	OK	1.66834	5.43362	1.7035	5e-05	0.000358204	yes	1.25776	1.69588	2.05137	5.13637	5.61153	5.55297
N4BP2	protein_coding	chr4:40042916-40158252	NC	sh	OK	5.96335	10.0756	0.756672	5e-05	0.000358204	yes	6.21086	5.55075	6.12843	9.72923	9.50933	10.9882
FIP1L1	protein_coding	chr4:53377640-54298245	NC	sh	OK	15.7655	23.7001	0.588124	0.00035	0.00206204	yes	15.2214	15.5641	16.5111	23.0706	23.9629	24.0669
CHIC2	protein_coding	chr4:53377640-54298245	NC	sh	OK	22.1542	43.6685	0.979014	5e-05	0.000358204	yes	21.2729	22.1155	23.0741	36.6722	45.2493	49.0841
CXCL8	protein_coding	chr4:73740540-73743716	NC	sh	OK	13.5799	24.3479	0.842323	5e-05	0.000358204	yes	11.196	13.7602	15.7835	23.6526	22.7834	26.6076
CXCL1	protein_coding	chr4:73869392-73871308	NC	sh	OK	4.29091	8.02104	0.902504	5e-05	0.000358204	yes	4.12796	4.48956	4.25522	6.16247	8.60138	9.29926
CXCL5	protein_coding	chr4:73995641-74007682	NC	sh	OK	7.08263	11.2256	0.66444	5e-05	0.000358204	yes	6.25675	6.6362	8.35493	10.2907	10.2399	13.1463
CXCL3	protein_coding	chr4:74036588-74038807	NC	sh	OK	8.59535	23.3189	1.43987	5e-05	0.000358204	yes	7.09178	9.23609	9.45818	20.8471	23.1296	25.9799
CXCL2	protein_coding	chr4:74097039-74099196	NC	sh	OK	34.215	69.0066	1.0121	5e-05	0.000358204	yes	32.1622	34.4543	36.0286	67.0026	64.4899	75.5272
EREG	protein_coding	chr4:74365144-74388749	NC	sh	OK	93.9829	216.2	1.2019	5e-05	0.000358204	yes	90.7019	89.4204	101.826	219.39	189.669	239.542
AREG	protein_coding	chr4:74445135-74455005	NC	sh	OK	123.698	241.815	0.967073	5e-05	0.000358204	yes	114.139	125.454	131.502	226.205	234.307	264.931
TRMT10A	protein_coding	chr4:99546708-99625913	NC	sh	OK	2.33206	3.85937	0.726759	0.00455	0.0184324	yes	2.76318	1.86533	2.36767	2.14201	2.58329	6.85281
OSTC	protein_coding	chr4:108650584-108667820	NC	sh	OK	89.0599	137.035	0.6217	5e-05	0.000358204	yes	82.7017	87.2897	97.1884	128.847	128.059	154.201
TIFA	protein_coding	chr4:112274536-112442621	NC	sh	OK	3.65706	7.68753	1.07183	0.0005	0.00281133	yes	3.5109	3.602	3.85829	7.84564	8.00614	7.21081
METTL14	protein_coding	chr4:118685391-118715433	NC	sh	OK	4.57099	7.25945	0.667354	0.0149	0.0486029	yes	4.35103	4.6458	4.71614	8.02106	8.20847	5.54884
USP53	protein_coding	chr4:119192772-119295517	NC	sh	OK	20.0522	32.0755	0.677716	0.00015	0.000977657	yes	18.6232	19.5043	22.029	30.4368	28.8382	36.9517
C4orf3	protein_coding	chr4:119296418-119304445	NC	sh	OK	11.3176	17.3821	0.619043	5e-05	0.000358204	yes	10.069	11.0901	12.7936	16.2036	15.4184	20.5244
ANXA5	protein_coding	chr4:121667945-121696995	NC	sh	OK	172.492	313.269	0.860873	5e-05	0.000358204	yes	154.949	168.084	194.443	279.901	320.556	339.349
NOCT	protein_coding	chr4:139015780-139177218	NC	sh	OK	3.62902	5.88862	0.698351	0.00675	0.0255238	yes	2.92217	3.8891	4.07578	5.89123	5.97085	5.8038
AADAT	protein_coding	chr4:170060221-170091699	NC	sh	OK	0.231599	0.762183	1.71851	0.0021	0.00964253	yes	0.165618	0.274568	0.254612	0.70481	0.834502	0.747238
CASP3	protein_coding	chr4:184627695-184649509	NC	sh	OK	18.8006	33.2954	0.824547	5e-05	0.000358204	yes	18.5133	17.1421	20.7463	29.7637	34.3086	35.814
ACSL1	protein_coding	chr4:184755594-184855751	NC	sh	OK	0.552673	1.3007	1.23479	0.0009	0.00467201	yes	0.394668	0.666483	0.596867	1.20618	1.70643	0.989482
ZDHHC11	protein_coding	chr5:795605-892801	NC	sh	OK	5.94564	25.553	2.10359	5e-05	0.000358204	yes	6.44088	7.25842	4.13764	23.7592	26.6594	26.2405
ZNF622	protein_coding	chr5:16451518-16465800	NC	sh	OK	22.5507	37.8483	0.747055	5e-05	0.000358204	yes	21.2738	22.044	24.3342	33.5968	37.8707	42.0773
AC025181.2	lncRNA	chr5:32174470-32175272	NC	sh	OK	1.07964	2.64836	1.29455	0.00135	0.00664312	yes	1.84654	0.619677	0.772703	1.86811	2.79266	3.28432
HMGCS1	protein_coding	chr5:43287469-43313512	NC	sh	OK	22.1616	34.8217	0.651925	5e-05	0.000358204	yes	18.2605	21.3371	26.8872	33.6484	36.2604	34.5563
ELOVL7	protein_coding	chr5:60751790-60844274	NC	sh	OK	1.05531	2.42	1.19735	0.0004	0.00231122	yes	0.988405	0.485206	1.69231	2.82062	1.96952	2.46987
ZSWIM6	protein_coding	chr5:61332257-61546172	NC	sh	OK	5.0148	9.52423	0.92541	5e-05	0.000358204	yes	5.05708	4.92166	5.06566	9.10648	10.4305	9.03575
SREK1IP1	protein_coding	chr5:64690441-64768691	NC	sh	OK	12.8816	22.8354	0.825959	5e-05	0.000358204	yes	11.6349	12.7458	14.2641	23.1016	20.8023	24.6022
SGTB	protein_coding	chr5:65589689-65871725	NC	sh	OK	8.50414	13.6598	0.683696	0.0001	0.000677369	yes	8.22581	7.79733	9.48928	14.2311	12.3064	14.4418
FOXD1	protein_coding	chr5:73444826-73448777	NC	sh	OK	16.6604	29.8532	0.841463	0.0001	0.000677369	yes	16.8126	19.8063	13.3622	27.3525	31.6884	30.5186
ENC1	protein_coding	chr5:74627405-74867854	NC	sh	OK	27.2684	43.5573	0.675683	0.0026	0.0115316	yes	24.9212	29.4391	27.4451	38.0469	50.5565	42.0686
ARSB	protein_coding	chr5:78777208-78986087	NC	sh	OK	1.40165	2.16917	0.630018	0.00995	0.0350409	yes	1.26335	1.55054	1.39105	1.83878	2.15121	2.51751
DMGDH	protein_coding	chr5:78997563-79236038	NC	sh	OK	0.649652	2.36468	1.86391	0.00105	0.00536192	yes	0.498397	0.779966	0.670592	1.66972	2.94455	2.47977
CKMT2-AS1	lncRNA	chr5:80947693-81301565	NC	sh	OK	5.09578	10.5036	1.0435	5e-05	0.000358204	yes	4.63377	5.26159	5.39197	9.75684	13.174	8.5798
LUCAT1	lncRNA	chr5:90515610-91314547	NC	sh	OK	19.4845	32.6068	0.742843	5e-05	0.000358204	yes	20.4445	18.1831	19.8259	32.1186	34.6168	31.0848
ARRDC3	protein_coding	chr5:91368630-91612566	NC	sh	OK	43.6021	80.8094	0.890126	5e-05	0.000358204	yes	41.4329	43.8572	45.5162	74.6121	76.7963	91.0199
ELL2	protein_coding	chr5:95885097-95961851	NC	sh	OK	9.58879	17.5823	0.874705	5e-05	0.000358204	yes	8.58128	9.9544	10.2307	17.0763	16.4433	19.2274
EPB41L4A-AS1	lncRNA	chr5:112142440-112419313	NC	sh	OK	29.9757	66.8532	1.1572	5e-05	0.000358204	yes	22.2197	31.7299	35.9776	62.1111	70.0834	68.3652
LVRN	protein_coding	chr5:115962453-116027619	NC	sh	OK	0.355595	0.857146	1.26931	0.00925	0.0330652	yes	0.324524	0.450735	0.291525	1.92108	0.501608	0.148753
ARL14EPL	protein_coding	chr5:116032323-116060118	NC	sh	OK	1.04072	5.37299	2.36814	5e-05	0.000358204	yes	1.14667	0.931019	1.04448	5.25278	5.38587	5.48031
SLC22A4	protein_coding	chr5:132184875-132395613	NC	sh	OK	5.07575	9.82741	0.953189	5e-05	0.000358204	yes	4.15829	5.68455	5.38442	7.89559	10.2981	11.2885
UBE2B	protein_coding	chr5:134371468-134392108	NC	sh	OK	111.826	179.117	0.679643	5e-05	0.000358204	yes	98.8578	111.105	125.517	159.391	160.205	217.755
TXNDC15	protein_coding	chr5:134874370-134901635	NC	sh	OK	16.066	24.474	0.607237	0.00035	0.00206204	yes	16.8238	15.8509	15.5235	23.621	25.3184	24.4827
EGR1	protein_coding	chr5:138465478-138469303	NC	sh	OK	147.808	312.868	1.08183	5e-05	0.000358204	yes	145.676	155.377	142.371	305.421	320.23	312.954
SRA1	protein_coding	chr5:140401813-140558252	NC	sh	OK	17.3414	28.9119	0.737441	0.0037	0.0154799	yes	15.894	18.0321	18.0981	25.374	29.1244	32.2373
PCDHGA6	protein_coding	chr5:141330570-141512981	NC	sh	OK	0.797006	1.42056	0.833793	0.013	0.0436115	yes	0.744516	0.808785	0.837717	1.61556	1.56741	1.0787
SLC26A2	protein_coding	chr5:149960757-150053142	NC	sh	OK	2.24102	4.8098	1.10182	0.00055	0.00306004	yes	2.14433	2.01358	2.56514	5.1124	4.14179	5.17521
RPL7P1	processed_pseudogene	chr5:150053290-150113372	NC	sh	OK	2.08359	3.87635	0.895629	0.00145	0.00705469	yes	1.25663	2.66104	2.33309	3.14925	4.42947	4.05032
SLC36A1	protein_coding	chr5:151437045-151492379	NC	sh	OK	4.82815	8.63706	0.839069	5e-05	0.000358204	yes	4.1754	4.87906	5.42999	7.50364	9.30604	9.1015
FAM114A2	protein_coding	chr5:153990147-154445850	NC	sh	OK	7.44611	14.8295	0.993913	5e-05	0.000358204	yes	5.95739	8.14645	8.2345	13.9196	14.5143	16.0547
UBLCP1	protein_coding	chr5:159263289-159286036	NC	sh	OK	27.7809	59.6609	1.10269	5e-05	0.000358204	yes	27.8215	23.8567	31.6646	60.2905	53.9332	64.759
DUSP1	protein_coding	chr5:172755456-172782334	NC	sh	OK	86.3605	214.862	1.31497	5e-05	0.000358204	yes	84.5354	93.7992	80.7469	207.072	225.873	211.643
AC145098.2	TEC	chr5:177476630-177479656	NC	sh	OK	0.869025	1.74979	1.00971	5e-05	0.000358204	yes	0.796663	0.911403	0.899009	1.41676	1.79177	2.04084
AC139795.2	lncRNA	chr5:177611239-177672209	NC	sh	OK	0.605349	1.47838	1.28817	5e-05	0.000358204	yes	0.763182	0.504695	0.548169	1.51255	1.70796	1.21461
N4BP3	protein_coding	chr5:178113531-178126081	NC	sh	OK	0.431876	0.744022	0.784729	5e-05	0.000358204	yes	0.440787	0.441423	0.413418	0.721082	0.798636	0.712348
MGAT1	protein_coding	chr5:180784781-180815652	NC	sh	OK	40.3685	65.5634	0.699661	5e-05	0.000358204	yes	37.3234	43.0697	40.7123	58.7142	72.3469	65.6291
FOXC1	protein_coding	chr6:1609914-1613897	NC	sh	OK	4.85307	9.12625	0.911123	5e-05	0.000358204	yes	4.39994	5.26509	4.89419	9.66915	8.51446	9.19514
SERPINB9	protein_coding	chr6:2887269-2903309	NC	sh	OK	9.47716	16.2032	0.773754	5e-05	0.000358204	yes	9.16353	8.7013	10.5667	15.2282	16.747	16.6345
TUBB2A	protein_coding	chr6:3153665-3157544	NC	sh	OK	7.60731	12.119	0.671813	5e-05	0.000358204	yes	7.38664	7.68617	7.74913	12.6415	13.279	10.4365
C6orf52	protein_coding	chr6:10659497-10694797	NC	sh	OK	0.245627	1.32356	2.42989	0.002	0.00927597	yes	0.172294	0.209328	0.355257	1.13306	1.57097	1.26665
SMIM13	protein_coding	chr6:11093833-11138733	NC	sh	OK	4.9766	8.34514	0.745777	5e-05	0.000358204	yes	5.14232	4.87762	4.90986	7.75162	8.01228	9.27153
ADTRP	protein_coding	chr6:11712053-11807046	NC	sh	OK	1.42275	3.3348	1.22892	5e-05	0.000358204	yes	1.5143	1.30465	1.4493	2.45905	4.72181	2.82353
HIVEP1	protein_coding	chr6:12007669-12164999	NC	sh	OK	12.4618	23.6397	0.923703	0.00045	0.0025594	yes	10.8536	12.9722	13.5594	26.5227	22.3091	22.0873
RPL15P3	processed_pseudogene	chr6:12514109-12514724	NC	sh	OK	3.41453	6.60145	0.951097	0.0004	0.00231122	yes	3.21039	2.47553	4.55767	5.55973	10.1825	4.06214
JARID2	protein_coding	chr6:15246068-15522042	NC	sh	OK	3.55805	6.71875	0.917107	5e-05	0.000358204	yes	3.26281	3.75699	3.65434	6.33832	7.14727	6.67067
KIF13A	protein_coding	chr6:17759182-17987635	NC	sh	OK	11.5362	18.1497	0.653781	5e-05	0.000358204	yes	10.8635	11.0994	12.6457	17.0533	17.5275	19.8684
H2AC6	protein_coding	chr6:26124144-26139116	NC	sh	OK	10.7398	16.7622	0.642247	5e-05	0.000358204	yes	10.0992	11.6855	10.4346	15.804	17.5444	16.9381
H1-4	protein_coding	chr6:26156328-26157115	NC	sh	OK	1.09367	2.28354	1.06209	0.0016	0.00769495	yes	1.11524	1.22269	0.943091	4.22009	1.073	1.55752
ZSCAN9	protein_coding	chr6:28224885-28233482	NC	sh	OK	3.49469	5.2491	0.586906	0.00025	0.00153243	yes	3.00471	4.02632	3.45304	5.28541	5.37677	5.08513
PGBD1	protein_coding	chr6:28267009-28302549	NC	sh	OK	1.33411	2.83195	1.08592	5e-05	0.000358204	yes	1.48206	1.10294	1.41733	2.21068	2.7493	3.53585
TRIM27	protein_coding	chr6:28903001-28923988	NC	sh	OK	9.4621	14.4077	0.606605	0.0015	0.00726976	yes	10.1304	8.1677	10.0882	12.4049	16.0601	14.758
HLA-B	protein_coding	chr6:31268748-31357637	NC	sh	OK	0.482157	2.0089	2.05883	0.00015	0.000977657	yes	0.382044	0.630643	0.433784	0.843252	1.15642	4.02702
STK19	protein_coding	chr6:31969809-32003521	NC	sh	OK	5.09065	10.3321	1.02121	5e-05	0.000358204	yes	5.55155	5.86239	3.858	8.82319	11.0091	11.164
PHF1	protein_coding	chr6:33410398-33418317	NC	sh	OK	18.6306	28.194	0.597712	5e-05	0.000358204	yes	16.69	20.3441	18.8578	25.7906	29.7399	29.0515
MAPK13	protein_coding	chr6:36127808-36144524	NC	sh	OK	2.00967	3.93143	0.968098	0.01285	0.0432028	yes	0.978485	3.29989	1.75062	3.12522	4.95804	3.71102
OARD1	protein_coding	chr6:41026894-41140835	NC	sh	OK	12.7576	23.0914	0.855996	0.0003	0.00179661	yes	11.9743	12.9643	13.3341	23.4346	22.9143	22.9253
MDFI	protein_coding	chr6:41636881-41654246	NC	sh	OK	7.27502	10.9556	0.590642	5e-05	0.000358204	yes	6.42642	8.21147	7.18717	10.7692	11.9597	10.1378
C6orf226	protein_coding	chr6:42890264-42890821	NC	sh	OK	3.90515	6.61918	0.761276	0.00255	0.0113427	yes	3.46764	3.83808	4.40972	7.23793	6.33127	6.28835
PTK7	protein_coding	chr6:43076306-43161719	NC	sh	OK	0.22463	0.731529	1.70336	0.0004	0.00231122	yes	0.174965	0.279905	0.21902	0.234084	0.898477	1.06202
GTPBP2	protein_coding	chr6:43576184-43629264	NC	sh	OK	66.341	110.999	0.742574	5e-05	0.000358204	yes	62.8127	67.1393	69.0708	101.297	121.726	109.974
RUNX2	protein_coding	chr6:44727920-45664349	NC	sh	OK	5.21687	9.76077	0.90381	5e-05	0.000358204	yes	5.56814	4.96303	5.11945	9.76861	8.65163	10.8621
ZNF451-AS1	lncRNA	chr6:57086843-57222307	NC	sh	OK	0.114356	1.8469	4.0135	5e-05	0.000358204	yes	0.343069	0	0	0	3.73289	1.80782
PTP4A1	protein_coding	chr6:63521745-63583587	NC	sh	OK	32.1635	54.7914	0.768524	5e-05	0.000358204	yes	29.5548	30.284	36.6518	55.3922	45.8215	63.1605
AL135905.2	protein_coding	chr6:63521745-63583587	NC	sh	OK	22.0619	41.6772	0.9177	5e-05	0.000358204	yes	22.0205	19.8694	24.2959	39.9725	41.1808	43.8785
AL365226.1	lncRNA	chr6:70394880-70403117	NC	sh	OK	19.1753	32.5122	0.761731	0.0002	0.00126124	yes	17.8113	21.9254	17.7892	34.7503	34.4365	28.3497
LINC00472	lncRNA	chr6:71221456-71420745	NC	sh	OK	0.990427	1.88625	0.929395	0.0006	0.00330623	yes	1.09878	0.933824	0.938678	1.89549	2.11173	1.65152
PGM3	protein_coding	chr6:83067665-83198935	NC	sh	OK	14.5329	25.86	0.831397	5e-05	0.000358204	yes	11.7751	15.7952	16.0284	24.9274	23.7453	28.9073
NT5E	protein_coding	chr6:85449583-85495791	NC	sh	OK	157.492	301.271	0.935784	5e-05	0.000358204	yes	152.719	158.015	161.742	298.631	285.736	319.446
SNHG5	lncRNA	chr6:85650490-85678932	NC	sh	OK	188.17	303.068	0.687605	5e-05	0.000358204	yes	175.599	182.444	206.467	273.209	306.292	329.704
AKIRIN2	protein_coding	chr6:87674859-87702233	NC	sh	OK	28.3918	44.0818	0.63471	5e-05	0.000358204	yes	25.435	29.2675	30.4727	40.2641	44.7103	47.2709
PNRC1	protein_coding	chr6:89080750-89085160	NC	sh	OK	49.7741	92.9617	0.901241	5e-05	0.000358204	yes	45.7614	49.7542	53.8068	88.2746	93.4049	97.2057
OSTM1	protein_coding	chr6:108041408-108165854	NC	sh	OK	18.7097	28.1051	0.58705	5e-05	0.000358204	yes	17.0215	17.1271	21.9804	28.58	22.8414	32.894
AMD1	protein_coding	chr6:110874769-110898879	NC	sh	OK	27.949	43.5786	0.640823	5e-05	0.000358204	yes	25.2407	25.696	32.9103	40.1458	39.7079	50.882
MARCKS	protein_coding	chr6:113857344-113863475	NC	sh	OK	73.9525	123.189	0.736205	5e-05	0.000358204	yes	70.5394	79.9663	71.3519	117.971	120.082	131.515
CCN2	protein_coding	chr6:131948175-132077393	NC	sh	OK	12.3897	23.6374	0.931935	5e-05	0.000358204	yes	11.8964	12.4799	12.7927	22.8492	22.6947	25.3683
SGK1	protein_coding	chr6:134169245-134318112	NC	sh	OK	1.82392	2.92748	0.682614	0.00515	0.0204488	yes	2.08901	1.40733	1.97542	2.50813	2.67491	3.59939
AL138828.1	lncRNA	chr6:135851700-136225751	NC	sh	OK	0.62093	1.63988	1.40109	0.00755	0.0281174	yes	0.26469	1.10859	0.489513	2.59749	1.0018	1.32034
CITED2	protein_coding	chr6:139135079-139667284	NC	sh	OK	44.097	68.111	0.627208	5e-05	0.000358204	yes	42.3425	44.4629	45.4856	64.635	69.179	70.519
HIVEP2	protein_coding	chr6:142748442-142957945	NC	sh	OK	2.53788	4.8578	0.936681	5e-05	0.000358204	yes	2.50223	2.37761	2.7338	4.85668	4.85921	4.85752
KATNA1	protein_coding	chr6:149592686-149648972	NC	sh	OK	8.72511	14.463	0.729118	5e-05	0.000358204	yes	8.17637	8.68074	9.31822	12.9861	13.804	16.5988
SLC22A3	protein_coding	chr6:160348377-160452577	NC	sh	OK	48.1993	80.3271	0.736876	5e-05	0.000358204	yes	44.3839	50.0404	50.1735	75.6551	77.7026	87.6237
AGPAT4	protein_coding	chr6:161129966-161274061	NC	sh	OK	3.65786	5.96314	0.705073	0.00085	0.00445097	yes	3.25937	4.03623	3.67799	5.21395	5.91084	6.76464
MPC1	protein_coding	chr6:166364918-166383013	NC	sh	OK	8.61111	17.4461	1.01864	5e-05	0.000358204	yes	8.98945	7.49872	9.34516	15.9381	18.2622	18.1381
AC102953.2	lncRNA	chr7:1464496-1467522	NC	sh	OK	2.47557	4.09129	0.724792	5e-05	0.000358204	yes	2.61128	2.26348	2.55196	3.88581	3.97892	4.40915
MAD1L1	protein_coding	chr7:1815792-2242215	NC	sh	OK	29.331	62.7418	1.097	5e-05	0.000358204	yes	29.1968	25.7468	33.0495	50.8606	78.797	58.5679
TSPAN13	protein_coding	chr7:16753754-16784536	NC	sh	OK	36.325	89.3889	1.29913	5e-05	0.000358204	yes	31.6317	34.2297	43.1137	80.9664	93.4011	93.7991
AGR2	protein_coding	chr7:16791810-16833433	NC	sh	OK	47.7248	76.9777	0.689701	5e-05	0.000358204	yes	46.3154	44.0099	52.849	70.9858	73.6256	86.3216
SP4	protein_coding	chr7:21428042-21514822	NC	sh	OK	2.8518	5.27987	0.888629	5e-05	0.000358204	yes	2.3329	2.87132	3.35118	5.3218	5.00658	5.51123
HOTAIRM1	lncRNA	chr7:27092992-27100265	NC	sh	OK	4.33336	8.71626	1.00822	5e-05	0.000358204	yes	4.56737	4.52853	3.90418	7.45135	9.17188	9.52554
HOXA2	protein_coding	chr7:27100353-27102686	NC	sh	OK	2.19833	4.02077	0.871065	5e-05	0.000358204	yes	1.99039	2.58889	2.01571	4.70787	3.38971	3.96474
HOXA3	protein_coding	chr7:27106183-27157936	NC	sh	OK	36.2319	60.3425	0.735914	5e-05	0.000358204	yes	33.2543	36.8487	38.5928	54.9592	68.8193	57.249
CREB5	protein_coding	chr7:28299320-28825894	NC	sh	OK	1.56661	3.06158	0.966626	0.0115	0.0394033	yes	1.95576	1.16592	1.57816	2.43298	3.394	3.35775
LINC01176	lncRNA	chr7:30284596-30412502	NC	sh	OK	0.483161	2.26979	2.23198	0.00795	0.0293457	yes	0.457583	0.384245	0.607655	1.19641	0.36967	5.24329
MPLKIP	protein_coding	chr7:40126026-40134622	NC	sh	OK	3.69835	5.55532	0.58699	5e-05	0.000358204	yes	3.05008	3.79822	4.24675	5.18964	5.52815	5.94817
YKT6	protein_coding	chr7:44200967-44214294	NC	sh	OK	60.0153	95.5233	0.670521	5e-05	0.000358204	yes	56.9936	57.9385	65.114	89.1867	100.549	96.8345
PURB	protein_coding	chr7:44876298-44886393	NC	sh	OK	18.7077	28.4091	0.602722	5e-05	0.000358204	yes	17.9518	18.1938	19.9774	29.0335	27.4457	28.7481
SUN3	protein_coding	chr7:47987147-48029119	NC	sh	OK	5.58915	11.1583	0.997422	5e-05	0.000358204	yes	6.4761	4.84792	5.44343	9.81499	11.0365	12.6236
C7orf57	protein_coding	chr7:48035510-48061304	NC	sh	OK	4.87035	11.8015	1.27687	5e-05	0.000358204	yes	4.69687	4.71783	5.19634	11.9562	11.8328	11.6153
UPP1	protein_coding	chr7:48088627-48108736	NC	sh	OK	222.24	585.582	1.39775	5e-05	0.000358204	yes	206.963	240.292	219.466	538.891	636.069	581.786
SEC61G	protein_coding	chr7:54752249-54812727	NC	sh	OK	249.108	432.78	0.796863	5e-05	0.000358204	yes	263.762	240.605	242.957	428.365	425.77	444.206
LINC00174	lncRNA	chr7:66205316-66493566	NC	sh	OK	16.0867	24.6821	0.617597	0.00135	0.00664312	yes	14.774	17.9428	15.5432	23.6347	28.5294	21.8823
SBDS	protein_coding	chr7:66987679-67239519	NC	sh	OK	165.185	248.085	0.586753	5e-05	0.000358204	yes	150.303	162.341	182.909	224.28	244.038	275.935
MLXIPL	protein_coding	chr7:73593193-73624543	NC	sh	OK	1.67518	3.07909	0.87819	0.01	0.0351631	yes	1.56665	1.51642	1.94247	3.25982	2.79705	3.18041
NCF1	protein_coding	chr7:74773961-74789376	NC	sh	OK	0.473874	1.25625	1.40655	0.0006	0.00330623	yes	0.274381	0.476244	0.670996	1.05748	1.53339	1.17789
GTF2IRD2B	protein_coding	chr7:75092572-75149817	NC	sh	OK	4.16501	7.60557	0.868737	0.00495	0.0198144	yes	3.68509	4.73628	4.07366	6.205	9.90459	6.70711
PTPN12	protein_coding	chr7:77537294-77640069	NC	sh	OK	97.2159	147.199	0.598502	5e-05	0.000358204	yes	95.5049	85.4479	110.695	146.759	138.648	156.189
CDK6	protein_coding	chr7:92604920-92917187	NC	sh	OK	10.5142	19.6263	0.900443	5e-05	0.000358204	yes	9.421	10.5734	11.5483	18.5648	20.1422	20.1718
AC006378.1	TEC	chr7:93954043-93956519	NC	sh	OK	0.200553	0.718111	1.84022	0.00195	0.00909605	yes	0.224519	0.267807	0.109335	0.540627	0.918407	0.695299
BHLHA15	protein_coding	chr7:98211426-98212979	NC	sh	OK	4.84847	20.5675	2.08477	5e-05	0.000358204	yes	5.08259	4.38344	5.0794	21.648	22.7483	17.3064
CLDN15	protein_coding	chr7:101232091-101238820	NC	sh	OK	3.90042	8.74968	1.1656	5e-05	0.000358204	yes	3.99271	3.68403	4.02453	7.93252	9.18812	9.12839
FBXL13	protein_coding	chr7:102813229-103074843	NC	sh	OK	2.95581	4.75282	0.68523	0.00175	0.00830062	yes	2.15094	3.61457	3.10193	5.36579	4.06272	4.82995
CCDC71L	protein_coding	chr7:106372250-106770207	NC	sh	OK	18.3506	41.1832	1.16623	5e-05	0.000358204	yes	16.4827	21.3854	17.1837	38.4837	44.7196	40.3463
PNPLA8	protein_coding	chr7:108470416-108569750	NC	sh	OK	11.1412	18.2485	0.711868	5e-05	0.000358204	yes	10.1674	10.3774	12.8788	17.9937	16.7147	20.037
DNAJB9	protein_coding	chr7:108569866-108574850	NC	sh	OK	33.2942	74.5335	1.16262	5e-05	0.000358204	yes	28.7176	32.6629	38.5022	71.7511	69.0689	82.7805
TMEM168	protein_coding	chr7:112616439-112939875	NC	sh	OK	5.94031	10.6189	0.838029	5e-05	0.000358204	yes	4.73006	6.44636	6.64451	10.3537	10.0498	11.4534
ING3	protein_coding	chr7:120950762-120977216	NC	sh	OK	7.93002	12.0158	0.59953	0.00035	0.00206204	yes	8.00143	7.80606	7.98259	10.5928	11.1895	14.2649
SND1	protein_coding	chr7:127652193-128092609	NC	sh	OK	103.923	160.103	0.623489	5e-05	0.000358204	yes	95.594	107.35	108.825	146.959	167.557	165.795
AC018638.2	processed_pseudogene	chr7:128652840-128653243	NC	sh	OK	14.7425	22.6341	0.618517	0.01	0.0351631	yes	14.9322	17.5418	11.7535	17.6568	27.6316	22.614
FAM71F2	protein_coding	chr7:128672287-128687872	NC	sh	OK	1.0122	2.82346	1.47998	5e-05	0.000358204	yes	0.82231	0.812683	1.4016	3.71091	2.66471	2.09477
NRF1	protein_coding	chr7:129611719-129757082	NC	sh	OK	7.87722	16.092	1.03059	5e-05	0.000358204	yes	7.61437	7.44455	8.57273	17.038	15.29	15.9481
KDM7A	protein_coding	chr7:140084745-140176983	NC	sh	OK	5.53225	10.5125	0.926172	5e-05	0.000358204	yes	5.40635	5.57194	5.61847	9.79225	9.09936	12.646
KDM7A-DT	lncRNA	chr7:140177183-140179640	NC	sh	OK	0.313849	0.891896	1.50681	0.00025	0.00153243	yes	0.255958	0.237602	0.447986	0.631656	1.20215	0.841881
TAS2R5	protein_coding	chr7:141790216-141791367	NC	sh	OK	1.06726	2.48371	1.21858	0.0002	0.00126124	yes	1.43289	1.38684	0.382057	2.10563	2.54602	2.79948
ZNF398	protein_coding	chr7:149126415-149183042	NC	sh	OK	3.51424	5.34061	0.603792	0.0005	0.00281133	yes	3.3285	3.20272	4.01149	5.80541	5.3198	4.89661
ZNF212	protein_coding	chr7:149239650-149255606	NC	sh	OK	8.67597	15.0494	0.794608	5e-05	0.000358204	yes	7.75768	8.3931	9.87714	12.2686	17.3628	15.5168
ZNF783	protein_coding	chr7:149262170-149297312	NC	sh	OK	7.70027	15.0307	0.964926	5e-05	0.000358204	yes	6.9192	8.05252	8.12911	12.7131	16.827	15.5519
ZNF746	protein_coding	chr7:149472695-149497817	NC	sh	OK	4.98794	7.76447	0.638444	0.0004	0.00231122	yes	4.25545	5.68696	5.0214	6.72955	8.08712	8.47675
ASIC3	protein_coding	chr7:151048291-151052756	NC	sh	OK	1.81674	5.23042	1.52558	5e-05	0.000358204	yes	2.54036	1.90333	1.00653	3.35672	6.55008	5.78446
PRKAG2	protein_coding	chr7:151556123-151879223	NC	sh	OK	25.3419	42.2744	0.738259	5e-05	0.000358204	yes	24.4251	23.8748	27.7259	40.9825	43.694	42.1468
INSIG1	protein_coding	chr7:155297775-155310235	NC	sh	OK	13.1786	26.8394	1.02616	5e-05	0.000358204	yes	12.4264	13.7462	13.3631	26.8138	26.5989	27.1055
AC005534.1	lncRNA	chr7:156388921-156893216	NC	sh	OK	1.16885	3.07167	1.39393	0.0034	0.0144437	yes	1.23402	0.932237	1.34031	2.87679	3.12187	3.21635
DEFB1	protein_coding	chr8:6835534-6885276	NC	sh	OK	11.9795	19.7176	0.718912	0.0104	0.0362463	yes	7.19158	12.6684	16.0786	16.3073	22.4105	20.4349
LONRF1	protein_coding	chr8:12721905-12756073	NC	sh	OK	8.14905	12.4922	0.616323	0.00055	0.00306004	yes	7.45608	7.30769	9.68338	11.3667	11.8541	14.2558
ATP6V1B2	protein_coding	chr8:20197380-20226819	NC	sh	OK	28.8433	50.8318	0.817496	5e-05	0.000358204	yes	26.3817	28.7745	31.3737	49.4804	50.3171	52.698
POLR3D	protein_coding	chr8:22245132-22275162	NC	sh	OK	14.9162	22.9143	0.619364	0.00015	0.000977657	yes	13.0185	18.0675	13.6627	19.8735	24.1937	24.6756
TNFRSF10D	protein_coding	chr8:23135587-23164027	NC	sh	OK	17.2648	26.8144	0.635175	5e-05	0.000358204	yes	16.0597	17.5081	18.2266	25.5051	25.6649	29.2733
SLC25A37	protein_coding	chr8:23528955-23575463	NC	sh	OK	43.2608	74.898	0.791866	5e-05	0.000358204	yes	39.5912	46.0181	44.1731	71.0931	73.8276	79.7732
NKX3-1	protein_coding	chr8:23678696-23682938	NC	sh	OK	0.359381	0.95946	1.41671	0.0001	0.000677369	yes	0.442179	0.309007	0.326956	0.768653	0.995546	1.11418
PLPP5	protein_coding	chr8:38223956-38382272	NC	sh	OK	30.7444	49.9921	0.701377	0.00525	0.0207801	yes	29.0583	32.7155	30.4594	47.9252	55.9048	46.1463
FGFR1	protein_coding	chr8:38386206-38468834	NC	sh	OK	31.984	54.7661	0.775935	5e-05	0.000358204	yes	30.1283	33.8942	31.9294	47.2391	64.3714	52.6878
CEBPD	protein_coding	chr8:47736912-47738164	NC	sh	OK	15.0058	30.8579	1.04012	5e-05	0.000358204	yes	14.1832	18.9796	11.8545	29.2716	34.0236	29.2786
SNAI2	protein_coding	chr8:48917597-48921740	NC	sh	OK	72.7938	193.806	1.41273	5e-05	0.000358204	yes	71.2595	70.9371	76.1847	191.389	185.999	204.031
SNHG6	lncRNA	chr8:66870748-66926398	NC	sh	OK	107.982	216.566	1.00402	5e-05	0.000358204	yes	101.803	112.627	109.516	189.838	232.598	227.262
HEY1	protein_coding	chr8:79762370-79767857	NC	sh	OK	0.27598	1.73086	2.64885	5e-05	0.000358204	yes	0.205379	0.364011	0.25855	1.76143	1.49243	1.93871
ZBTB10	protein_coding	chr8:80484560-80526265	NC	sh	OK	1.29348	2.24413	0.794892	0.0002	0.00126124	yes	1.44638	1.39996	1.03411	2.38671	2.25225	2.09342
CHMP4C	protein_coding	chr8:81701333-81759515	NC	sh	OK	16.5105	25.1827	0.609053	0.0001	0.000677369	yes	15.5754	16.1305	17.8255	22.7804	25.6955	27.0721
POLR2K	protein_coding	chr8:100150622-100154003	NC	sh	OK	31.2828	53.7	0.779555	5e-05	0.000358204	yes	32.3978	26.6987	34.7518	55.6564	48.5804	56.8633
YWHAZ	protein_coding	chr8:100916522-100953388	NC	sh	OK	949.561	1467.3	0.627836	5e-05	0.000358204	yes	893.378	936.864	1018.44	1393.05	1415.87	1592.99
ZNNT1	lncRNA	chr8:101166804-101169629	NC	sh	OK	1.48822	3.73806	1.3287	5e-05	0.000358204	yes	1.65395	0.971764	1.83896	3.31294	3.75525	4.14599
KLF10	protein_coding	chr8:102648783-102655725	NC	sh	OK	37.1681	75.5795	1.02393	5e-05	0.000358204	yes	33.8311	38.0077	39.6655	72.1464	72.956	81.6362
AC027031.2	lncRNA	chr8:106270143-106272902	NC	sh	OK	2.02745	3.443	0.763995	0.0003	0.00179661	yes	2.29781	1.94468	1.83988	3.4776	3.41913	3.43226
WDYHV1	protein_coding	chr8:123416725-123470028	NC	sh	OK	13.2938	23.883	0.845231	0.0002	0.00126124	yes	9.48109	15.5891	14.8112	22.5737	29.6508	19.4245
RNF139-AS1	lncRNA	chr8:124462484-124474582	NC	sh	OK	1.1799	2.17112	0.879775	0.00195	0.00909605	yes	1.40624	0.906402	1.22706	2.59493	2.42271	1.49573
TRIB1	protein_coding	chr8:125430357-125438403	NC	sh	OK	56.7114	93.5445	0.722015	5e-05	0.000358204	yes	55.1537	59.235	55.7454	90.9602	96.9664	92.707
NDRG1	protein_coding	chr8:133237170-133302022	NC	sh	OK	155.014	280.291	0.854528	5e-05	0.000358204	yes	148.426	159.812	156.804	256.058	288.557	296.259
AGO2	protein_coding	chr8:140520155-140635633	NC	sh	OK	34.034	54.8725	0.689108	0.00075	0.0039971	yes	34.3375	31.3252	36.4392	54.3672	58.1555	52.0948
JAK2	protein_coding	chr9:4984389-5185647	NC	sh	OK	1.81704	2.94857	0.698424	0.0003	0.00179661	yes	1.69488	1.85339	1.90286	3.16137	2.4048	3.27955
PLGRKT	protein_coding	chr9:5357970-5437925	NC	sh	OK	3.24224	6.71487	1.05037	0.0002	0.00126124	yes	2.2793	3.87046	3.57696	7.19493	6.02137	6.92831
RRAGA	protein_coding	chr9:19049426-19051025	NC	sh	OK	13.6581	27.5245	1.01096	5e-05	0.000358204	yes	12.5254	14.535	13.914	25.6196	29.5163	27.4377
PLIN2	protein_coding	chr9:19108374-19149290	NC	sh	OK	32.1826	102.324	1.6688	5e-05	0.000358204	yes	29.7414	30.0409	36.7654	96.9934	98.4611	111.518
MOB3B	protein_coding	chr9:27325208-27573866	NC	sh	OK	0.634036	1.09499	0.788275	0.0104	0.0362463	yes	0.658006	0.440185	0.803917	1.12723	0.961782	1.19594
C9orf72	protein_coding	chr9:27325208-27573866	NC	sh	OK	2.35655	4.70977	0.998977	0.0001	0.000677369	yes	1.58229	2.5397	2.94767	5.2975	4.2634	4.5684
FAM95C	protein_coding	chr9:38433695-38624990	NC	sh	OK	1.4124	3.30942	1.22843	5e-05	0.000358204	yes	1.47332	1.33483	1.42904	2.78714	4.10623	3.0349
ANKRD18A	protein_coding	chr9:38433695-38624990	NC	sh	OK	0.932459	2.26414	1.27985	0.00185	0.0087061	yes	0.952044	0.873075	0.972258	1.14102	1.2986	4.3528
GLIDR	lncRNA	chr9:39748513-39810097	NC	sh	OK	2.55156	3.87252	0.60189	0.0027	0.0119329	yes	2.62932	3.00176	2.02361	3.91367	3.78597	3.91791
FGF7P6	transcribed_unprocessed_pseudogene	chr9:62374127-62435199	NC	sh	OK	0.63132	5.62567	3.15558	0.00645	0.0246393	yes	1.0679	0.259572	0.566491	0.967109	8.91764	6.99226
C9orf85	protein_coding	chr9:71911509-71986054	NC	sh	OK	6.45935	10.6908	0.726908	5e-05	0.000358204	yes	6.44563	6.25384	6.67859	8.48485	11.0845	12.5031
ZFAND5	protein_coding	chr9:72305366-72365235	NC	sh	OK	66.1728	100.467	0.60241	5e-05	0.000358204	yes	63.4172	65.9566	69.1446	95.8439	100.893	104.663
CTSL	protein_coding	chr9:87726108-87731469	NC	sh	OK	53.0791	84.41	0.669268	5e-05	0.000358204	yes	46.2568	54.672	58.3086	72.2446	86.5413	94.444
NXNL2	protein_coding	chr9:88534032-88584274	NC	sh	OK	0.616303	1.36413	1.14627	0.00275	0.0121035	yes	0.73539	0.375929	0.737588	2.19762	1.00075	0.894013
PTPDC1	protein_coding	chr9:94030793-94109856	NC	sh	OK	4.76826	8.91993	0.903569	5e-05	0.000358204	yes	4.19583	5.01132	5.09764	8.04607	8.91089	9.80282
MIRLET7A1HG	lncRNA	chr9:94166257-94301829	NC	sh	OK	3.75817	6.01649	0.678891	0.0067	0.0253765	yes	3.39749	4.2271	3.64993	5.56288	6.56452	5.92209
HSD17B3	protein_coding	chr9:96235305-96383711	NC	sh	OK	0.126784	1.4061	3.47125	0.0005	0.00281133	yes	0.0585018	0.32185	0	1.05216	0.932908	2.23322
TGFBR1	protein_coding	chr9:99104037-99154192	NC	sh	OK	3.86646	6.32066	0.70906	5e-05	0.000358204	yes	3.70976	3.85885	4.03078	6.00632	5.15888	7.79679
ALG2	protein_coding	chr9:99216424-99221942	NC	sh	OK	22.7814	36.9723	0.69859	5e-05	0.000358204	yes	20.4768	22.5253	25.342	34.5917	35.1895	41.1357
SEC61B	protein_coding	chr9:99222063-99230615	NC	sh	OK	82.7778	141.869	0.777241	5e-05	0.000358204	yes	78.7377	85.6668	83.9288	148.552	138.383	138.671
ABCA1	protein_coding	chr9:104781005-104928892	NC	sh	OK	0.619412	0.957111	0.627788	0.00665	0.025194	yes	0.690149	0.523819	0.644267	0.883071	0.91115	1.07711
KLF4	protein_coding	chr9:107484851-107490482	NC	sh	OK	59.2122	89.2358	0.591729	5e-05	0.000358204	yes	59.3429	65.2964	52.9972	86.9403	92.242	88.525
DNAJC25	protein_coding	chr9:111631333-111670229	NC	sh	OK	4.96991	8.79566	0.823573	0.0018	0.0085027	yes	5.12185	4.18264	5.60523	9.73573	8.19427	8.45697
SLC31A2	protein_coding	chr9:113150975-113221318	NC	sh	OK	1.74261	4.89849	1.49109	0.00045	0.0025594	yes	1.5881	1.53614	2.10359	4.78767	4.61121	5.29657
AKNA	protein_coding	chr9:114334155-114394405	NC	sh	OK	2.38936	3.95136	0.725726	0.00365	0.0152939	yes	2.36069	2.51617	2.29121	4.23865	4.84163	2.7738
TNC	protein_coding	chr9:114850967-115744330	NC	sh	OK	14.3212	48.5944	1.76264	5e-05	0.000358204	yes	13.5357	14.3728	15.0551	49.0708	47.1134	49.5989
PSMB7	protein_coding	chr9:124353464-124415444	NC	sh	OK	157.808	247.85	0.651294	5e-05	0.000358204	yes	156.016	151.846	165.563	229.041	262.7	251.81
HSPA5	protein_coding	chr9:125234852-125241343	NC	sh	OK	221.221	377.578	0.771286	5e-05	0.000358204	yes	199.053	218.568	246.042	345.653	385.313	401.768
ANGPTL2	protein_coding	chr9:126914773-127223166	NC	sh	OK	12.1636	27.1135	1.15644	5e-05	0.000358204	yes	12.7854	12.4662	11.2391	24.2732	29.0703	27.9971
LCN2	protein_coding	chr9:128149070-128153453	NC	sh	OK	706.334	1343.96	0.928066	5e-05	0.000358204	yes	670.673	685.305	763.024	1294.06	1372.87	1364.95
IER5L	protein_coding	chr9:129175551-129210548	NC	sh	OK	9.21815	17.8804	0.955826	5e-05	0.000358204	yes	8.59519	10.8111	8.24821	16.7226	20.3393	16.5792
LINC01503	lncRNA	chr9:129332299-129359541	NC	sh	OK	0.312721	0.86317	1.46477	0.0018	0.0085027	yes	0.350914	0.243242	0.344006	1.23768	0.635356	0.716472
LINC00963	lncRNA	chr9:129476945-129513687	NC	sh	OK	14.433	21.7622	0.592449	5e-05	0.000358204	yes	13.8233	15.8199	13.6559	20.3077	24.4849	20.4939
SETX	protein_coding	chr9:132261355-132354986	NC	sh	OK	18.8574	28.6609	0.603955	5e-05	0.000358204	yes	17.8808	18.2413	20.4501	26.7896	27.4949	31.6984
AK8	protein_coding	chr9:132725577-132890201	NC	sh	OK	0.121202	0.918882	2.92247	0.00465	0.0187385	yes	0.108104	0.18573	0.0697712	0.266511	2.25094	0.239197
SNHG7	lncRNA	chr9:136712571-136728184	NC	sh	OK	87.6791	136.125	0.634626	5e-05	0.000358204	yes	74.6351	97.8404	90.5617	123.403	147.746	137.225
NRARP	protein_coding	chr9:137293867-137302271	NC	sh	OK	4.30806	6.99856	0.700019	5e-05	0.000358204	yes	4.08805	4.81092	4.02523	5.94227	7.50351	7.54991
IDI1	protein_coding	chr10:988433-1049170	NC	sh	OK	16.5658	25.0374	0.595881	0.0041	0.0168569	yes	15.5621	17.346	16.7892	26.0623	21.6475	27.4025
KLF6	protein_coding	chr10:3775995-3785281	NC	sh	OK	203.567	327.077	0.684124	5e-05	0.000358204	yes	188.651	210.7	211.352	303.964	329.31	347.958
LINC00707	lncRNA	chr10:6682512-7118469	NC	sh	OK	0.988691	1.94326	0.974884	0.01095	0.0378004	yes	0.676246	1.14373	1.1461	1.60543	2.30013	1.92421
OLAH	protein_coding	chr10:15032226-15073853	NC	sh	OK	0.266999	7.17731	4.74854	5e-05	0.000358204	yes	0.197349	0.490333	0.113315	7.3155	6.60086	7.61557
CUBN	protein_coding	chr10:16823965-17129811	NC	sh	OK	0.246427	1.12098	2.18552	0.0001	0.000677369	yes	0.183478	0.339731	0.216073	1.20762	0.487035	1.66828
VIM	protein_coding	chr10:17214238-17237593	NC	sh	OK	2511.28	3774.54	0.587878	5e-05	0.000358204	yes	2456.8	2905.34	2171.7	3777.22	4175.66	3370.75
TMEM236	protein_coding	chr10:17752200-17800868	NC	sh	OK	0.348295	1.12802	1.69541	5e-05	0.000358204	yes	0.367165	0.306411	0.371309	0.985852	1.39705	1.00115
OTUD1	protein_coding	chr10:23439457-23442390	NC	sh	OK	9.7722	17.4919	0.839936	5e-05	0.000358204	yes	9.267	10.9185	9.13105	16.1383	18.4751	17.8624
LINC01517	lncRNA	chr10:28743505-28941910	NC	sh	OK	0.276744	0.728345	1.39607	0.00255	0.0113427	yes	0.271937	0.240072	0.318221	0.60957	0.904254	0.67121
EPC1	protein_coding	chr10:32266288-32378798	NC	sh	OK	13.4812	21.1988	0.653035	5e-05	0.000358204	yes	12.3928	14.6798	13.371	18.4972	21.168	23.9313
AL365203.2	lncRNA	chr10:32887254-32889311	NC	sh	OK	3.79476	6.47754	0.771437	5e-05	0.000358204	yes	3.54408	3.39056	4.44965	6.45071	6.53877	6.44314
CREM	protein_coding	chr10:35098005-35212958	NC	sh	OK	14.6837	30.1116	1.0361	5e-05	0.000358204	yes	11.3841	14.8215	17.8456	30.8735	27.235	32.2264
ZFAND4	protein_coding	chr10:45615499-45672780	NC	sh	OK	2.46176	3.72326	0.596879	0.0042	0.0172168	yes	2.16398	2.05216	3.16914	3.43431	4.15959	3.5759
PARG	protein_coding	chr10:49818278-50011654	NC	sh	OK	9.90817	15.1191	0.609685	0.00055	0.00306004	yes	9.37066	9.30645	11.0474	14.5109	15.7128	15.1338
AGAP6	protein_coding	chr10:49818278-50011654	NC	sh	OK	3.90334	6.17115	0.660831	0.01445	0.0473589	yes	3.06271	4.09064	4.55665	6.48297	5.95611	6.07436
EGR2	protein_coding	chr10:62811995-62919900	NC	sh	OK	2.32534	5.43052	1.22365	5e-05	0.000358204	yes	1.78851	2.08063	3.10689	4.8728	6.11192	5.30684
SIRT1	protein_coding	chr10:67884655-67918390	NC	sh	OK	17.1218	27.4194	0.679361	5e-05	0.000358204	yes	17.9032	13.9317	19.5305	27.195	26.0617	29.0014
HNRNPH3	protein_coding	chr10:68282659-68407294	NC	sh	OK	120.199	202.166	0.750113	5e-05	0.000358204	yes	109.655	113.771	137.171	182.994	203.611	219.893
COL13A1	protein_coding	chr10:69801866-69964275	NC	sh	OK	3.69905	10.0997	1.44908	5e-05	0.000358204	yes	2.67595	4.22415	4.19706	9.15212	8.33184	12.8151
RPL26P6	processed_pseudogene	chr10:73422258-73422696	NC	sh	OK	0	1.9114	inf	5e-05	0.000358204	yes	0	0	0	1.47496	1.46916	2.79009
MSS51	protein_coding	chr10:73423578-73433561	NC	sh	OK	0.841414	2.23338	1.40834	5e-05	0.000358204	yes	0.728528	1.03122	0.764491	2.4196	1.79255	2.48797
PPP3CB-AS1	lncRNA	chr10:73436427-73625953	NC	sh	OK	3.93817	9.4321	1.26005	0.00015	0.000977657	yes	3.83538	4.14095	3.83819	9.39722	9.45564	9.44343
DUSP8P5	processed_pseudogene	chr10:73730561-73737311	NC	sh	OK	1.34306	2.40007	0.837555	0.00345	0.0146067	yes	0.902653	1.63705	1.48947	2.52216	3.10329	1.57475
AC022400.8	TEC	chr10:73742994-73744230	NC	sh	OK	5.26661	10.1561	0.947396	5e-05	0.000358204	yes	4.66245	4.34792	6.78947	10.4423	9.08092	10.945
ZMIZ1	protein_coding	chr10:79068965-79316528	NC	sh	OK	22.0407	35.9732	0.706753	0.00035	0.00206204	yes	18.1865	26.2635	21.6721	35.4151	35.2881	37.2163
ADIRF-AS1	lncRNA	chr10:86935539-87024732	NC	sh	OK	1.15234	3.85085	1.74061	5e-05	0.000358204	yes	0.97635	1.41253	1.06813	3.67001	4.18662	3.69591
AGAP11	lncRNA	chr10:86935539-87024732	NC	sh	OK	0.369	1.18139	1.67879	0.003	0.0130416	yes	0.429748	0.390852	0.2864	1.53406	0.759623	1.25048
CPEB3	protein_coding	chr10:92046691-92291078	NC	sh	OK	3.2173	5.90557	0.876224	5e-05	0.000358204	yes	3.25116	2.87681	3.52395	5.64697	5.33124	6.7385
TBC1D12	protein_coding	chr10:94402540-94613905	NC	sh	OK	6.0608	9.28573	0.615508	0.00305	0.0132007	yes	5.44639	5.86632	6.86968	9.76465	9.42108	8.67145
CCNJ	protein_coding	chr10:95711778-96090250	NC	sh	OK	4.13189	6.85762	0.730906	5e-05	0.000358204	yes	3.61811	4.08659	4.69097	6.74314	7.00654	6.82318
FRAT2	protein_coding	chr10:97332496-97343203	NC	sh	OK	2.16752	4.01346	0.8888	5e-05	0.000358204	yes	1.95163	2.20419	2.34675	3.44817	5.03567	3.55654
AVPI1	protein_coding	chr10:97677423-97687241	NC	sh	OK	10.0896	20.947	1.05387	5e-05	0.000358204	yes	9.96515	10.8106	9.4931	18.6959	23.4829	20.6621
GOT1	protein_coding	chr10:99396869-99430624	NC	sh	OK	52.1561	86.8505	0.735698	5e-05	0.000358204	yes	48.5188	51.9824	55.9673	81.3528	87.114	92.0848
ENTPD7	protein_coding	chr10:99651594-99756134	NC	sh	OK	5.79244	12.0841	1.06086	5e-05	0.000358204	yes	5.84664	5.43533	6.09536	11.2145	11.732	13.3056
FBXW4	protein_coding	chr10:101610663-101730037	NC	sh	OK	14.4448	22.0519	0.610347	0.00015	0.000977657	yes	12.6892	14.6386	16.0068	19.3379	23.8088	23.0089
ITPRIP	protein_coding	chr10:104309697-104338465	NC	sh	OK	6.61304	11.6371	0.815341	5e-05	0.000358204	yes	5.67887	7.38302	6.77722	10.5154	12.2403	12.1555
KNDC1	protein_coding	chr10:133160218-133226412	NC	sh	OK	2.26384	4.36789	0.948162	0.00465	0.0187385	yes	1.78257	3.07313	1.93584	4.20755	5.00134	3.89478
BET1L	protein_coding	chr11:127203-207428	NC	sh	OK	28.0299	44.815	0.677018	5e-05	0.000358204	yes	26.0185	28.855	29.2161	39.9432	46.8786	47.6232
IRF7	protein_coding	chr11:612552-615983	NC	sh	OK	12.034	18.3035	0.604998	5e-05	0.000358204	yes	11.6799	13.6631	10.7591	16.4179	21.4009	17.0916
TSSC4	protein_coding	chr11:2400487-2403878	NC	sh	OK	18.8636	31.5425	0.741694	5e-05	0.000358204	yes	17.8172	18.4888	20.2848	33.0016	34.1354	27.4907
TRIM5	protein_coding	chr11:5248268-5938619	NC	sh	OK	8.44372	14.6316	0.793134	5e-05	0.000358204	yes	6.85334	9.46241	9.01543	14.6998	13.8575	15.3375
SMPD1	protein_coding	chr11:6390439-6394998	NC	sh	OK	14.0416	21.5458	0.617704	0.00095	0.00490756	yes	13.9038	16.1188	12.1021	20.1592	22.2273	22.251
HPX	protein_coding	chr11:6431048-6442617	NC	sh	OK	0.274789	1.1552	2.07175	0.0007	0.003767	yes	0.181873	0.171171	0.471322	0.624526	1.99913	0.841945
DNHD1	protein_coding	chr11:6481484-6593758	NC	sh	OK	2.58235	8.35334	1.69367	5e-05	0.000358204	yes	2.04	2.9454	2.76163	8.73392	8.54596	7.78013
ZNF143	protein_coding	chr11:9459555-9528524	NC	sh	OK	7.19481	13.3823	0.895294	5e-05	0.000358204	yes	8.09724	7.13374	6.35345	12.1232	13.788	14.2357
ADM	protein_coding	chr11:10305072-10307397	NC	sh	OK	13.3483	34.9184	1.38733	5e-05	0.000358204	yes	13.1426	13.9403	12.962	33.3389	37.8748	33.5416
NAV2	protein_coding	chr11:19350723-20121601	NC	sh	OK	2.85798	4.45326	0.639863	0.01405	0.0463563	yes	2.66444	3.28827	2.62124	4.86697	4.38802	4.10477
CRY2	protein_coding	chr11:45847117-45883248	NC	sh	OK	5.78804	9.8757	0.770807	0.0001	0.000677369	yes	5.60878	5.75016	6.00519	10.9681	9.19925	9.45978
MAPK8IP1	protein_coding	chr11:45885650-45906465	NC	sh	OK	0.881761	1.82731	1.05126	0.0012	0.00600784	yes	0.642473	1.11621	0.886597	1.46883	1.89353	2.11956
SLC43A1	protein_coding	chr11:57484533-57515780	NC	sh	OK	0.316429	1.06763	1.75445	0.00085	0.00445097	yes	0.120912	0.451767	0.37661	1.14366	1.27534	0.783873
SYT7	protein_coding	chr11:61513713-61581148	NC	sh	OK	2.90366	9.58131	1.72235	5e-05	0.000358204	yes	2.62635	2.88497	3.19967	9.48923	9.44662	9.80808
RPLP0P2	transcribed_processed_pseudogene	chr11:61615035-61639449	NC	sh	OK	0.475449	4.27359	3.16809	5e-05	0.000358204	yes	0.482843	0.484403	0.459102	3.55449	4.96179	4.30449
RAB3IL1	protein_coding	chr11:61897300-61920269	NC	sh	OK	8.28468	13.15	0.666545	5e-05	0.000358204	yes	8.39754	8.57033	7.88617	12.5407	13.9908	12.9185
FTH1	protein_coding	chr11:61950062-61967634	NC	sh	OK	7416.33	11733.6	0.661867	5e-05	0.000358204	yes	6425.53	6761.51	9061.93	9712.86	14091.6	11396.2
NXF1	protein_coding	chr11:62792122-62806302	NC	sh	OK	18.8117	31.0556	0.723222	0.00015	0.000977657	yes	18.5077	20.3177	17.6097	26.4691	34.6576	32.04
STX5	protein_coding	chr11:62806859-62832051	NC	sh	OK	20.6668	33.2283	0.685097	5e-05	0.000358204	yes	19.8327	19.2953	22.8723	30.4821	33.9005	35.3022
SNHG1	lncRNA	chr11:62851983-62855953	NC	sh	OK	120.225	272.196	1.17891	5e-05	0.000358204	yes	113.309	116.729	130.637	247.454	279.234	289.901
SLC3A2	protein_coding	chr11:62856101-62888875	NC	sh	OK	285.308	461.268	0.693082	5e-05	0.000358204	yes	259.651	303.282	292.992	421.011	493.892	468.9
ATG2A	protein_coding	chr11:64894545-64917211	NC	sh	OK	16.1771	31.4809	0.960526	5e-05	0.000358204	yes	14.4613	18.0234	16.0466	28.8331	36.3375	29.2721
PPP2R5B	protein_coding	chr11:64917552-64935893	NC	sh	OK	14.6338	28.5898	0.966194	5e-05	0.000358204	yes	12.41	15.4122	16.0793	25.6625	32.4066	27.7003
BATF2	protein_coding	chr11:64987944-64997018	NC	sh	OK	1.08185	1.86387	0.784806	0.00175	0.00830062	yes	1.59902	0.86187	0.784651	2.06098	1.87367	1.65696
FAU	protein_coding	chr11:65120629-65134533	NC	sh	OK	625.823	950.117	0.60235	5e-05	0.000358204	yes	593.96	636.021	647.488	890.378	1002.73	957.244
NEAT1	lncRNA	chr11:65422773-65445540	NC	sh	OK	462.839	720.643	0.638775	5e-05	0.000358204	yes	398.602	485.853	504.062	618.508	767.379	776.043
FOSL1	protein_coding	chr11:65892048-65900573	NC	sh	OK	220.914	335.502	0.602833	5e-05	0.000358204	yes	221.115	221.97	219.658	329.872	345.231	331.402
KLC2	protein_coding	chr11:66257293-66268129	NC	sh	OK	12.9493	20.0069	0.627621	5e-05	0.000358204	yes	12.2607	13.9132	12.6741	18.4206	21.2992	20.3009
RBM4	protein_coding	chr11:66616625-66677887	NC	sh	OK	67.6581	107.696	0.670632	5e-05	0.000358204	yes	62.0819	68.1997	72.6926	95.8692	123.088	104.131
CDK2AP2	protein_coding	chr11:67506496-67508649	NC	sh	OK	45.2187	84.1115	0.895382	5e-05	0.000358204	yes	45.1505	45.8238	44.6819	81.8262	95.6356	74.8726
SHANK2	protein_coding	chr11:70467855-71252577	NC	sh	OK	0.270706	0.813149	1.58679	0.00575	0.0223994	yes	0.223571	0.387446	0.201102	1.45648	0.540663	0.442308
RAB30-DT	lncRNA	chr11:83072051-83107789	NC	sh	OK	13.4791	21.1541	0.650214	0.00675	0.0255238	yes	14.2156	13.4251	12.7965	17.1643	24.8566	21.4414
FUT4	protein_coding	chr11:94543839-94925521	NC	sh	OK	1.13525	1.93632	0.770304	0.0011	0.00558007	yes	1.2165	1.1588	1.03045	1.84841	1.79128	2.16926
ARHGAP42	protein_coding	chr11:100684161-100993941	NC	sh	OK	34.6845	53.5857	0.627557	5e-05	0.000358204	yes	33.0105	32.1373	38.9057	54.3654	45.7738	60.6179
TAGLN	protein_coding	chr11:117199369-117232525	NC	sh	OK	6.22743	9.68375	0.636929	0.0117	0.03992	yes	6.12697	6.02735	6.52797	9.45458	10.6896	8.90705
MPZL3	protein_coding	chr11:118226689-118252365	NC	sh	OK	6.89929	11.9297	0.790033	5e-05	0.000358204	yes	6.41269	6.66653	7.61866	9.76911	12.7783	13.2416
DDX6	protein_coding	chr11:118700426-118791164	NC	sh	OK	50.1201	84.4628	0.752927	5e-05	0.000358204	yes	49.116	46.3882	54.856	77.6673	82.4598	93.2614
HYOU1	protein_coding	chr11:119044187-119057227	NC	sh	OK	67.1578	118.969	0.824963	5e-05	0.000358204	yes	65.8293	68.0908	67.5535	111.04	121.803	124.065
NECTIN1	protein_coding	chr11:119608422-119729200	NC	sh	OK	28.8165	44.1675	0.616089	5e-05	0.000358204	yes	28.0891	31.3087	27.0517	42.3374	47.0811	43.0839
ROBO3	protein_coding	chr11:124865431-124881471	NC	sh	OK	6.6567	12.9685	0.962133	5e-05	0.000358204	yes	5.82872	6.6544	7.48698	11.1307	14.6782	13.0966
CCDC15	protein_coding	chr11:124954120-125041489	NC	sh	OK	1.16292	2.77932	1.25699	5e-05	0.000358204	yes	1.26569	0.998662	1.2244	2.19481	2.01775	4.12542
SRPRA	protein_coding	chr11:126211723-126278131	NC	sh	OK	69.3472	147.712	1.09088	5e-05	0.000358204	yes	61.519	70.7601	75.7625	137.977	153.161	151.999
ETS1	protein_coding	chr11:128458760-128587558	NC	sh	OK	79.7348	201.069	1.33441	5e-05	0.000358204	yes	73.7934	80.9614	84.4497	185.03	198.725	219.453
AP003486.1	lncRNA	chr11:130866253-130870247	NC	sh	OK	2.31398	3.82552	0.725281	5e-05	0.000358204	yes	2.288	2.26274	2.3912	3.79076	3.75485	3.93096
AC007406.5	lncRNA	chr12:273953-277123	NC	sh	OK	1.95233	2.93233	0.586845	0.0005	0.00281133	yes	2.12358	1.82103	1.9124	3.02069	2.73778	3.03852
C12orf57	protein_coding	chr12:6942977-6946003	NC	sh	OK	82.0711	140.818	0.778881	5e-05	0.000358204	yes	81.2504	87.991	76.9718	124.691	152.62	145.141
CD163L1	protein_coding	chr12:7346684-7503893	NC	sh	OK	3.48144	7.60483	1.12723	0.0018	0.0085027	yes	2.60822	3.99892	3.83718	5.35248	7.90354	9.55847
GABARAPL1	protein_coding	chr12:10212457-10223128	NC	sh	OK	23.6886	54.8241	1.21062	5e-05	0.000358204	yes	21.7691	25.2311	24.0654	50.2608	59.7068	54.5047
RPL13AP20	processed_pseudogene	chr12:12875498-12876107	NC	sh	OK	6.13056	21.9702	1.84146	5e-05	0.000358204	yes	6.1477	6.7975	5.44648	18.9622	22.2732	24.6753
PYROXD1	protein_coding	chr12:21437614-21501669	NC	sh	OK	18.4312	28.9498	0.651403	0.0006	0.00330623	yes	18.9998	16.6509	19.6429	29.4103	26.8034	30.6358
SPX	protein_coding	chr12:21526295-21775600	NC	sh	OK	0.122149	0.70724	2.53356	0.0003	0.00179661	yes	0.177891	0.134493	0.0540617	0.756391	0.73281	0.632519
RASSF8	protein_coding	chr12:25936682-26079892	NC	sh	OK	0.554889	1.11658	1.00881	0.00775	0.0287381	yes	0.313421	0.424152	0.927095	0.804321	1.50341	1.04201
AC092747.4	lncRNA	chr12:27022545-27066343	NC	sh	OK	2.43187	4.58865	0.916005	0.0133	0.0443591	yes	2.39756	2.0612	2.83684	4.178	4.17805	5.4099
CAPRIN2	protein_coding	chr12:30709551-30754951	NC	sh	OK	122.815	217.946	0.827485	0.0006	0.00330623	yes	117.003	115.722	135.719	203.463	216.56	233.814
AC010198.2	lncRNA	chr12:30755073-30879268	NC	sh	OK	48.7048	82.3959	0.758508	5e-05	0.000358204	yes	50.5474	47.1843	48.3828	86.7161	73.4837	86.9879
YAF2	protein_coding	chr12:42157103-42238349	NC	sh	OK	11.9489	19.9921	0.742551	0.0077	0.0286065	yes	12.6729	9.93274	13.2412	23.7901	15.4548	20.7315
RND1	protein_coding	chr12:48857144-48865870	NC	sh	OK	0.604207	2.0748	1.77985	5e-05	0.000358204	yes	0.427217	0.761112	0.624291	1.5123	2.38373	2.32836
FKBP11	protein_coding	chr12:48903417-48957487	NC	sh	OK	19.7114	45.2143	1.19775	0.00515	0.0204488	yes	15.1447	23.7897	20.1997	40.709	48.5011	46.4329
PRPH	protein_coding	chr12:49292630-49331731	NC	sh	OK	1.37212	4.24186	1.6283	0.01455	0.0476075	yes	0.937432	1.05631	2.12261	3.93689	4.42287	4.36583
C1QL4	protein_coding	chr12:49332408-49337188	NC	sh	OK	0.390431	1.06159	1.44309	5e-05	0.000358204	yes	0.276404	0.486859	0.408029	0.82679	1.37175	0.986237
DIP2B	protein_coding	chr12:50504984-50748657	NC	sh	OK	25.9182	39.2328	0.598094	5e-05	0.000358204	yes	23.9197	26.4176	27.4173	36.8802	39.3578	41.4603
POU6F1	protein_coding	chr12:51186935-51217708	NC	sh	OK	0.503001	1.49736	1.57379	0.00475	0.0190913	yes	0.522002	0.551728	0.435273	2.0151	1.30892	1.16807
ORMDL2	protein_coding	chr12:55743121-55842966	NC	sh	OK	31.6919	52.7107	0.733983	0.00175	0.00830062	yes	31.947	30.0704	33.0583	50.9733	49.1816	57.9772
NXPH4	protein_coding	chr12:57216793-57226449	NC	sh	OK	0.60855	1.28215	1.07512	0.0008	0.00422927	yes	0.556102	0.550758	0.71879	1.4803	1.05946	1.30668
DTX3	protein_coding	chr12:57604621-57609804	NC	sh	OK	0.457499	0.890457	0.960778	0.0088	0.0318694	yes	0.520605	0.419847	0.432044	0.852813	1.13911	0.679454
TAFA2	protein_coding	chr12:61708258-62417431	NC	sh	OK	0.155422	2.20322	3.82535	5e-05	0.000358204	yes	0.420568	0.0456991	0	0.0636749	3.94203	2.60395
AC048341.1	lncRNA	chr12:62601750-62622213	NC	sh	OK	4.03359	6.28491	0.639826	5e-05	0.000358204	yes	3.60157	3.88809	4.61112	5.98644	6.22321	6.64507
HMGA2	protein_coding	chr12:65758019-65966295	NC	sh	OK	92.8449	160.363	0.78845	5e-05	0.000358204	yes	91.6005	94.5317	92.4025	159.948	157.961	163.181
IRAK3	protein_coding	chr12:66189194-66257434	NC	sh	OK	0.524132	0.942925	0.847214	0.0006	0.00330623	yes	0.421715	0.646208	0.504472	0.988162	0.882157	0.958457
DYRK2	protein_coding	chr12:67648337-67670919	NC	sh	OK	21.5611	33.7257	0.645414	5e-05	0.000358204	yes	19.0042	22.1901	23.4891	32.1585	32.8566	36.1619
AC090015.1	lncRNA	chr12:73758656-74402600	NC	sh	OK	0.23126	0.860031	1.89487	5e-05	0.000358204	yes	0.241126	0.0896824	0.362972	0.760879	0.943528	0.875686
PHLDA1	protein_coding	chr12:76025446-76033932	NC	sh	OK	216.757	375.008	0.790841	5e-05	0.000358204	yes	201.418	214.487	234.367	360.751	363.352	400.92
ATP2B1	protein_coding	chr12:89561128-90100763	NC	sh	OK	89.4679	158.732	0.827153	5e-05	0.000358204	yes	83.1212	86.3534	98.9291	148.16	144.93	183.106
BTG1	protein_coding	chr12:91984975-92226557	NC	sh	OK	134.127	243.856	0.862427	5e-05	0.000358204	yes	122.658	122.994	156.73	224.262	233.765	273.541
NUDT4	protein_coding	chr12:93377882-93441947	NC	sh	OK	120.814	198.638	0.717345	5e-05	0.000358204	yes	113.303	120.895	128.245	191.724	190.527	213.661
SOCS2-AS1	lncRNA	chr12:93542021-93583487	NC	sh	OK	0.349431	1.18676	1.76395	0.01095	0.0378004	yes	0.390737	0.468611	0.188947	1.46355	1.1363	0.960433
SOCS2	protein_coding	chr12:93542021-93583487	NC	sh	OK	4.29203	7.60364	0.825031	5e-05	0.000358204	yes	3.73395	4.5997	4.54244	8.06356	6.55929	8.18807
AMDHD1	protein_coding	chr12:95943330-95968720	NC	sh	OK	0.754312	1.34685	0.836354	0.0097	0.0342917	yes	0.718657	0.884006	0.660275	1.01526	1.67166	1.35362
DRAM1	protein_coding	chr12:101877579-102012130	NC	sh	OK	1.25727	3.55375	1.49905	5e-05	0.000358204	yes	1.10298	1.11861	1.55021	4.27057	3.37921	3.01147
AC025265.1	lncRNA	chr12:103587272-103768858	NC	sh	OK	1.40164	2.93514	1.06631	0.0084	0.0307191	yes	1.42752	1.19356	1.58384	2.63094	3.49615	2.67833
FICD	protein_coding	chr12:108515276-108561400	NC	sh	OK	3.38398	7.34278	1.11761	0.0002	0.00126124	yes	3.60715	3.34706	3.19771	6.96094	8.53955	6.52784
TBX3	protein_coding	chr12:114670254-114767989	NC	sh	OK	1.02699	1.84081	0.841928	0.00015	0.000977657	yes	0.823429	1.41032	0.847204	1.99449	2.0681	1.45986
GOLGA3	protein_coding	chr12:132768913-132956306	NC	sh	OK	18.7267	29.523	0.656741	0.00355	0.014952	yes	17.1395	18.3586	20.682	30.166	31.3048	27.0983
MTMR6	protein_coding	chr13:25246200-25288009	NC	sh	OK	8.98998	14.2474	0.664304	5e-05	0.000358204	yes	8.40193	8.04002	10.528	14.1301	13.482	15.13
DCLK1	protein_coding	chr13:35768651-36131306	NC	sh	OK	0.790236	1.57235	0.992572	0.00135	0.00664312	yes	1.167	0.516192	0.68752	1.71462	1.44009	1.56235
UFM1	protein_coding	chr13:37934297-38363619	NC	sh	OK	37.1741	62.8212	0.756953	5e-05	0.000358204	yes	36.1278	33.1807	42.2137	59.0092	63.2466	66.2077
CCDC122	protein_coding	chr13:43823908-44030461	NC	sh	OK	5.58496	10.046	0.847	0.0116	0.0396573	yes	4.9903	6.60352	5.16106	11.0667	9.18074	9.89051
LACC1	protein_coding	chr13:43823908-44030461	NC	sh	OK	2.67371	4.04875	0.598636	0.0102	0.0357389	yes	1.934	2.63402	3.4531	4.06545	3.42539	4.65541
TSC22D1	protein_coding	chr13:44432142-44580432	NC	sh	OK	139.474	312.716	1.16485	5e-05	0.000358204	yes	127.013	137.86	153.55	290.473	304.208	343.467
TPT1-AS1	lncRNA	chr13:45341344-45420371	NC	sh	OK	7.01681	15.3023	1.12486	0.00025	0.00153243	yes	7.94416	7.83726	5.269	19.0609	15.249	11.5971
COG3	protein_coding	chr13:45464897-45615739	NC	sh	OK	10.2721	17.9023	0.801414	5e-05	0.000358204	yes	10.3465	10.1666	10.3032	16.3216	16.9802	20.4051
INTS6-AS1	lncRNA	chr13:51335772-51554678	NC	sh	OK	0.96121	2.81295	1.54916	0.0004	0.00231122	yes	1.14629	0.945935	0.791406	2.26661	2.71893	3.45332
WDFY2	protein_coding	chr13:51584454-51845177	NC	sh	OK	4.26642	8.31328	0.962392	0.00155	0.00748317	yes	3.60435	4.48813	4.70678	7.27829	9.28207	8.37949
KLF5	protein_coding	chr13:73054975-73077541	NC	sh	OK	131.977	258.61	0.970491	5e-05	0.000358204	yes	126.734	126.22	142.977	267.047	239.491	269.293
PCCA-DT	lncRNA	chr13:100053073-100088950	NC	sh	OK	1.66583	2.94631	0.82267	0.0009	0.00467201	yes	1.42016	1.83712	1.74021	2.42448	3.5653	2.84916
TEX30	protein_coding	chr13:102760022-102773811	NC	sh	OK	8.33495	15.0555	0.853045	5e-05	0.000358204	yes	6.9123	9.57506	8.51748	13.8822	13.6817	17.6026
LINC00460	lncRNA	chr13:106374476-106384315	NC	sh	OK	4.23742	7.33199	0.791021	0.0001	0.000677369	yes	3.2439	3.86448	5.60387	5.71276	8.539	7.74422
GAS6	protein_coding	chr13:113759225-113864076	NC	sh	OK	2.01109	6.4934	1.69099	5e-05	0.000358204	yes	1.84149	2.055	2.13679	5.74429	7.13676	6.59915
LINC00565	lncRNA	chr13:113926513-113928844	NC	sh	OK	1.67951	10.1726	2.59858	5e-05	0.000358204	yes	1.71387	1.77125	1.5534	9.0552	10.213	11.2496
ANG	protein_coding	chr14:20684176-20707120	NC	sh	OK	1.22217	2.68195	1.13384	0.0059	0.0228868	yes	0.79843	1.92899	0.939087	1.59401	3.12685	3.32499
LINC00641	lncRNA	chr14:21200078-21206900	NC	sh	OK	1.21178	2.4831	1.03502	5e-05	0.000358204	yes	1.16743	1.23982	1.22808	2.36503	2.10114	2.98312
DAD1	protein_coding	chr14:22564906-22589224	NC	sh	OK	133.36	205.411	0.62319	5e-05	0.000358204	yes	126.652	137.03	136.398	188.515	214.748	212.97
NGDN	protein_coding	chr14:23469688-23509862	NC	sh	OK	14.5495	24.0392	0.724421	5e-05	0.000358204	yes	12.0354	13.9418	17.6712	23.4056	22.3878	26.3242
SRP54	protein_coding	chr14:34920857-35029567	NC	sh	OK	32.295	50.5593	0.646667	5e-05	0.000358204	yes	31.9827	30.2085	34.6938	44.9542	45.4718	61.252
RALGAPA1	protein_coding	chr14:35538351-35809304	NC	sh	OK	8.72162	13.1646	0.593995	0.00075	0.0039971	yes	8.21375	8.09113	9.85998	13.3129	12.5441	13.6368
RPL36AL	protein_coding	chr14:49618529-49620626	NC	sh	OK	130.527	201.94	0.629573	5e-05	0.000358204	yes	116.529	134.183	140.87	178.229	218.063	209.526
KLHDC1	protein_coding	chr14:49693104-49753150	NC	sh	OK	1.50529	2.27354	0.5949	0.01035	0.036136	yes	1.22879	1.27143	2.01566	1.98243	2.68485	2.15335
AL627171.4	lncRNA	chr14:49861175-49864379	NC	sh	OK	0.274134	0.826852	1.59275	0.01205	0.0409724	yes	0.186641	0.156312	0.479451	0.876563	1.06439	0.539607
FRMD6	protein_coding	chr14:51454511-51730727	NC	sh	OK	4.09531	8.22364	1.00581	5e-05	0.000358204	yes	3.75366	3.77325	4.759	7.78161	7.51034	9.37896
SAMD4A	protein_coding	chr14:54566116-54793315	NC	sh	OK	9.66292	16.4125	0.764265	5e-05	0.000358204	yes	8.18588	11.1276	9.67532	17.116	14.7068	17.4148
MAPK1IP1L	protein_coding	chr14:55051646-55070194	NC	sh	OK	50.2536	75.4814	0.586896	5e-05	0.000358204	yes	50.9637	45.8265	53.9705	75.3429	71.5893	79.5121
DHRS7	protein_coding	chr14:60091910-60169856	NC	sh	OK	31.8307	60.904	0.936117	5e-05	0.000358204	yes	27.0028	34.3912	34.0982	51.5804	59.0092	72.1226
SGPP1	protein_coding	chr14:63684215-63728065	NC	sh	OK	1.84289	3.05536	0.72937	5e-05	0.000358204	yes	1.44753	1.98479	2.09635	2.7557	3.22671	3.18366
ZFP36L1	protein_coding	chr14:68787659-68796253	NC	sh	OK	183.651	297.334	0.695113	5e-05	0.000358204	yes	178.961	191.58	180.413	293.529	302.142	296.33
TC2N	protein_coding	chr14:91580695-91867536	NC	sh	OK	1.27801	2.10783	0.721865	0.01495	0.0487314	yes	1.25918	1.3812	1.19363	1.70221	1.61827	3.00302
LINC00638	lncRNA	chr14:104821200-104823718	NC	sh	OK	0.647908	1.01223	0.643676	0.0062	0.023856	yes	0.793978	0.570359	0.579388	0.934454	0.998809	1.10343
TMEM121	protein_coding	chr14:105526582-105530202	NC	sh	OK	1.00699	3.38107	1.74743	5e-05	0.000358204	yes	0.766622	1.4355	0.818856	2.58272	4.80755	2.75294
KLF13	protein_coding	chr15:31326834-31435665	NC	sh	OK	1.8704	2.96879	0.666527	0.00015	0.000977657	yes	1.58877	2.36927	1.65317	2.86415	3.16043	2.8818
SRP14-AS1	lncRNA	chr15:40039241-40078704	NC	sh	OK	0.958807	2.43238	1.34305	0.0016	0.00769495	yes	1.18751	1.41709	0.271818	2.57848	2.43011	2.28854
ITPKA	protein_coding	chr15:41493392-41503551	NC	sh	OK	11.6414	32.9135	1.49942	5e-05	0.000358204	yes	11.6278	13.6379	9.65841	28.5821	36.8281	33.3304
SPTBN5	protein_coding	chr15:41828091-41972557	NC	sh	OK	0.325337	0.763681	1.23103	0.0141	0.0464879	yes	0.400052	0.350685	0.225275	0.644832	0.823616	0.822595
PAQR5	protein_coding	chr15:69298911-69448427	NC	sh	OK	29.412	49.7579	0.758522	5e-05	0.000358204	yes	28.1429	28.4321	31.6609	48.9696	46.8045	53.4995
TLE3	protein_coding	chr15:70047789-70098176	NC	sh	OK	13.1828	20.0581	0.605536	0.0016	0.00769495	yes	12.9994	12.4737	14.0752	19.2516	22.3313	18.5915
LARP6	protein_coding	chr15:70829129-71053657	NC	sh	OK	12.7346	20.8998	0.714735	0.00165	0.00788594	yes	11.0728	15.595	11.536	17.1168	22.4099	23.1726
NR2E3	protein_coding	chr15:71792637-71818259	NC	sh	OK	1.18147	2.61997	1.14897	0.00465	0.0187385	yes	1.04807	1.01503	1.4813	1.75879	3.88065	2.22048
PARP6	protein_coding	chr15:72241180-72378788	NC	sh	OK	18.3217	29.8648	0.70489	5e-05	0.000358204	yes	18.0468	18.5585	18.3598	28.8804	28.9487	31.7653
ARID3B	protein_coding	chr15:74541176-74598131	NC	sh	OK	5.15404	8.8356	0.777623	0.00185	0.0087061	yes	5.01557	4.26531	6.18125	8.81515	8.48344	9.20821
DNAJA4	protein_coding	chr15:78250501-78299924	NC	sh	OK	14.9826	23.2106	0.631491	5e-05	0.000358204	yes	13.7422	14.8026	16.4031	21.9431	22.7573	24.9313
GOLGA2P10	transcribed_unprocessed_pseudogene	chr15:82459471-82513950	NC	sh	OK	8.73453	14.0205	0.68274	5e-05	0.000358204	yes	9.33104	8.32238	8.55018	11.4507	14.751	15.86
GOLGA2P7	transcribed_unprocessed_pseudogene	chr15:84199310-84230136	NC	sh	OK	0.475979	1.17971	1.30946	0.002	0.00927597	yes	0.685729	0.393678	0.348529	0.885403	1.81956	0.834156
AC044860.1	transcribed_unprocessed_pseudogene	chr15:85180199-85234795	NC	sh	OK	1.28923	2.2347	0.793576	0.0097	0.0342917	yes	1.35647	1.57844	0.932772	2.2742	2.12924	2.30065
ARRDC4	protein_coding	chr15:97960702-97973833	NC	sh	OK	4.24626	10.258	1.27249	5e-05	0.000358204	yes	3.78614	4.45131	4.50131	9.55372	10.2941	10.9263
UNKL	protein_coding	chr16:1351930-1414751	NC	sh	OK	7.92103	12.6448	0.674781	0.0037	0.0154799	yes	6.92469	9.19362	7.6448	19.8811	10.1082	7.94503
C16orf91	protein_coding	chr16:1419751-1420756	NC	sh	OK	12.5385	19.7255	0.653696	5e-05	0.000358204	yes	13.1201	14.417	10.0784	18.6844	20.7087	19.7834
NPW	protein_coding	chr16:2009925-2020755	NC	sh	OK	0.696479	1.90367	1.45063	0.0111	0.0382035	yes	0.417097	1.19551	0.476828	1.17069	2.80915	1.73118
AC141586.1	transcribed_unprocessed_pseudogene	chr16:2603349-2643296	NC	sh	OK	6.33687	10.9499	0.789073	0.0041	0.0168569	yes	5.47177	8.4229	5.11593	12.2345	13.1394	7.47578
AC004233.2	lncRNA	chr16:3006119-3007388	NC	sh	OK	2.53347	4.39028	0.793199	0.00045	0.0025594	yes	2.1798	3.07804	2.34257	4.76464	3.2593	5.14689
TNFRSF12A	protein_coding	chr16:3014711-3022383	NC	sh	OK	629.647	973.95	0.629304	5e-05	0.000358204	yes	566.824	688.638	633.479	886.469	1062.31	973.07
IL32	protein_coding	chr16:3065296-3087111	NC	sh	OK	27.8661	64.8257	1.21806	5e-05	0.000358204	yes	22.6774	28.0294	32.8914	55.1752	66.1363	73.1656
AC022167.2	lncRNA	chr16:8674595-8869012	NC	sh	OK	7.7894	21.6043	1.47173	0.0104	0.0362463	yes	8.22151	5.95123	9.19546	24.3404	21.95	18.5225
C16orf72	protein_coding	chr16:9091643-9121635	NC	sh	OK	62.7219	97.3485	0.634189	5e-05	0.000358204	yes	57.9241	61.1063	69.1353	92.668	103.19	96.1877
PRSS53	protein_coding	chr16:31074421-31095980	NC	sh	OK	1.61839	5.09497	1.65451	0.0025	0.0111707	yes	0.936719	2.14828	1.77017	4.58315	5.49153	5.21024
VKORC1	protein_coding	chr16:31074421-31095980	NC	sh	OK	72.5894	112.71	0.634781	5e-05	0.000358204	yes	72.8415	71.0399	73.8869	103.988	115.726	118.415
MT2A	protein_coding	chr16:56608583-56609497	NC	sh	OK	100.408	616.19	2.61749	5e-05	0.000358204	yes	94.7573	100.984	105.484	594.974	637.848	615.747
MT1E	protein_coding	chr16:56625474-56627112	NC	sh	OK	25.9456	102.801	1.98629	5e-05	0.000358204	yes	21.331	33.0228	23.483	104.519	103.574	100.311
MT1M	protein_coding	chr16:56632658-56633981	NC	sh	OK	4.59878	19.7168	2.1001	5e-05	0.000358204	yes	4.5802	4.65396	4.56216	21.6547	18.8792	18.6166
MT1F	protein_coding	chr16:56657730-56660698	NC	sh	OK	4.85246	18.856	1.95824	5e-05	0.000358204	yes	5.77352	4.88229	3.90158	20.8048	21.9252	13.8381
MT1G	protein_coding	chr16:56666729-56668065	NC	sh	OK	2.40355	38.1156	3.98714	5e-05	0.000358204	yes	3.44568	0.52289	3.24207	34.7611	47.4681	32.1176
MT1X	protein_coding	chr16:56682469-56688052	NC	sh	OK	23.8351	178.779	2.90702	5e-05	0.000358204	yes	18.6064	25.0651	27.8339	175.898	176.176	184.262
PLEKHG4	protein_coding	chr16:67277509-67326760	NC	sh	OK	3.51545	5.93667	0.755946	0.0021	0.00964253	yes	3.90122	3.87655	2.76857	5.40859	6.31788	6.08353
LCAT	protein_coding	chr16:67939749-67969601	NC	sh	OK	6.05488	13.1334	1.11708	5e-05	0.000358204	yes	5.62146	7.85765	4.68553	16.6298	11.1475	11.6231
HAS3	protein_coding	chr16:69105652-69408571	NC	sh	OK	25.0702	65.5324	1.38623	5e-05	0.000358204	yes	25.8056	25.9798	23.4252	63.2274	68.7258	64.644
CMTR2	protein_coding	chr16:71281388-71309963	NC	sh	OK	7.49808	12.1459	0.69588	0.0035	0.0147866	yes	5.18191	9.0394	8.27293	11.1039	11.9819	13.352
TXNL4B	protein_coding	chr16:72044288-72176878	NC	sh	OK	5.6901	12.8837	1.17902	5e-05	0.000358204	yes	5.53416	5.3409	6.19524	12.8197	12.595	13.2364
CLEC18B	protein_coding	chr16:74408269-74421953	NC	sh	OK	1.19364	2.84709	1.25412	0.00125	0.00621532	yes	1.37584	1.36678	0.838292	2.86844	1.98763	3.68521
ATP2C2-AS1	lncRNA	chr16:84368526-84467361	NC	sh	OK	1.24924	2.54848	1.02859	5e-05	0.000358204	yes	1.20977	1.18939	1.34855	2.20731	3.16194	2.27619
MEAK7	protein_coding	chr16:84476354-84554033	NC	sh	OK	30.591	48.9562	0.678384	5e-05	0.000358204	yes	28.3398	32.5098	30.9234	43.7052	54.9699	48.1936
FOXL1	protein_coding	chr16:86576367-86583478	NC	sh	OK	62.9742	111.703	0.826831	5e-05	0.000358204	yes	57.8602	66.2996	64.7627	99.3013	124.082	111.724
MAP1LC3B	protein_coding	chr16:87083561-87404779	NC	sh	OK	172.865	273.165	0.660129	5e-05	0.000358204	yes	167.337	164.099	187.158	264.971	267.698	286.825
MVD	protein_coding	chr16:88651934-88663161	NC	sh	OK	12.876	19.4545	0.595419	5e-05	0.000358204	yes	12.2074	13.0453	13.3754	16.9909	22.5138	18.8589
CDH15	protein_coding	chr16:89171747-89195492	NC	sh	OK	0.435526	0.951584	1.12757	5e-05	0.000358204	yes	0.398405	0.521215	0.38696	1.03922	1.08708	0.728455
ZNF778	protein_coding	chr16:89217702-89237071	NC	sh	OK	2.18381	5.84576	1.42054	0.01275	0.0429503	yes	1.5144	3.12423	1.91282	6.08422	6.19722	5.25584
SPATA2L	protein_coding	chr16:89696356-89701705	NC	sh	OK	6.49999	9.88852	0.605317	0.0001	0.000677369	yes	6.39084	7.69157	5.41755	9.32331	10.0135	10.3287
MC1R	protein_coding	chr16:89873569-89938761	NC	sh	OK	2.64956	6.88485	1.37767	0.00015	0.000977657	yes	2.04778	3.16277	2.73813	5.65814	7.61108	7.38532
AC087392.1	lncRNA	chr17:799309-979776	NC	sh	OK	3.40116	12.6477	1.89478	0.00085	0.00445097	yes	3.19321	3.06384	3.94644	11.2894	12.04	14.6138
MIR22HG	lncRNA	chr17:1711492-1738599	NC	sh	OK	5.08018	20.929	2.04255	5e-05	0.000358204	yes	6.07496	4.0744	5.09119	20.9716	23.3919	18.4237
AC006435.2	lncRNA	chr17:2337497-2381058	NC	sh	OK	2.74133	18.2221	2.73274	0.00025	0.00153243	yes	2.49606	2.30725	3.42067	16.8539	23.3085	14.504
MNT	protein_coding	chr17:2384072-2401104	NC	sh	OK	16.8747	26.7193	0.663017	0.00105	0.00536192	yes	15.7506	18.788	16.0855	27.0767	26.2931	26.7881
TRPV1	protein_coding	chr17:3565443-3636250	NC	sh	OK	1.61813	3.48439	1.10658	5e-05	0.000358204	yes	1.71756	1.66755	1.46929	2.93977	4.18237	3.33104
CAMTA2	protein_coding	chr17:4967991-4987675	NC	sh	OK	69.6088	106.369	0.61174	5e-05	0.000358204	yes	65.9798	74.5922	68.2545	98.1624	113.798	107.148
AC012146.1	lncRNA	chr17:5105540-5175034	NC	sh	OK	4.72124	8.6133	0.867401	0.0039	0.016189	yes	3.75334	6.61975	3.79063	7.79564	11.399	6.64531
MIS12	protein_coding	chr17:5471253-5490814	NC	sh	OK	7.81627	11.7929	0.593368	0.0046	0.0185859	yes	7.95477	6.08873	9.40532	11.1455	11.0041	13.2291
NLRP1	protein_coding	chr17:5499426-5619424	NC	sh	OK	0.212407	0.654469	1.62349	0.0006	0.00330623	yes	0.197288	0.256202	0.183732	0.45071	1.14821	0.36449
MED31	protein_coding	chr17:6640984-6651634	NC	sh	OK	4.32089	8.2292	0.929425	0.0112	0.0384901	yes	4.50926	3.89325	4.56015	9.36471	7.1964	8.12649
C17orf49	protein_coding	chr17:6853860-7019659	NC	sh	OK	24.1486	37.1715	0.622255	0.0018	0.0085027	yes	22.3621	24.7662	25.3176	35.7228	36.2852	39.5064
POLR2A	protein_coding	chr17:7484365-7514616	NC	sh	OK	23.2086	35.7257	0.622302	0.00515	0.0204488	yes	20.3724	23.8313	25.4222	36.6671	34.6342	35.8759
CD68	protein_coding	chr17:7561918-7633382	NC	sh	OK	81.3046	128.855	0.664338	0.00255	0.0113427	yes	83.4754	78.6229	81.8155	129.863	131.109	125.592
KDM6B	protein_coding	chr17:7839903-7854796	NC	sh	OK	11.1732	17.3156	0.632025	5e-05	0.000358204	yes	10.7509	12.3161	10.4528	17.6766	17.0501	17.22
RNF227	protein_coding	chr17:7913323-7916276	NC	sh	OK	0.929085	1.66443	0.841145	0.0044	0.017946	yes	0.849154	1.14288	0.795225	1.165	2.06868	1.75961
ALOXE3	protein_coding	chr17:8095899-8119047	NC	sh	OK	0.600697	1.08113	0.847835	0.005	0.0199508	yes	0.413962	0.793269	0.594861	0.639351	1.19537	1.40868
PER1	protein_coding	chr17:8140471-8163546	NC	sh	OK	5.59239	14.9606	1.41963	5e-05	0.000358204	yes	5.07053	4.50894	7.19771	14.1628	15.4259	15.2932
PMP22	protein_coding	chr17:15229776-15265707	NC	sh	OK	4.70946	7.76802	0.721986	5e-05	0.000358204	yes	4.41528	4.51914	5.19395	7.70782	6.7179	8.87832
TVP23C-CDRT4	protein_coding	chr17:15436014-15563595	NC	sh	OK	1.156	2.62591	1.18368	0.00025	0.00153243	yes	1.36935	0.953762	1.14488	2.66584	2.46201	2.74988
TVP23C	protein_coding	chr17:15436014-15563595	NC	sh	OK	2.97821	5.67154	0.929294	0.00015	0.000977657	yes	3.0498	2.63003	3.2548	6.62083	5.45263	4.94115
NATD1	protein_coding	chr17:21238869-21253410	NC	sh	OK	1.22302	2.2637	0.888232	5e-05	0.000358204	yes	1.18742	1.37499	1.10665	2.25352	2.28388	2.25369
LINC02693	lncRNA	chr17:21428262-21574517	NC	sh	OK	3.31996	7.70477	1.21459	5e-05	0.000358204	yes	2.48535	3.00882	4.46572	6.33029	7.62364	9.16039
LYRM9	protein_coding	chr17:27756765-27894752	NC	sh	OK	0.946725	2.44544	1.36908	0.00455	0.0184324	yes	0.519599	1.54187	0.778704	3.31715	2.65271	1.36645
LIG3	protein_coding	chr17:34927858-35121522	NC	sh	OK	4.96564	8.06732	0.700108	0.00575	0.0223994	yes	4.56464	5.09518	5.23711	8.18515	8.85611	7.16069
TBC1D3L	protein_coding	chr17:37977971-37989048	NC	sh	OK	1.3096	2.35201	0.844769	5e-05	0.000358204	yes	1.21663	1.24365	1.46852	1.843	2.79074	2.42231
NPEPPSP1	transcribed_unprocessed_pseudogene	chr17:38195702-38257192	NC	sh	OK	2.00735	4.19088	1.06196	5e-05	0.000358204	yes	1.64874	1.72862	2.64469	4.30114	3.94517	4.32633
LINC00672	protein_coding	chr17:38925167-38929384	NC	sh	OK	0.688357	1.86682	1.43936	5e-05	0.000358204	yes	0.723488	0.873095	0.468488	2.11972	1.65112	1.82963
NR1D1	protein_coding	chr17:40019096-40100589	NC	sh	OK	12.9194	40.8777	1.66178	5e-05	0.000358204	yes	12.424	13.438	12.8962	41.8885	41.7517	38.9929
KRT10	protein_coding	chr17:40818116-40836270	NC	sh	OK	6.68096	11.9496	0.83884	0.00185	0.0087061	yes	6.84379	6.06565	7.13346	11.2513	11.5482	13.0495
EIF1	protein_coding	chr17:41688884-41692668	NC	sh	OK	862.882	1611.52	0.901187	5e-05	0.000358204	yes	814.871	876.529	897.246	1510.08	1678.66	1645.82
AOC2	protein_coding	chr17:42844579-42850707	NC	sh	OK	0.341361	1.47676	2.11306	5e-05	0.000358204	yes	0.314811	0.360224	0.349049	1.2823	1.69216	1.45581
AOC3	protein_coding	chr17:42851183-42858130	NC	sh	OK	0.0449341	0.67175	3.90204	0.00025	0.00153243	yes	0.0874837	0.0327254	0.0145931	0.577572	0.934807	0.502873
AC109326.1	TEC	chr17:43338740-43389199	NC	sh	OK	0.621414	1.6545	1.41276	0.01065	0.0369682	yes	0.713802	0.729048	0.421392	2.07038	1.71297	1.18014
ARL4D	protein_coding	chr17:43398992-43401137	NC	sh	OK	0.714881	1.86553	1.38381	5e-05	0.000358204	yes	0.627062	0.80917	0.70841	2.13241	1.79392	1.67027
GOSR2	protein_coding	chr17:46923074-47100323	NC	sh	OK	19.0241	28.7169	0.594071	5e-05	0.000358204	yes	17.2994	20.3588	19.4142	25.4739	29.4023	31.2746
MRPL45P2	transcribed_unprocessed_pseudogene	chr17:47450567-47492492	NC	sh	OK	4.89793	9.5077	0.956923	0.0047	0.0189179	yes	4.54848	4.95308	5.19225	9.1567	11.7884	7.57798
HOXB9	protein_coding	chr17:48607231-48634932	NC	sh	OK	3.72255	5.63733	0.598719	0.00775	0.0287381	yes	3.13008	4.18839	3.84919	4.80829	6.79668	5.30701
SLC35B1	protein_coding	chr17:49700933-49836454	NC	sh	OK	20.9224	31.7862	0.603351	0.00065	0.00353377	yes	20.5063	18.4667	23.7942	29.2754	35.4229	30.6602
LRRC59	protein_coding	chr17:50373219-50397888	NC	sh	OK	41.9749	63.1765	0.58986	5e-05	0.000358204	yes	42.2313	42.3031	41.3904	60.321	62.2234	66.9852
MMD	protein_coding	chr17:55392621-55421924	NC	sh	OK	9.06977	15.692	0.79089	5e-05	0.000358204	yes	9.36779	8.50246	9.33908	14.5241	12.2009	20.351
AC015912.3	lncRNA	chr17:56914185-56914533	NC	sh	OK	14.883	24.5219	0.720403	0.0012	0.00600784	yes	14.8698	16.2599	13.5194	24.9079	24.0528	24.605
ERN1	protein_coding	chr17:64039141-64130819	NC	sh	OK	17.5567	29.0366	0.725846	5e-05	0.000358204	yes	17.4025	18.2764	16.9912	27.9834	31.6119	27.5144
CEP95	protein_coding	chr17:64498253-64662307	NC	sh	OK	15.1384	32.7939	1.11522	0.00305	0.0132007	yes	16.6053	14.3971	14.4128	33.4764	33.4197	31.4856
WIPI1	protein_coding	chr17:68259181-68763882	NC	sh	OK	6.68057	15.524	1.21646	0.00205	0.00946967	yes	8.00043	6.42671	5.61458	15.8482	15.4496	15.2743
SOX9-AS1	lncRNA	chr17:72021850-72237203	NC	sh	OK	0.478184	0.986162	1.04426	0.00705	0.0264913	yes	0.50467	0.437589	0.492291	0.296607	1.26168	1.4002
HID1	protein_coding	chr17:74950741-74975728	NC	sh	OK	0.241969	0.83425	1.78566	0.00115	0.00580172	yes	0.215092	0.0655423	0.445272	1.00775	0.814848	0.680147
MYO15B	protein_coding	chr17:75588057-75667189	NC	sh	OK	43.1739	73.4488	0.766579	0.00035	0.00206204	yes	35.8815	49.4692	44.1711	68.0393	77.4471	74.86
H3-3B	protein_coding	chr17:75776433-75825799	NC	sh	OK	277.391	495.708	0.83757	5e-05	0.000358204	yes	247.225	318.564	266.384	447.84	519.692	519.593
QRICH2	protein_coding	chr17:76274048-76307998	NC	sh	OK	0.44164	0.856797	0.956081	0.01245	0.0421455	yes	0.36428	0.61955	0.341091	0.729703	0.840582	1.00011
SPHK1	protein_coding	chr17:76309477-76387860	NC	sh	OK	3.60739	8.47262	1.23185	5e-05	0.000358204	yes	2.85482	4.783	3.18436	7.28167	9.77649	8.35969
JMJD6	protein_coding	chr17:76712831-76726799	NC	sh	OK	9.67345	14.9035	0.623552	5e-05	0.000358204	yes	8.8304	9.4625	10.7275	13.4981	16.3885	14.824
MGAT5B	protein_coding	chr17:76868455-76969530	NC	sh	OK	0.445653	1.00102	1.16748	0.002	0.00927597	yes	0.56361	0.403305	0.370043	0.781095	1.50793	0.714032
TNRC6C-AS1	lncRNA	chr17:77959239-78142968	NC	sh	OK	0.762823	2.07125	1.44108	0.00535	0.0211033	yes	0.496801	0.606707	1.18496	1.51327	2.2392	2.46129
SCAT1	lncRNA	chr17:78605232-78632155	NC	sh	OK	3.01642	7.88271	1.38586	5e-05	0.000358204	yes	3.27187	3.15394	2.62344	9.51129	7.12967	7.00715
USP36	protein_coding	chr17:78787380-78841441	NC	sh	OK	21.9505	33.0144	0.58884	0.0001	0.000677369	yes	19.4174	22.5213	23.9127	29.3208	37.922	31.8003
AC110285.2	lncRNA	chr17:81388125-81390319	NC	sh	OK	1.16807	2.76066	1.24089	5e-05	0.000358204	yes	1.18816	1.28557	1.03047	2.58793	2.7418	2.95225
P4HB	protein_coding	chr17:81843160-81860624	NC	sh	OK	214.366	322.496	0.589207	5e-05	0.000358204	yes	202.569	221.077	219.452	296.268	341.415	329.806
MYOM1	protein_coding	chr18:3066806-3247277	NC	sh	OK	1.47517	2.60866	0.82243	0.015	0.0488367	yes	1.11449	1.70409	1.60693	1.8546	3.29325	2.67814
LINC00667	lncRNA	chr18:5232875-5297053	NC	sh	OK	8.20658	12.4223	0.598082	0.0004	0.00231122	yes	7.92959	8.74131	7.94883	12.7197	12.6092	11.938
ANKRD12	protein_coding	chr18:9102629-9285985	NC	sh	OK	9.32554	14.1528	0.60183	0.004	0.0165246	yes	9.68418	8.68071	9.61174	16.4843	11.6862	14.2879
RAB31	protein_coding	chr18:9708274-9862551	NC	sh	OK	59.1492	90.1799	0.608446	0.0003	0.00179661	yes	56.209	56.4159	64.8229	83.6813	91.0497	95.8086
CHMP1B	protein_coding	chr18:11689263-11908366	NC	sh	OK	34.074	54.2246	0.670276	5e-05	0.000358204	yes	31.4275	31.7275	39.067	49.5649	55.6918	57.4172
GREB1L	protein_coding	chr18:21242241-21525417	NC	sh	OK	36.906	67.7627	0.876633	0.0001	0.000677369	yes	37.1948	35.9497	37.5737	69.4174	69.7825	64.0881
GATA6	protein_coding	chr18:22164885-22205229	NC	sh	OK	17.2209	33.1088	0.943056	5e-05	0.000358204	yes	16.2253	19.6028	15.8345	31.4125	37.1566	30.7572
RIOK3	protein_coding	chr18:23453286-23486603	NC	sh	OK	148.268	234.898	0.663823	5e-05	0.000358204	yes	133.665	145.624	165.516	229.195	215.733	259.766
NPC1	protein_coding	chr18:23503469-23586506	NC	sh	OK	47.8046	74.4972	0.640038	5e-05	0.000358204	yes	46.3307	47.7952	49.2878	70.4168	75.1918	77.8832
SEC11C	protein_coding	chr18:59139865-59158832	NC	sh	OK	14.3953	32.6263	1.18044	5e-05	0.000358204	yes	13.8853	14.4746	14.826	31.7543	34.3624	31.7623
SERPINB8	protein_coding	chr18:63949300-64019779	NC	sh	OK	9.39665	21.8403	1.21677	5e-05	0.000358204	yes	7.66849	10.0623	10.4592	18.7873	22.9285	23.805
RTTN	protein_coding	chr18:70003030-70205726	NC	sh	OK	1.7541	3.81412	1.12062	5e-05	0.000358204	yes	1.44521	1.72052	2.09658	2.99305	3.70204	4.74728
ARID3A	protein_coding	chr19:925780-975939	NC	sh	OK	6.27176	10.0092	0.674381	0.00015	0.000977657	yes	5.80308	8.00775	5.00445	10.411	10.169	9.44748
CIRBP	protein_coding	chr19:1259383-1274880	NC	sh	OK	152.643	289.59	0.923857	5e-05	0.000358204	yes	136.604	171.707	149.616	261.76	330.067	276.944
MKNK2	protein_coding	chr19:2037464-2051244	NC	sh	OK	81.7639	127.724	0.643491	0.0003	0.00179661	yes	77.2897	90.0987	77.9035	118.142	132.597	132.433
AMH	protein_coding	chr19:2249308-2252073	NC	sh	OK	9.10862	14.0076	0.620909	0.0021	0.00964253	yes	6.06148	10.6367	10.6277	11.2866	15.7141	15.0222
GADD45B	protein_coding	chr19:2476121-2478259	NC	sh	OK	23.92	46.9624	0.973292	5e-05	0.000358204	yes	23.5774	25.5847	22.5977	47.9118	50.9968	41.9786
SGTA	protein_coding	chr19:2754714-2783282	NC	sh	OK	23.4706	36.0663	0.619796	5e-05	0.000358204	yes	23.4441	24.549	22.4188	33.1721	39.6869	35.3398
MFSD12	protein_coding	chr19:3506272-3579088	NC	sh	OK	21.6541	38.0275	0.812401	0.00025	0.00153243	yes	21.1462	24.3959	19.4203	35.5016	41.2634	37.3176
MATK	protein_coding	chr19:3777969-3802129	NC	sh	OK	0.253149	0.679012	1.42345	0.00635	0.0242909	yes	0.028615	0.360039	0.370792	0.221784	0.976894	0.838359
AC007292.2	lncRNA	chr19:4343526-4360086	NC	sh	OK	0.270954	1.04237	1.94374	0.00345	0.0146067	yes	0.159861	0.264853	0.388149	0.885092	1.34894	0.893063
MYDGF	protein_coding	chr19:4639515-4670362	NC	sh	OK	94.3933	153.852	0.70479	5e-05	0.000358204	yes	82.9834	109.263	90.9339	134.072	174.594	152.892
LRRC8E	protein_coding	chr19:7888504-7903542	NC	sh	OK	1.71499	2.86303	0.739342	0.0069	0.0259984	yes	2.06576	1.80311	1.27609	2.89865	3.06595	2.62448
TGFBR3L	protein_coding	chr19:7916144-7919157	NC	sh	OK	0.910494	2.07488	1.18831	0.01345	0.0448052	yes	0.324943	1.41924	0.987305	1.81892	2.70823	1.6975
ANGPTL4	protein_coding	chr19:8363288-8374370	NC	sh	OK	7.11706	10.8181	0.604089	5e-05	0.000358204	yes	7.29366	6.92386	7.13366	9.48453	12.2661	10.7036
ZNF266	protein_coding	chr19:9412460-9435571	NC	sh	OK	3.68416	6.72855	0.86896	0.0002	0.00126124	yes	3.49239	3.56878	3.99131	5.61163	8.09163	6.48239
ZNF561	protein_coding	chr19:9604679-9621236	NC	sh	OK	9.11844	15.3613	0.752437	0.0005	0.00281133	yes	9.49196	9.42285	8.44052	15.2779	16.32	14.486
ZNF562	protein_coding	chr19:9621248-9675100	NC	sh	OK	7.96294	12.9878	0.705779	0.00125	0.00621532	yes	6.15346	8.78056	8.95479	11.8554	13.4969	13.611
CDKN2D	protein_coding	chr19:10566459-10569059	NC	sh	OK	2.11304	3.69116	0.804755	0.0001	0.000677369	yes	1.84881	2.76993	1.72038	3.31597	4.12219	3.63533
ZNF441	protein_coding	chr19:11766999-11784078	NC	sh	OK	0.779108	1.78911	1.19934	5e-05	0.000358204	yes	0.697664	0.748913	0.890748	1.87871	1.46757	2.02105
ZNF136	protein_coding	chr19:12163063-12189871	NC	sh	OK	1.5351	2.82893	0.881925	5e-05	0.000358204	yes	1.22503	1.50972	1.87054	2.51862	2.62466	3.34351
JUNB	protein_coding	chr19:12763002-12874952	NC	sh	OK	126.278	195.679	0.63189	5e-05	0.000358204	yes	119.256	137.152	122.426	182.53	221.62	182.886
IER2	protein_coding	chr19:13150410-13154911	NC	sh	OK	151.826	264.426	0.800443	5e-05	0.000358204	yes	136.827	171.499	147.152	235.904	301.986	255.388
CACNA1A	protein_coding	chr19:13206441-13633025	NC	sh	OK	3.27775	7.48421	1.19114	5e-05	0.000358204	yes	2.75288	3.62145	3.45893	6.51641	7.53858	8.39765
CCDC130	protein_coding	chr19:13731759-13763296	NC	sh	OK	20.0845	34.5447	0.78238	5e-05	0.000358204	yes	21.1033	19.4232	19.7271	31.7954	39.9867	31.8521
AC022149.1	processed_pseudogene	chr19:14619116-14778560	NC	sh	OK	15.5982	29.006	0.894966	5e-05	0.000358204	yes	12.128	17.8573	16.8094	22.2718	29.0255	35.7205
ZNF333	protein_coding	chr19:14619116-14778560	NC	sh	OK	3.00311	4.94719	0.720153	0.0006	0.00330623	yes	2.6066	3.31472	3.08801	4.41166	5.27733	5.15258
ELL	protein_coding	chr19:18441418-18522116	NC	sh	OK	7.39441	12.8787	0.800475	5e-05	0.000358204	yes	6.78308	8.37347	7.02668	12.3916	14.3293	11.9151
YJEFN3	protein_coding	chr19:19515735-19537581	NC	sh	OK	0.944673	1.93366	1.03345	0.0078	0.0288925	yes	0.760602	1.05591	1.0175	1.81986	1.80987	2.17125
KIAA0355	protein_coding	chr19:34254551-34359412	NC	sh	OK	2.82727	4.24971	0.587955	0.00135	0.00664312	yes	2.7977	2.89599	2.78811	3.75009	4.66442	4.33463
CATSPERG	protein_coding	chr19:38335774-38370943	NC	sh	OK	0.746838	1.91464	1.35821	0.004	0.0165246	yes	0.339324	1.65764	0.243547	1.29749	2.67844	1.768
EID2	protein_coding	chr19:39538706-39540161	NC	sh	OK	1.79836	4.52759	1.33206	5e-05	0.000358204	yes	1.69879	1.72063	1.97566	4.31374	3.45654	5.81249
SERTAD1	protein_coding	chr19:40421588-40425992	NC	sh	OK	11.6676	18.8412	0.691377	5e-05	0.000358204	yes	11.7958	11.3081	11.899	17.5088	19.403	19.6117
POU2F2	protein_coding	chr19:42086109-42196585	NC	sh	OK	0.619144	1.64337	1.40831	0.00165	0.00788594	yes	0.872559	0.441396	0.543478	1.3694	1.73759	1.82314
LYPD3	protein_coding	chr19:43460786-43465608	NC	sh	OK	15.7951	24.3114	0.622153	5e-05	0.000358204	yes	15.7912	16.0785	15.5156	21.2421	27.149	24.5431
PHLDB3	protein_coding	chr19:43474953-43504935	NC	sh	OK	9.04021	13.6943	0.599143	0.0033	0.0140883	yes	8.84159	9.43945	8.83959	13.3091	12.7023	15.0714
ZNF222	protein_coding	chr19:44025341-44089613	NC	sh	OK	1.8561	3.10735	0.743407	0.00695	0.0261582	yes	1.16969	1.80635	2.59227	3.42109	3.20047	2.70048
CEACAM19	protein_coding	chr19:44537057-44725217	NC	sh	OK	3.61669	8.21558	1.18369	0.00245	0.0109757	yes	3.20592	3.83233	3.8118	8.63407	7.5276	8.48505
RELB	protein_coding	chr19:45001448-45038198	NC	sh	OK	12.5037	20.3088	0.699749	5e-05	0.000358204	yes	11.5902	13.472	12.449	20.0867	21.7922	19.0476
BLOC1S3	protein_coding	chr19:45071499-45305284	NC	sh	OK	2.70152	4.86096	0.84747	0.01405	0.0463563	yes	3.01804	2.43134	2.65517	4.26292	5.81493	4.50501
KLC3	protein_coding	chr19:45333433-45370918	NC	sh	OK	0.296069	1.00819	1.76776	0.00085	0.00445097	yes	0.358729	0.235802	0.293676	0.712185	1.02186	1.29052
PPP1R13L	protein_coding	chr19:45379637-45478828	NC	sh	OK	24.3195	44.4083	0.868715	0.0092	0.0329462	yes	21.626	22.6756	28.657	43.4785	44.7192	45.0273
FOXA3	protein_coding	chr19:45863988-45873797	NC	sh	OK	0.655844	1.27017	0.953601	0.00625	0.0240015	yes	0.539377	0.79818	0.629975	1.12466	1.44095	1.24491
MEIS3	protein_coding	chr19:47403123-47419527	NC	sh	OK	0.878229	3.0792	1.80989	5e-05	0.000358204	yes	1.21863	0.791019	0.625042	2.10736	4.32267	2.80758
CCDC114	protein_coding	chr19:48296456-48330553	NC	sh	OK	0.230332	0.860989	1.90228	0.01075	0.0372685	yes	0.196041	0.287517	0.207438	0.522853	0.896714	1.1634
KCNJ14	protein_coding	chr19:48445840-48482314	NC	sh	OK	1.77407	4.56304	1.36293	0.00295	0.0128688	yes	1.61187	2.08432	1.62602	3.41828	5.64587	4.62496
PPP1R15A	protein_coding	chr19:48872420-48876058	NC	sh	OK	71.8868	142.89	0.991106	5e-05	0.000358204	yes	62.9078	75.6006	77.1521	128.468	148.47	151.732
ZNF432	protein_coding	chr19:52031377-52095765	NC	sh	OK	5.55806	12.0463	1.11593	0.00105	0.00536192	yes	4.88443	4.35416	7.4356	11.4972	12.9286	11.713
ZNF841	protein_coding	chr19:52031377-52095765	NC	sh	OK	6.76725	13.0278	0.944953	5e-05	0.000358204	yes	6.1774	6.312	7.81235	12.788	12.7738	13.5216
ZNF836	protein_coding	chr19:52113090-52177002	NC	sh	OK	1.86313	3.64365	0.967659	0.00955	0.0338656	yes	1.91439	1.99056	1.68443	4.52533	3.32886	3.07676
CACNG8	protein_coding	chr19:53963039-53990215	NC	sh	OK	0.505087	1.03732	1.03825	5e-05	0.000358204	yes	0.461072	0.54988	0.504309	0.965201	1.21207	0.934679
TNNT1	protein_coding	chr19:55132697-55149206	NC	sh	OK	1.05186	3.13285	1.57454	5e-05	0.000358204	yes	1.45266	1.0707	0.632217	2.13421	3.67597	3.58836
AC010327.7	lncRNA	chr19:55214286-55221616	NC	sh	OK	0.413332	0.806003	0.963483	0.0017	0.00810245	yes	0.427104	0.303024	0.509869	0.591205	0.847991	0.978813
RPL28	protein_coding	chr19:55385931-55407788	NC	sh	OK	698.54	1055.41	0.595386	5e-05	0.000358204	yes	660.205	773.982	661.434	956.631	1142.82	1066.77
ZNF805	protein_coding	chr19:57240631-57262738	NC	sh	OK	0.880214	1.54407	0.81081	5e-05	0.000358204	yes	0.688885	0.957162	0.994596	1.44727	1.99093	1.194
ZNF460	protein_coding	chr19:57267210-57294469	NC	sh	OK	1.04408	2.17344	1.05775	5e-05	0.000358204	yes	1.0546	1.22324	0.854393	2.68	2.30567	1.53465
ZNF134	protein_coding	chr19:57614232-57624724	NC	sh	OK	1.12025	2.16791	0.952482	0.00915	0.0328353	yes	0.888815	1.19619	1.27576	1.90528	2.88248	1.71599
ZNF274	protein_coding	chr19:58183028-58213562	NC	sh	OK	9.61932	15.5476	0.692682	5e-05	0.000358204	yes	8.48448	9.94082	10.4327	13.964	18.3668	14.3119
ERVK3-1	protein_coding	chr19:58228593-58342332	NC	sh	OK	4.01638	7.09269	0.82044	0.01285	0.0432028	yes	3.99293	3.22848	4.82772	6.10197	9.11915	6.05696
NRSN2-AS1	lncRNA	chr20:316859-359660	NC	sh	OK	3.11113	6.04179	0.957539	0.0066	0.0250735	yes	2.75688	3.23031	3.3462	4.8797	6.46131	6.78436
TRIB3	protein_coding	chr20:362834-397559	NC	sh	OK	213.281	352.764	0.72595	5e-05	0.000358204	yes	196.297	230.201	213.344	332.733	370.269	355.289
RBCK1	protein_coding	chr20:407497-432139	NC	sh	OK	222.852	496.665	1.15619	5e-05	0.000358204	yes	203.398	239.479	225.679	456.45	533.443	500.102
FTLP3	processed_pseudogene	chr20:4023916-4024444	NC	sh	OK	0.833378	2.30831	1.4698	0.0065	0.0247891	yes	0.392228	1.18823	0.919679	2.60829	1.29026	3.02639
GPCPD1	protein_coding	chr20:5544438-5611006	NC	sh	OK	20.6298	42.8854	1.05576	5e-05	0.000358204	yes	19.332	18.345	24.2125	38.37	43.1388	47.1474
SHLD1	protein_coding	chr20:5750392-5864395	NC	sh	OK	2.49775	5.16959	1.04942	0.00295	0.0128688	yes	3.91077	1.90614	1.67633	6.40581	2.91669	6.18627
AL118505.1	lncRNA	chr20:6065965-6067897	NC	sh	OK	0.944583	2.50035	1.40438	5e-05	0.000358204	yes	0.907705	0.931577	0.994466	2.21887	2.23564	3.04654
SEC23B	protein_coding	chr20:18507519-18561415	NC	sh	OK	36.5089	57.7265	0.660987	5e-05	0.000358204	yes	35.1576	36.8517	37.5173	62.7125	53.9481	56.519
SMIM26	protein_coding	chr20:18567346-18766644	NC	sh	OK	72.1699	127.305	0.818821	5e-05	0.000358204	yes	68.019	73.1158	75.3748	111.329	138.946	131.641
AL121900.1	protein_coding	chr20:18567346-18766644	NC	sh	OK	17.7749	32.4076	0.866489	0.0092	0.0329462	yes	18.9127	16.9187	17.4934	21.3863	40.7081	35.1284
DTD1	protein_coding	chr20:18567346-18766644	NC	sh	OK	19.0402	30.6962	0.689012	5e-05	0.000358204	yes	16.9866	18.1076	22.0264	27.225	31.9601	32.9035
THBD	protein_coding	chr20:23045632-23049672	NC	sh	OK	212.565	449.766	1.08127	5e-05	0.000358204	yes	200.608	229.309	207.778	431.577	471.024	446.696
AL118508.2	TEC	chr20:23148085-23149939	NC	sh	OK	0.32702	0.761429	1.21933	0.00595	0.0230677	yes	0.382353	0.296483	0.302224	0.50996	0.984805	0.789522
GZF1	protein_coding	chr20:23362181-23373062	NC	sh	OK	6.08009	9.42167	0.631889	0.0002	0.00126124	yes	5.76437	5.70203	6.77388	8.52914	9.19704	10.5388
HM13	protein_coding	chr20:31514409-31577923	NC	sh	OK	105.776	173.165	0.711131	5e-05	0.000358204	yes	98.8376	111.253	107.238	161.094	179.752	178.648
MAP1LC3A	protein_coding	chr20:34546853-34560345	NC	sh	OK	7.6758	12.3165	0.682201	5e-05	0.000358204	yes	7.70701	7.98558	7.33482	12.3754	12.5638	12.0102
TP53INP2	protein_coding	chr20:34560541-34825651	NC	sh	OK	2.8956	5.48786	0.922381	0.0093	0.0332181	yes	2.74345	3.08766	2.85569	5.3159	5.53925	5.60843
SLC13A3	protein_coding	chr20:46557822-46689444	NC	sh	OK	6.81479	12.2126	0.841627	0.00115	0.00580172	yes	6.32554	8.02021	6.09861	12.0974	12.722	11.8183
TP53RK	protein_coding	chr20:46557822-46689444	NC	sh	OK	8.32349	13.0378	0.647439	5e-05	0.000358204	yes	6.532	7.85957	10.5789	10.1846	13.2986	15.6302
ZFAS1	lncRNA	chr20:49219294-49484297	NC	sh	OK	196.347	414.014	1.07627	5e-05	0.000358204	yes	168.075	217.244	203.721	365.172	424.626	452.242
SNAI1	protein_coding	chr20:49982979-49988886	NC	sh	OK	0.271361	0.662072	1.28677	0.0046	0.0185859	yes	0.470572	0.203097	0.140416	0.59503	0.714277	0.676908
CEBPB	protein_coding	chr20:50184597-50192668	NC	sh	OK	64.3106	101.299	0.655495	5e-05	0.000358204	yes	56.985	77.5635	58.3832	93.2443	115.156	95.4973
KCNG1	protein_coding	chr20:50999369-51023107	NC	sh	OK	0.875702	6.71017	2.93784	5e-05	0.000358204	yes	0.820492	0.697931	1.10868	6.67182	6.81851	6.64019
SALL4	protein_coding	chr20:51782330-51802521	NC	sh	OK	0.950867	2.50606	1.39811	0.00055	0.00306004	yes	0.808255	0.785539	1.25881	3.1595	2.14814	2.21055
RAE1	protein_coding	chr20:57351222-57409333	NC	sh	OK	23.5552	39.6792	0.752336	5e-05	0.000358204	yes	22.4673	23.9073	24.291	38.2642	40.0964	40.677
HAR1B	lncRNA	chr20:63090805-63104386	NC	sh	OK	0.436028	1.11961	1.3605	0.01085	0.0375585	yes	0.291234	0.580211	0.43664	1.16992	1.08816	1.10073
GMEB2	protein_coding	chr20:63587601-63627101	NC	sh	OK	10.643	16.0275	0.590648	5e-05	0.000358204	yes	10.266	10.6835	10.9794	15.1353	17.084	15.8631
C20orf204	protein_coding	chr20:64034343-64039962	NC	sh	OK	0.716233	1.4085	0.975659	0.0001	0.000677369	yes	0.69253	0.532715	0.923454	1.49038	1.37928	1.35584
FP565260.6	protein_coding	chr21:5155498-5165472	NC	sh	OK	0.679614	1.09767	0.69165	0.0023	0.010405	yes	0.586823	0.607108	0.844912	0.81162	1.45234	1.02904
LINC01426	lncRNA	chr21:34745756-34784886	NC	sh	OK	4.47078	8.12654	0.862115	0.0002	0.00126124	yes	3.98703	4.25827	5.16704	7.79386	8.76331	7.82246
RUNX1	protein_coding	chr21:34787800-36004667	NC	sh	OK	16.2972	30.2582	0.892699	5e-05	0.000358204	yes	13.3576	17.1604	18.3737	30.5706	30.6271	29.5768
ETS2	protein_coding	chr21:38805182-38956467	NC	sh	OK	24.195	41.063	0.763131	5e-05	0.000358204	yes	22.9714	24.4461	25.1675	37.9492	43.7336	41.5061
PKNOX1	protein_coding	chr21:42974509-43033931	NC	sh	OK	5.14903	8.27151	0.68385	0.00275	0.0121035	yes	4.45923	5.12739	5.86047	5.87895	9.6833	9.25229
AC000095.1	processed_pseudogene	chr22:18970513-19031242	NC	sh	OK	0.237759	1.07805	2.18085	0.0091	0.0326984	yes	0.34877	0.0756786	0.288829	0.830365	1.05724	1.34655
SDF2L1	protein_coding	chr22:21642301-21644299	NC	sh	OK	8.94468	17.568	0.973848	5e-05	0.000358204	yes	7.14636	10.5338	9.15384	15.9989	20.1339	16.5711
GUSBP11	lncRNA	chr22:23608451-23717356	NC	sh	OK	3.23687	5.00088	0.627582	0.00485	0.0194423	yes	3.04214	3.67742	2.99106	4.91695	5.20326	4.88244
SELENOM	protein_coding	chr22:31104771-31120069	NC	sh	OK	7.74551	16.2981	1.07327	5e-05	0.000358204	yes	7.48189	8.54863	7.206	17.8626	15.9138	15.118
AL031587.5	TEC	chr22:37943049-38041915	NC	sh	OK	3.18089	6.23568	0.971116	5e-05	0.000358204	yes	3.04194	3.11578	3.38496	6.11482	7.24402	5.34821
MAFF	protein_coding	chr22:38111494-38216507	NC	sh	OK	32.2291	49.8225	0.628433	5e-05	0.000358204	yes	29.3111	35.5317	31.8445	45.8009	52.3798	51.2868
PHETA2	protein_coding	chr22:42074247-42079438	NC	sh	OK	2.58618	4.03219	0.640741	0.00125	0.00621532	yes	2.11833	2.8389	2.80131	4.69832	3.94513	3.45313
CYP2D6	protein_coding	chr22:42090930-42139927	NC	sh	OK	0.765521	1.5085	0.978597	0.0021	0.00964253	yes	0.623656	1.12581	0.547098	1.23516	1.98439	1.30594
LINC01589	lncRNA	chr22:45604431-45605621	NC	sh	OK	4.62727	10.8862	1.23426	5e-05	0.000358204	yes	4.63923	2.53803	6.70455	9.91754	13.5563	9.18466
BX537318.1	lncRNA	chr22:46013605-46015498	NC	sh	OK	0.836492	1.87723	1.16618	0.0003	0.00179661	yes	1.07162	0.515708	0.922152	1.51639	2.03883	2.07646
MIRLET7BHG	lncRNA	chr22:46049477-46113928	NC	sh	OK	16.4929	34.1929	1.05185	5e-05	0.000358204	yes	12.9951	13.7953	22.6883	30.0823	40.2533	32.2432
BRD1	protein_coding	chr22:49773282-49827512	NC	sh	OK	9.99742	15.5731	0.639429	0.00075	0.0039971	yes	8.97348	10.3491	10.6697	12.9371	17.0033	16.779
AL671710.1	lncRNA	chr22:49900228-49927540	NC	sh	OK	0.996455	1.96544	0.979978	0.0128	0.0430767	yes	0.66314	1.22909	1.09714	2.26461	1.99002	1.6417
PANX2	protein_coding	chr22:50170730-50180295	NC	sh	OK	1.71107	2.85475	0.738465	5e-05	0.000358204	yes	1.98939	1.62977	1.51405	2.86059	2.94236	2.76129
TYMP	protein_coding	chr22:50508223-50532580	NC	sh	OK	27.8107	52.6586	0.92103	5e-05	0.000358204	yes	26.9099	28.5461	27.9761	44.9386	63.0643	49.9728
TCEANC	protein_coding	chrX:13653188-13681964	NC	sh	OK	0.482193	0.819303	0.764787	0.015	0.0488367	yes	0.582094	0.379662	0.484822	0.587662	1.11521	0.755036
GEMIN8	protein_coding	chrX:14008278-14029893	NC	sh	OK	3.51121	5.88107	0.744109	0.0001	0.000677369	yes	3.34552	3.26306	3.92506	4.98258	6.01213	6.6485
PIGA	protein_coding	chrX:15319450-15335580	NC	sh	OK	6.86889	13.566	0.981842	5e-05	0.000358204	yes	7.0199	5.56905	8.01772	14.4711	14.1171	12.1097
ACOT9	protein_coding	chrX:23701054-23766475	NC	sh	OK	29.5846	44.4687	0.587945	5e-05	0.000358204	yes	29.0071	27.4222	32.3244	42.2807	44.3759	46.7495
SAT1	protein_coding	chrX:23783172-23786226	NC	sh	OK	64.5387	112.036	0.795731	5e-05	0.000358204	yes	59.2371	58.1446	76.2342	98.7955	114.065	123.248
KLHL15	protein_coding	chrX:23983719-24027186	NC	sh	OK	3.76778	5.68001	0.592176	5e-05	0.000358204	yes	3.50452	3.36727	4.43156	5.86248	5.3002	5.87734
GK	protein_coding	chrX:30653358-30731456	NC	sh	OK	5.46608	11.4984	1.07285	5e-05	0.000358204	yes	4.57564	5.84116	5.98144	10.9707	12.8689	10.6556
BCOR	protein_coding	chrX:40049814-40177329	NC	sh	OK	7.66373	12.9613	0.758093	0.00555	0.0217925	yes	6.64247	8.07358	8.27514	10.4967	15.9807	12.4065
TIMP1	protein_coding	chrX:47561099-47630305	NC	sh	OK	325.323	665.298	1.03213	5e-05	0.000358204	yes	311.003	326.502	338.463	628.609	686.101	681.186
PORCN	protein_coding	chrX:48508961-48520814	NC	sh	OK	11.8024	22.4559	0.928013	5e-05	0.000358204	yes	12.474	13.7004	9.23285	20.2057	25.305	21.8569
HDAC6	protein_coding	chrX:48801376-48824982	NC	sh	OK	9.88171	15.3678	0.637078	0.00175	0.00830062	yes	10.3053	10.5777	8.76215	14.3614	18.2867	13.4553
TSPYL2	protein_coding	chrX:53082366-53088540	NC	sh	OK	3.29325	9.39688	1.51267	5e-05	0.000358204	yes	3.28561	3.07159	3.52254	9.4819	8.24927	10.4595
ZXDA	protein_coding	chrX:57906707-57910820	NC	sh	OK	0.716703	1.24574	0.797555	5e-05	0.000358204	yes	0.547782	0.928197	0.674132	1.21079	1.38099	1.14544
SOCS5P4	processed_pseudogene	chrX:71043213-71045470	NC	sh	OK	0.698794	1.43401	1.03711	0.00185	0.0087061	yes	0.62944	0.601464	0.865479	1.4717	2.00655	0.823781
PBDC1	protein_coding	chrX:76173039-76178314	NC	sh	OK	18.848	28.5745	0.600319	5e-05	0.000358204	yes	16.9552	19.3044	20.2842	27.0133	27.6808	31.0294
HNRNPH2	protein_coding	chrX:101390823-101414133	NC	sh	OK	56.6483	87.4152	0.625852	0.0001	0.000677369	yes	49.2527	57.3401	63.352	78.2836	85.37	98.592
ARMCX3	protein_coding	chrX:101622796-101627843	NC	sh	OK	3.25123	5.60032	0.784523	5e-05	0.000358204	yes	2.72773	2.83308	4.1929	5.12952	5.53429	6.13716
ZMAT1	protein_coding	chrX:101882287-101932079	NC	sh	OK	0.286183	0.715624	1.32226	0.00555	0.0217925	yes	0.145331	0.351371	0.361846	0.964862	0.651532	0.530476
BEX5	protein_coding	chrX:102153707-102155977	NC	sh	OK	0.626168	3.62175	2.53206	5e-05	0.000358204	yes	0.774243	0.790389	0.313873	3.69686	2.2965	4.87189
ARMCX5	protein_coding	chrX:102599167-102753540	NC	sh	OK	11.4009	20.1155	0.819161	5e-05	0.000358204	yes	9.75598	11.1739	13.2729	20.5457	18.214	21.5868
GPRASP1	protein_coding	chrX:102599167-102753540	NC	sh	OK	0.953158	2.06992	1.11879	0.0001	0.000677369	yes	0.939582	0.916394	1.0035	1.85389	2.33543	2.02044
BEX2	protein_coding	chrX:103309345-103311046	NC	sh	OK	2.21494	12.1521	2.45587	5e-05	0.000358204	yes	2.11528	2.11736	2.41218	10.6785	14.7531	11.0248
RBM41	protein_coding	chrX:107064419-107118823	NC	sh	OK	15.8358	25.0337	0.660681	5e-05	0.000358204	yes	16.0721	16.3637	15.0715	20.8764	27.0339	27.1907
NUP62CL	protein_coding	chrX:107123426-107206433	NC	sh	OK	21.435	42.449	0.985764	5e-05	0.000358204	yes	22.9476	21.0566	20.3007	41.7143	41.2778	44.3548
ATG4A	protein_coding	chrX:108091667-108154671	NC	sh	OK	4.57062	7.26952	0.66947	0.00025	0.00153243	yes	3.79806	3.66021	6.25358	7.10484	7.14624	7.55747
AMMECR1	protein_coding	chrX:110194185-110456334	NC	sh	OK	22.8452	39.5582	0.792086	5e-05	0.000358204	yes	21.5214	21.8405	25.1737	39.3767	37.0794	42.2186
UPF3B	protein_coding	chrX:119791970-119852998	NC	sh	OK	6.22058	11.0538	0.829421	5e-05	0.000358204	yes	5.27871	5.98917	7.39387	9.46643	11.635	12.06
RNF113A	protein_coding	chrX:119870474-119871733	NC	sh	OK	11.7213	17.847	0.606555	5e-05	0.000358204	yes	12.1569	11.6184	11.3885	16.2436	19.1188	18.1787
NKAP	protein_coding	chrX:119895836-120025138	NC	sh	OK	11.5858	21.6149	0.899669	5e-05	0.000358204	yes	10.3479	11.6181	12.7915	17.5896	22.0105	25.2447
AL136169.1	lncRNA	chrX:135037280-135040355	NC	sh	OK	0.50176	1.60677	1.6791	0.00015	0.000977657	yes	0.540646	0.490055	0.474579	1.22566	1.54858	2.04608
RTL8A	protein_coding	chrX:135050931-135052196	NC	sh	OK	75.9228	116.837	0.621889	5e-05	0.000358204	yes	77.0489	79.4049	71.3147	117.211	127.698	105.601
INTS6L	protein_coding	chrX:135520082-135582510	NC	sh	OK	4.86175	8.10247	0.736887	0.00015	0.000977657	yes	4.12824	4.17124	6.28576	7.4798	8.81907	8.00855
AC016925.3	lncRNA	chrX:147879360-147885249	NC	sh	OK	0.151531	0.74367	2.29505	0.00655	0.0249247	yes	0.0652722	0.135647	0.253674	0.64823	1.02092	0.561863
MAMLD1	protein_coding	chrX:150361421-150514178	NC	sh	OK	1.13726	2.97924	1.38938	5e-05	0.000358204	yes	1.0595	1.26349	1.08879	2.86251	3.09572	2.9795
HMGB3	protein_coding	chrX:150980508-150990771	NC	sh	OK	13.7631	22.5232	0.710611	0.00025	0.00153243	yes	11.7962	15.1586	14.3344	19.6279	24.3611	23.5805
GABRE	protein_coding	chrX:151953123-151974680	NC	sh	OK	75.8363	125.484	0.726548	5e-05	0.000358204	yes	74.5477	77.6039	75.3574	119.341	130.154	126.959
TMEM187	protein_coding	chrX:153972753-153983194	NC	sh	OK	10.9281	18.5394	0.762547	5e-05	0.000358204	yes	10.728	11.2886	10.7679	15.8102	22.6022	17.2058
FLNA	protein_coding	chrX:154348523-154376934	NC	sh	OK	203.224	326.601	0.684461	5e-05	0.000358204	yes	191.495	211.045	207.132	310.832	343.26	325.713
EMD	protein_coding	chrX:154379272-154381523	NC	sh	OK	66.351	113.798	0.77828	5e-05	0.000358204	yes	65.8641	67.3573	65.8317	113.588	115.129	112.676
RPL10	protein_coding	chrX:154389954-154421726	NC	sh	OK	3119.76	4985.37	0.676263	5e-05	0.000358204	yes	2896.41	3171.2	3291.69	4636.45	5269.3	5050.35
FAM50A	protein_coding	chrX:154444140-154450654	NC	sh	OK	37.2628	59.946	0.685927	5e-05	0.000358204	yes	33.3502	39.2477	39.1905	56.5216	58.7345	64.582
PLXNA3	protein_coding	chrX:154458280-154479257	NC	sh	OK	25.129	51.3901	1.03214	0.00255	0.0113427	yes	18.4355	26.5798	30.3716	25.7604	96.4863	31.9235

## Sheet: 03.DEG.NC_sh.sh-LowExp
Exosomal DNAJB11 promotes the development of pancreatic cancer by modulating EGFR/MAPK pathway
Peng Liu1, Fuqiang Zu1, Hui Chen1,Xiaoli Yin2,*, Xiaodong Tan1,*
1 Department of general surgery, Shengjing Hospital, China Medical University, Shenyang 110004, China
2 Department of Radiology, Shengjing Hospital of China Medical University, Shenyang 110004, China
*Corresponding Author: Xiaodong Tan, 1st Department of general surgery, Shengjing Hospital, China Medical University, Shenyang 110004, China. E-mail:tanxdcmu@163.com.
	Xiaoli Yin: Department of Radiology, Shengjing Hospital of China Medical University, Shenyang 110004, China, E-mail: yinxl057728@163.com.
	These authors have contributed equally to this work.
Title: A complete list of downregulated gene
gene	type	locus	sample_1	sample_2	status	value_1	value_2	log2(fold_change)	p_value	q_value	significant	NC1	NC2	NC3	sh1	sh2	sh3
ISG15	protein_coding	chr1:1001137-1014540	NC	sh	OK	88.8843	53.4862	-0.732763	5e-05	0.000358204	yes	81.9104	98.9468	85.7956	51.1758	59.1139	50.1688
AL390719.2	lncRNA	chr1:1169356-1170343	NC	sh	OK	1.88811	1.08385	-0.800787	0.00405	0.0166961	yes	2.07451	1.36459	2.22524	1.57528	0.71928	0.956974
TNFRSF18	protein_coding	chr1:1203507-1206592	NC	sh	OK	1.61803	0.756052	-1.09768	0.0027	0.0119329	yes	1.47196	2.17102	1.21109	0.731994	0.501994	1.03417
C1QTNF12	protein_coding	chr1:1242445-1246722	NC	sh	OK	9.58039	5.222	-0.875481	5e-05	0.000358204	yes	10.5014	8.99061	9.24921	4.09274	6.37762	5.19565
MXRA8	protein_coding	chr1:1352688-1361777	NC	sh	OK	0.918759	0.282491	-1.70148	0.0048	0.0192586	yes	1.20082	0.850753	0.704706	0.201194	0.382113	0.264165
VWA1	protein_coding	chr1:1434860-1442882	NC	sh	OK	8.32396	4.16576	-0.998691	5e-05	0.000358204	yes	8.67097	7.50721	8.7937	3.71616	3.73165	5.04946
FNDC10	protein_coding	chr1:1598011-1600135	NC	sh	OK	6.68464	3.81904	-0.807641	5e-05	0.000358204	yes	6.2251	7.62548	6.20333	3.08992	4.3198	4.04739
PRXL2B	protein_coding	chr1:2586490-2801717	NC	sh	OK	21.9345	12.4332	-0.819008	5e-05	0.000358204	yes	20.8671	24.3194	20.617	11.4002	14.5428	11.3564
SMIM1	protein_coding	chr1:3772654-3775982	NC	sh	OK	3.30271	1.52252	-1.11719	0.00305	0.0132007	yes	2.93434	3.13925	3.83455	1.3084	1.28009	1.97908
KCNAB2	protein_coding	chr1:5862810-6101193	NC	sh	OK	8.00599	4.45741	-0.844875	5e-05	0.000358204	yes	6.82827	7.75481	9.43491	4.25171	4.64683	4.47369
GPR153	protein_coding	chr1:6247352-6261098	NC	sh	OK	2.39007	0.788647	-1.5996	5e-05	0.000358204	yes	2.50195	2.53819	2.13007	0.974704	0.690818	0.700419
ACOT7	protein_coding	chr1:6264268-6394391	NC	sh	OK	9.62278	5.37691	-0.839677	5e-05	0.000358204	yes	8.71483	11.2577	8.89582	5.49296	5.66607	4.97169
CLSTN1	protein_coding	chr1:9651730-9823984	NC	sh	OK	44.5187	24.0387	-0.889052	5e-05	0.000358204	yes	41.0929	46.3532	46.1101	24.0517	23.7724	24.2921
CENPS	protein_coding	chr1:10429880-10452153	NC	sh	OK	5.94782	3.59301	-0.727169	0.0007	0.003767	yes	4.2058	6.36277	7.27489	3.24195	2.76139	4.77568
FBXO44	protein_coding	chr1:11623557-11663327	NC	sh	OK	2.83886	1.79748	-0.659339	0.00245	0.0109757	yes	2.05992	2.92047	3.5362	1.67447	1.68256	2.03541
AGMAT	protein_coding	chr1:15526812-15603626	NC	sh	OK	5.91987	2.25825	-1.39036	5e-05	0.000358204	yes	5.22338	7.11912	5.41711	2.20786	2.43076	2.13612
ATP13A2	protein_coding	chr1:16974501-17011928	NC	sh	OK	36.8347	23.2583	-0.663324	5e-05	0.000358204	yes	38.5871	36.3817	35.5354	21.7489	26.093	21.9328
PADI2	protein_coding	chr1:17066760-17119451	NC	sh	OK	1.4538	0.21578	-2.75219	5e-05	0.000358204	yes	1.30132	1.67443	1.38564	0.251744	0.10771	0.287886
PADI1	protein_coding	chr1:17205127-17246007	NC	sh	OK	2.82219	0.7525	-1.90705	5e-05	0.000358204	yes	2.61562	2.46213	3.38882	0.37864	1.02107	0.857786
ARHGEF10L	protein_coding	chr1:17539697-17697874	NC	sh	OK	10.0474	5.86057	-0.777705	0.0001	0.000677369	yes	9.39891	11.642	9.1012	4.96178	6.53037	6.08955
AKR7L	polymorphic_pseudogene	chr1:19265981-19274194	NC	sh	OK	1.65027	0.834799	-0.983199	0.00325	0.013905	yes	1.60805	1.65138	1.69138	1.00887	0.638418	0.857109
AKR7A3	protein_coding	chr1:19282572-19288770	NC	sh	OK	16.4034	6.8202	-1.26611	5e-05	0.000358204	yes	15.3464	15.5437	18.3202	6.58185	8.67434	5.20439
AKR7A2	protein_coding	chr1:19303964-19312146	NC	sh	OK	19.1165	12.1497	-0.653893	5e-05	0.000358204	yes	17.7725	19.4838	20.0932	11.5045	12.8375	12.1072
NBL1	protein_coding	chr1:19338774-19658456	NC	sh	OK	169.943	66.1065	-1.36219	5e-05	0.000358204	yes	148.959	187.583	173.289	59.1943	70.3767	68.7484
TMCO4	protein_coding	chr1:19682212-19799945	NC	sh	OK	9.05004	5.66391	-0.676125	5e-05	0.000358204	yes	7.88604	10.187	9.07708	5.06345	6.79241	5.13589
RAP1GAP	protein_coding	chr1:21596214-21669363	NC	sh	OK	1.54068	0.753141	-1.03257	0.00045	0.0025594	yes	1.55243	1.51192	1.55769	0.687725	0.736876	0.834822
HSPG2	protein_coding	chr1:21812264-21937310	NC	sh	OK	75.8771	49.123	-0.627265	5e-05	0.000358204	yes	72.6362	83.0825	71.9126	49.129	52.5854	45.6547
KDM1A	protein_coding	chr1:23019442-23177808	NC	sh	OK	41.5478	20.9813	-0.98567	5e-05	0.000358204	yes	37.9353	41.7026	45.0056	19.0852	21.0785	22.7802
HTR1D	protein_coding	chr1:23191894-23194729	NC	sh	OK	25.2814	14.2146	-0.830704	5e-05	0.000358204	yes	23.8273	23.592	28.4249	14.0706	14.1232	14.45
TCEA3	protein_coding	chr1:23380908-23424748	NC	sh	OK	0.874837	0.138044	-2.66389	0.0001	0.000677369	yes	0.928082	0.644402	1.05203	0.149091	0.19403	0.0710109
FUCA1	protein_coding	chr1:23845076-23868294	NC	sh	OK	9.0367	3.41246	-1.40498	5e-05	0.000358204	yes	8.89934	9.29142	8.91935	3.00353	3.64916	3.58469
MYOM3	protein_coding	chr1:24040834-24112135	NC	sh	OK	1.37637	0.325764	-2.07897	5e-05	0.000358204	yes	1.32323	1.49759	1.30828	0.427824	0.276674	0.272793
NIPAL3	protein_coding	chr1:24307555-24472976	NC	sh	OK	15.91	6.3631	-1.32214	5e-05	0.000358204	yes	15.5099	15.6609	16.5594	6.21783	6.34185	6.52963
STMN1	protein_coding	chr1:25884180-25906991	NC	sh	OK	256.773	87.2608	-1.55709	5e-05	0.000358204	yes	231.51	244.75	294.06	79.5743	85.3156	96.8926
RPS6KA1	protein_coding	chr1:26529760-26575030	NC	sh	OK	13.3078	8.24805	-0.690147	0.0001	0.000677369	yes	12.2204	15.0234	12.6796	8.3642	9.00167	7.37828
NUDC	protein_coding	chr1:26890487-26946871	NC	sh	OK	48.4222	26.3534	-0.87768	5e-05	0.000358204	yes	44.696	50.8561	49.7146	23.1993	29.4144	26.4465
NR0B2	protein_coding	chr1:26890487-26946871	NC	sh	OK	10.1787	1.19816	-3.08666	0.0001	0.000677369	yes	8.36242	10.8361	11.3376	1.108	1.47089	1.01558
KDF1	protein_coding	chr1:26949561-26960468	NC	sh	OK	1.81929	1.12592	-0.692274	0.00055	0.00306004	yes	1.94148	1.43037	2.08601	1.02104	1.23747	1.11923
IFI6	protein_coding	chr1:27666063-27703063	NC	sh	OK	3.76132	1.45797	-1.36728	0.0001	0.000677369	yes	2.7831	4.18875	4.31211	1.4409	1.54319	1.38982
SMPDL3B	protein_coding	chr1:27934999-27968093	NC	sh	OK	1.39275	0.423646	-1.717	5e-05	0.000358204	yes	1.1406	1.737	1.30064	0.360511	0.397985	0.512442
FABP3	protein_coding	chr1:31365252-31376850	NC	sh	OK	29.5762	8.40298	-1.81547	5e-05	0.000358204	yes	25.6235	32.0154	31.0897	9.8341	7.98765	7.38719
SPOCD1	protein_coding	chr1:31789129-31816051	NC	sh	OK	3.51121	1.53856	-1.19039	5e-05	0.000358204	yes	3.1739	4.01842	3.3413	1.5246	1.71876	1.37232
HDAC1	protein_coding	chr1:32292082-32333635	NC	sh	OK	76.5421	45.5591	-0.748513	5e-05	0.000358204	yes	70.617	82.0073	77.0019	42.8313	49.8735	43.9725
MARCKSL1	protein_coding	chr1:32333838-32336233	NC	sh	OK	64.1471	29.1093	-1.1399	5e-05	0.000358204	yes	55.4213	67.1753	69.8447	29.1302	27.4969	30.7008
TMEM54	protein_coding	chr1:32885993-32901438	NC	sh	OK	43.4593	19.4606	-1.15911	5e-05	0.000358204	yes	40.5506	48.0165	41.8107	16.8793	21.578	19.9244
TRIM62	protein_coding	chr1:33145398-33182059	NC	sh	OK	1.24677	0.513979	-1.27842	0.00135	0.00664312	yes	0.752254	1.9445	1.04356	0.483552	0.599714	0.45867
ZNF362	protein_coding	chr1:33256491-33300719	NC	sh	OK	4.35573	2.77676	-0.649515	0.00025	0.00153243	yes	4.20197	4.66703	4.1982	2.51873	3.28556	2.52598
AGO1	protein_coding	chr1:35869807-35930532	NC	sh	OK	3.26479	1.64162	-0.991869	5e-05	0.000358204	yes	3.19879	3.22584	3.36974	1.45746	1.61838	1.84902
PABPC4	protein_coding	chr1:39560815-39576790	NC	sh	OK	69.4233	44.9145	-0.62824	5e-05	0.000358204	yes	65.1353	72.7743	70.3604	40.7136	47.6841	46.3457
ZFP69B	protein_coding	chr1:40450101-40463718	NC	sh	OK	0.880917	0.367007	-1.2632	0.0003	0.00179661	yes	0.497926	0.815429	1.3294	0.34309	0.471255	0.286675
ZFP69	protein_coding	chr1:40477289-40508661	NC	sh	OK	1.12106	0.597437	-0.908004	0.00275	0.0121035	yes	0.985214	1.28725	1.09072	0.367961	0.558422	0.865928
PPIH	protein_coding	chr1:42658422-42682160	NC	sh	OK	12.8273	8.09309	-0.664461	5e-05	0.000358204	yes	10.4883	14.1599	13.8339	8.08141	8.2791	7.91875
ERMAP	protein_coding	chr1:42767248-42846422	NC	sh	OK	6.00073	3.61677	-0.730437	0.00195	0.00909605	yes	5.20115	6.6096	6.19145	3.27847	3.64955	3.92229
ARTN	protein_coding	chr1:43933319-43937240	NC	sh	OK	8.8776	1.02218	-3.11852	5e-05	0.000358204	yes	8.35704	11.9427	6.33305	0.647404	1.74712	0.672021
TMEM53	protein_coding	chr1:44405193-44674481	NC	sh	OK	8.04799	3.37151	-1.25524	0.0087	0.0315985	yes	7.54661	7.94047	8.65689	1.98189	4.57035	3.56228
HPDL	protein_coding	chr1:45326894-45328679	NC	sh	OK	1.08866	0.374121	-1.54098	5e-05	0.000358204	yes	0.745845	1.28937	1.23077	0.137546	0.516881	0.467937
MAST2	protein_coding	chr1:45786986-46036122	NC	sh	OK	15.6298	8.8902	-0.814011	5e-05	0.000358204	yes	14.9871	15.4079	16.4943	8.4918	8.83937	9.33942
PIK3R3	protein_coding	chr1:46040139-46185962	NC	sh	OK	1.84785	0.80482	-1.19911	0.00045	0.0025594	yes	1.83622	1.95328	1.75403	0.651365	1.04579	0.717305
TSPAN1	protein_coding	chr1:46040139-46185962	NC	sh	OK	72.6947	20.7955	-1.80558	5e-05	0.000358204	yes	68.678	71.5153	77.8908	19.392	23.1937	19.8008
RAD54L	protein_coding	chr1:46246460-46303608	NC	sh	OK	3.53335	1.24529	-1.50456	0.00065	0.00353377	yes	3.70663	3.9374	2.95601	1.06023	1.5464	1.12923
PDZK1IP1	protein_coding	chr1:47183581-47191044	NC	sh	OK	19.4446	7.72256	-1.33222	5e-05	0.000358204	yes	19.3643	20.2816	18.6878	6.81819	8.19795	8.15155
CDKN2C	protein_coding	chr1:50960744-50974634	NC	sh	OK	1.6899	0.784508	-1.10708	0.00685	0.0258524	yes	1.19394	2.13184	1.74392	0.465288	0.74184	1.1464
TTC39A	protein_coding	chr1:51287257-51345116	NC	sh	OK	5.06408	3.24123	-0.643761	0.00765	0.0284591	yes	4.3694	5.43601	5.38684	2.48093	2.96735	4.2754
ORC1	protein_coding	chr1:52372828-52404423	NC	sh	OK	1.40222	0.926522	-0.597815	0.00065	0.00353377	yes	1.4197	1.12999	1.65697	0.606825	1.11349	1.05925
SCP2	protein_coding	chr1:52927275-53051698	NC	sh	OK	55.5684	26.6427	-1.06053	5e-05	0.000358204	yes	54.2373	53.169	59.299	23.9111	25.8246	30.1923
SLC1A7	protein_coding	chr1:53087178-53142638	NC	sh	OK	0.904777	0.209751	-2.10888	5e-05	0.000358204	yes	0.611825	0.838231	1.26427	0.184793	0.297614	0.146846
LRP8	protein_coding	chr1:53238549-53336509	NC	sh	OK	4.79232	2.16389	-1.1471	5e-05	0.000358204	yes	4.55047	4.62655	5.19994	2.22999	2.11865	2.14303
NDC1	protein_coding	chr1:53765477-53838463	NC	sh	OK	15.9838	7.37487	-1.11592	5e-05	0.000358204	yes	15.4683	15.0422	17.4409	6.4713	7.11098	8.54232
DHCR24	protein_coding	chr1:54849626-54888850	NC	sh	OK	35.1794	13.782	-1.35194	5e-05	0.000358204	yes	33.323	36.4883	35.7269	13.2087	13.811	14.3264
PCSK9	protein_coding	chr1:55039446-55064852	NC	sh	OK	1.98	1.11966	-0.822442	0.00025	0.00153243	yes	1.79216	2.09836	2.04948	1.01492	1.17579	1.16826
ROR1	protein_coding	chr1:63774016-64181498	NC	sh	OK	3.31089	2.01671	-0.715215	0.0001	0.000677369	yes	3.04143	3.87681	3.01443	1.92191	1.82013	2.3081
WLS	protein_coding	chr1:67701474-68233120	NC	sh	OK	27.4217	16.7706	-0.709381	0.0021	0.00964253	yes	25.154	27.721	29.3901	15.0013	16.4716	18.839
IFI44	protein_coding	chr1:78649795-78664078	NC	sh	OK	9.22255	2.564	-1.84677	5e-05	0.000358204	yes	9.28508	9.13304	9.24954	1.98079	2.54598	3.16522
PRKACB	protein_coding	chr1:84078061-84238498	NC	sh	OK	25.8411	15.7111	-0.717883	5e-05	0.000358204	yes	24.4158	24.4816	28.6258	14.5389	14.6025	17.9919
AL603750.1	TEC	chr1:85152486-85154203	NC	sh	OK	1.01473	0.41047	-1.30575	0.0045	0.0183105	yes	0.828576	0.643982	1.57164	0.515938	0.414387	0.301085
SYDE2	protein_coding	chr1:85156888-85201016	NC	sh	OK	1.48719	0.698313	-1.09064	5e-05	0.000358204	yes	1.65445	1.63818	1.16893	0.55485	0.800675	0.739413
DDAH1	protein_coding	chr1:85265775-85578363	NC	sh	OK	25.7866	6.9995	-1.8813	5e-05	0.000358204	yes	25.0989	25.5299	26.731	6.97756	6.38974	7.63119
LMO4	protein_coding	chr1:87328879-87348923	NC	sh	OK	56.7701	32.7173	-0.795081	5e-05	0.000358204	yes	56.6765	60.7753	52.8586	29.054	35.5895	33.5083
GBP1	protein_coding	chr1:89052318-89065230	NC	sh	OK	2.06329	1.21664	-0.762052	0.0054	0.0212883	yes	2.07192	1.9845	2.13345	1.20403	0.893731	1.55214
CDC7	protein_coding	chr1:91500850-91525764	NC	sh	OK	2.8704	1.13655	-1.33659	5e-05	0.000358204	yes	2.52056	2.72695	3.3637	0.886522	1.30724	1.21589
SLC44A3-AS1	transcribed_processed_pseudogene	chr1:94613813-94895246	NC	sh	OK	2.10293	0.827747	-1.34514	0.00195	0.00909605	yes	1.49992	3.08246	1.72642	0.353013	1.22976	0.90047
SLC44A3	protein_coding	chr1:94613813-94895246	NC	sh	OK	4.38483	0.982711	-2.15768	5e-05	0.000358204	yes	3.91759	5.22136	4.01553	1.12342	0.94881	0.875899
CNN3	protein_coding	chr1:94896948-94927223	NC	sh	OK	2.65019	1.5216	-0.800501	0.00415	0.0170371	yes	2.42294	2.67198	2.85565	1.59137	1.67814	1.29531
FRRS1	protein_coding	chr1:99703969-99766635	NC	sh	OK	3.70036	1.80168	-1.03832	5e-05	0.000358204	yes	3.88604	3.24847	3.96656	1.83531	1.52238	2.04737
AGL	protein_coding	chr1:99850360-99924023	NC	sh	OK	8.94658	5.18154	-0.787955	5e-05	0.000358204	yes	8.41372	8.8696	9.55642	4.93031	4.38441	6.22991
PSRC1	protein_coding	chr1:109279555-109283186	NC	sh	OK	5.42098	3.09212	-0.809957	5e-05	0.000358204	yes	4.74324	6.11686	5.40285	2.45978	3.96952	2.84706
AMPD2	protein_coding	chr1:109603253-109632053	NC	sh	OK	10.1512	5.27198	-0.945226	5e-05	0.000358204	yes	8.92436	9.65132	11.8778	5.69423	4.83611	5.28562
GSTM4	protein_coding	chr1:109656098-109709551	NC	sh	OK	2.77655	0.682896	-2.02355	5e-05	0.000358204	yes	2.70117	2.97758	2.65089	0.546431	0.923788	0.57847
CSF1	protein_coding	chr1:109910241-109930992	NC	sh	OK	2.78071	1.68989	-0.718524	0.00335	0.0142709	yes	2.68928	2.63037	3.02247	1.06995	2.58492	1.41479
KCNC4	protein_coding	chr1:110211342-110283100	NC	sh	OK	4.05668	2.33464	-0.797098	0.00365	0.0152939	yes	3.58154	5.2294	3.3591	2.70278	1.98015	2.32099
VANGL1	protein_coding	chr1:115641969-115698224	NC	sh	OK	4.2995	2.85744	-0.589449	0.0009	0.00467201	yes	4.55999	3.90034	4.43818	2.47678	2.37396	3.72157
WARS2	protein_coding	chr1:119031215-119356182	NC	sh	OK	4.55388	2.9897	-0.607097	0.00755	0.0281174	yes	4.22711	5.41662	4.01791	3.09704	3.50858	2.36347
REG4	protein_coding	chr1:119794016-119811580	NC	sh	OK	11.3765	0.185947	-5.93502	0.00015	0.000977657	yes	11.4611	9.93795	12.7306	0.122794	0.231812	0.203236
ITGA10	protein_coding	chr1:145891207-145910111	NC	sh	OK	1.0269	0.283152	-1.85865	5e-05	0.000358204	yes	0.975393	1.10208	1.00322	0.288118	0.18231	0.379029
FMO5	protein_coding	chr1:147172743-147517875	NC	sh	OK	6.38769	1.05279	-2.60107	5e-05	0.000358204	yes	6.70311	6.01436	6.4456	0.918471	1.20346	1.03645
CHD1L	protein_coding	chr1:147172743-147517875	NC	sh	OK	22.2567	11.8286	-0.91196	5e-05	0.000358204	yes	19.517	24.6071	22.646	9.73848	12.3394	13.4079
ACP6	protein_coding	chr1:147629651-147670524	NC	sh	OK	6.03749	3.24401	-0.896169	0.0003	0.00179661	yes	6.29674	4.77762	7.0381	2.34402	3.36221	4.02581
CTSS	protein_coding	chr1:150730187-150765792	NC	sh	OK	23.14	6.2462	-1.88934	5e-05	0.000358204	yes	21.4099	20.0752	27.9347	5.09155	7.04153	6.60552
ANXA9	protein_coding	chr1:150982248-150995634	NC	sh	OK	1.56336	0.288018	-2.44042	5e-05	0.000358204	yes	2.02377	1.47203	1.19427	0.269109	0.343107	0.251837
RFX5	protein_coding	chr1:151340639-151348027	NC	sh	OK	10.4483	3.54258	-1.5604	5e-05	0.000358204	yes	10.3161	9.92284	11.1061	2.35922	4.91235	3.35617
SELENBP1	protein_coding	chr1:151364303-151372707	NC	sh	OK	9.28573	2.33175	-1.9936	5e-05	0.000358204	yes	9.95129	8.19753	9.70838	2.01826	2.3881	2.58888
CGN	protein_coding	chr1:151510509-151538692	NC	sh	OK	13.5294	6.70054	-1.01375	0.0001	0.000677369	yes	12.6178	13.9191	14.0513	5.10709	7.05283	7.94169
MRPL9	protein_coding	chr1:151755540-151794402	NC	sh	OK	48.4845	32.0568	-0.596895	0.0001	0.000677369	yes	42.7793	49.3564	53.3178	30.1086	30.7948	35.2669
S100A4	protein_coding	chr1:153543612-153550136	NC	sh	OK	3532.74	2269.83	-0.638201	5e-05	0.000358204	yes	3351.07	3574.78	3672.36	2235.51	2289.14	2284.84
SNAPIN	protein_coding	chr1:153658702-153671028	NC	sh	OK	25.3687	16.7965	-0.594892	0.01355	0.0450079	yes	24.3442	26.0181	25.7438	15.0863	17.1613	18.1418
PBXIP1	protein_coding	chr1:154944075-154956123	NC	sh	OK	15.901	7.56079	-1.07251	5e-05	0.000358204	yes	14.5651	16.5079	16.63	5.95056	7.93293	8.79888
EFNA4	protein_coding	chr1:155063736-155087538	NC	sh	OK	4.76636	2.67136	-0.835314	5e-05	0.000358204	yes	4.0613	5.41253	4.82526	2.59272	2.91508	2.50628
MUC1	protein_coding	chr1:155169407-155192916	NC	sh	OK	5.57576	0.830519	-2.74708	5e-05	0.000358204	yes	5.32142	4.74332	6.66254	0.465138	0.950145	1.07627
MTX1	protein_coding	chr1:155195003-155227422	NC	sh	OK	11.6025	7.57276	-0.615549	0.0026	0.0115316	yes	11.0535	11.453	12.3011	6.73192	8.36016	7.62619
FAM189B	protein_coding	chr1:155247204-155255483	NC	sh	OK	9.0423	5.73668	-0.656474	5e-05	0.000358204	yes	8.38547	9.00675	9.73467	5.46876	5.42174	6.31954
MEX3A	protein_coding	chr1:156072012-156082465	NC	sh	OK	0.890162	0.293704	-1.59971	5e-05	0.000358204	yes	0.899298	0.844193	0.926994	0.29397	0.297461	0.28968
NAXE	protein_coding	chr1:156591761-156594299	NC	sh	OK	60.9539	37.8257	-0.688352	5e-05	0.000358204	yes	55.9115	63.7777	63.1725	36.4426	39.6662	37.3684
NES	protein_coding	chr1:156668762-156677407	NC	sh	OK	2.47324	1.31157	-0.915106	5e-05	0.000358204	yes	2.13314	2.55635	2.73023	1.22735	1.42728	1.28008
IGSF9	protein_coding	chr1:159927038-159945613	NC	sh	OK	4.28435	0.62269	-2.78249	5e-05	0.000358204	yes	4.29006	4.35459	4.20841	0.555427	0.661169	0.651472
LINC01133	lncRNA	chr1:159958034-159984750	NC	sh	OK	31.8815	14.5441	-1.13229	5e-05	0.000358204	yes	27.0486	29.3822	39.2137	12.7673	13.9048	16.9601
TOMM40L	protein_coding	chr1:161225938-161238244	NC	sh	OK	1.7273	1.0225	-0.756423	0.0145	0.0474777	yes	1.72428	1.70845	1.74918	1.14684	1.10405	0.816605
PBX1	protein_coding	chr1:164555583-164899296	NC	sh	OK	13.5781	6.51673	-1.05906	5e-05	0.000358204	yes	12.6201	14.1853	13.9287	7.38907	5.64747	6.51365
GPA33	protein_coding	chr1:167052550-167166479	NC	sh	OK	26.7148	2.95147	-3.17813	5e-05	0.000358204	yes	27.36	25.7959	26.9884	2.6755	3.08438	3.09453
F5	protein_coding	chr1:169511950-169586588	NC	sh	OK	0.772301	0.246475	-1.64772	0.00065	0.00353377	yes	0.698007	0.789066	0.82983	0.260211	0.203793	0.27542
CRYZL2P-SEC16B	lncRNA	chr1:177923955-178038007	NC	sh	OK	1.02309	0.390146	-1.39085	0.01165	0.0397986	yes	0.852013	1.02983	1.18743	0.451134	0.207975	0.511328
CRYZL2P	transcribed_unitary_pseudogene	chr1:177923955-178038007	NC	sh	OK	11.3518	3.95958	-1.5195	5e-05	0.000358204	yes	9.6943	11.8433	12.5177	3.65468	4.87009	3.35398
MR1	protein_coding	chr1:181033424-181061938	NC	sh	OK	0.826671	0.257632	-1.682	0.00255	0.0113427	yes	0.765211	1.04085	0.673946	0.173263	0.134104	0.465528
RGL1	protein_coding	chr1:183636084-183928531	NC	sh	OK	0.667796	0.366208	-0.866743	0.0001	0.000677369	yes	0.523526	0.891293	0.588569	0.378299	0.328075	0.392252
IVNS1ABP	protein_coding	chr1:185296387-185317273	NC	sh	OK	42.3403	21.8129	-0.956852	5e-05	0.000358204	yes	36.191	42.041	48.7889	19.0278	20.8609	25.5499
C1orf53	protein_coding	chr1:197902629-197907367	NC	sh	OK	5.81496	3.0424	-0.934559	0.0011	0.00558007	yes	7.16769	6.11181	4.16538	4.07157	2.06315	2.99249
LAD1	protein_coding	chr1:201359007-201401190	NC	sh	OK	24.9635	11.1074	-1.1683	5e-05	0.000358204	yes	23.5068	24.7292	26.6544	10.6509	11.3375	11.3339
SHISA4	protein_coding	chr1:201888679-201892587	NC	sh	OK	8.4576	3.64265	-1.21526	5e-05	0.000358204	yes	8.07706	7.82929	9.46646	3.28719	4.2921	3.34867
RNPEP	protein_coding	chr1:201982371-202017183	NC	sh	OK	37.9298	22.9763	-0.723186	0.0001	0.000677369	yes	34.8674	38.2652	40.6568	21.1568	23.6954	24.0767
ELF3-AS1	lncRNA	chr1:201982371-202017183	NC	sh	OK	2.1293	0.64689	-1.71879	0.0035	0.0147866	yes	2.01648	2.24473	2.1267	0.760623	0.486775	0.693272
ELF3	protein_coding	chr1:201982371-202017183	NC	sh	OK	100.051	59.483	-0.750183	5e-05	0.000358204	yes	97.4645	107.279	95.4084	57.9775	63.6263	56.8451
LGR6	protein_coding	chr1:202193900-202319781	NC	sh	OK	16.3842	6.42047	-1.35156	5e-05	0.000358204	yes	16.3492	16.6153	16.1882	6.75945	6.47944	6.02251
UBE2T	protein_coding	chr1:202331656-202341980	NC	sh	OK	11.9398	5.44911	-1.13169	5e-05	0.000358204	yes	11.26	11.4854	13.0742	6.00911	4.7055	5.63271
CDK18	protein_coding	chr1:205504594-205532793	NC	sh	OK	21.2028	3.7952	-2.482	5e-05	0.000358204	yes	20.2776	22.3714	20.9593	4.13724	3.05633	4.19204
SLC45A3	protein_coding	chr1:205657850-205680509	NC	sh	OK	14.3739	5.59022	-1.36247	5e-05	0.000358204	yes	12.8287	15.2263	15.0666	5.04431	6.21741	5.50893
RAB29	protein_coding	chr1:205767985-205775482	NC	sh	OK	9.59281	6.16921	-0.636867	5e-05	0.000358204	yes	8.75278	8.98103	11.0446	6.12028	5.98951	6.39784
RAB7B	protein_coding	chr1:205976739-206003461	NC	sh	OK	1.76969	1.07751	-0.715794	0.0008	0.00422927	yes	1.50055	1.91389	1.89464	1.08599	0.822858	1.32369
IKBKE	protein_coding	chr1:206470475-206497728	NC	sh	OK	3.02662	1.5944	-0.924694	5e-05	0.000358204	yes	2.89561	3.4142	2.77006	1.50657	1.70086	1.57578
C4BPB	protein_coding	chr1:207088859-207099993	NC	sh	OK	79.5187	25.1322	-1.66176	5e-05	0.000358204	yes	79.5476	74.912	84.0965	25.9873	22.4493	26.9598
CD55	protein_coding	chr1:207321531-207386804	NC	sh	OK	457.307	214.636	-1.09127	5e-05	0.000358204	yes	423.572	443.184	505.164	206.021	211.405	226.483
CD46	protein_coding	chr1:207752053-207795513	NC	sh	OK	156.673	97.6007	-0.682795	5e-05	0.000358204	yes	144.137	147.754	178.129	102.011	84.4322	106.359
NEK2	protein_coding	chr1:211658656-211675630	NC	sh	OK	13.0981	7.44966	-0.814112	5e-05	0.000358204	yes	12.4054	11.7774	15.1116	7.2517	7.03999	8.05729
LPGAT1	protein_coding	chr1:211743456-211853703	NC	sh	OK	75.8621	48.8334	-0.635513	5e-05	0.000358204	yes	70.7447	68.3979	88.4438	45.8788	43.2076	57.4137
CENPF	protein_coding	chr1:214603194-214664571	NC	sh	OK	16.5178	8.87105	-0.896847	0.00035	0.00206204	yes	16.3489	16.8099	16.3947	7.11987	9.4891	10.0042
KCTD3	protein_coding	chr1:215567303-215621807	NC	sh	OK	25.1457	16.6058	-0.598619	5e-05	0.000358204	yes	23.6103	21.737	30.0897	15.1401	14.8864	19.791
SLC30A10	protein_coding	chr1:219685426-219958647	NC	sh	OK	3.80434	1.48564	-1.35656	5e-05	0.000358204	yes	3.79588	3.42339	4.19373	1.45065	1.495	1.51127
DISP1	protein_coding	chr1:222815021-223005995	NC	sh	OK	1.2073	0.418587	-1.52819	0.00015	0.000977657	yes	0.968612	1.51127	1.14203	0.518944	0.540158	0.19666
EPHX1	protein_coding	chr1:225810091-225882380	NC	sh	OK	70.0479	34.9381	-1.00354	5e-05	0.000358204	yes	64.4694	73.6336	72.0405	31.4725	36.4056	36.9362
TMEM63A	protein_coding	chr1:225810091-225882380	NC	sh	OK	19.4586	10.0364	-0.955166	0.0007	0.003767	yes	17.4137	19.0039	21.9583	9.2154	11.4907	9.40316
PARP1	protein_coding	chr1:226360690-226408093	NC	sh	OK	17.5515	9.02778	-0.959152	5e-05	0.000358204	yes	16.0294	18.1064	18.5188	7.49928	11.2719	8.31215
RHOU	protein_coding	chr1:228735478-228746664	NC	sh	OK	2.0114	1.28934	-0.641575	0.0001	0.000677369	yes	1.56778	2.15802	2.30841	1.13514	1.25583	1.47703
TTC13	protein_coding	chr1:230906242-230978875	NC	sh	OK	4.1376	1.64012	-1.33499	5e-05	0.000358204	yes	3.53287	3.67756	5.20236	1.6096	2.21775	1.09302
KMO	protein_coding	chr1:241532133-241802133	NC	sh	OK	1.9055	0.476945	-1.99827	0.0096	0.0340079	yes	1.54123	2.14384	2.03142	0.74075	0.172771	0.517315
OPN3	protein_coding	chr1:241532133-241802133	NC	sh	OK	39.3465	12.7297	-1.62804	5e-05	0.000358204	yes	37.831	42.2428	37.9656	11.9241	12.1094	14.1555
CHML	protein_coding	chr1:241532133-241802133	NC	sh	OK	12.9422	7.68313	-0.752318	5e-05	0.000358204	yes	11.5355	13.3799	13.9112	7.68374	6.89	8.47565
SMYD3	protein_coding	chr1:245749341-246507312	NC	sh	OK	6.9401	2.46513	-1.49329	5e-05	0.000358204	yes	5.71762	7.37722	7.72547	2.23843	2.80215	2.35481
SCCPDH	protein_coding	chr1:246724408-246768137	NC	sh	OK	29.2219	13.144	-1.15265	5e-05	0.000358204	yes	27.3342	30.5243	29.8073	12.7996	12.342	14.2903
ZNF692	protein_coding	chr1:248850005-248859144	NC	sh	OK	16.2601	10.0969	-0.687428	0.0001	0.000677369	yes	15.8714	18.2875	14.6214	10.1589	11.9456	8.18606
EIPR1	protein_coding	chr2:3188924-3377882	NC	sh	OK	23.4316	11.6973	-1.00229	5e-05	0.000358204	yes	21.6156	25.6104	23.0689	11.13	11.3175	12.6443
ADI1	protein_coding	chr2:3496955-3523197	NC	sh	OK	43.4144	20.5343	-1.08014	5e-05	0.000358204	yes	39.949	42.2896	48.0047	17.7234	21.1699	22.7097
RRM2	protein_coding	chr2:10120697-10211725	NC	sh	OK	30.6111	14.4528	-1.08271	5e-05	0.000358204	yes	28.1919	31.5117	32.1298	11.7659	16.4039	15.1886
TRIB2	protein_coding	chr2:12716888-12742734	NC	sh	OK	7.97007	4.78551	-0.73592	0.00025	0.00153243	yes	7.8869	8.14075	7.88257	4.46782	4.73013	5.15859
WDCP	protein_coding	chr2:24010080-24063681	NC	sh	OK	2.37381	1.57849	-0.588661	0.00455	0.0184324	yes	2.49599	2.06879	2.55666	1.63964	1.51874	1.57709
PTRHD1	protein_coding	chr2:24789733-24919839	NC	sh	OK	21.1886	13.4231	-0.658562	0.0049	0.0196256	yes	20.1351	21.3191	22.1115	11.4717	13.5328	15.2649
KIF3C	protein_coding	chr2:25926597-25982749	NC	sh	OK	3.36061	0.715231	-2.23224	5e-05	0.000358204	yes	4.70461	2.80318	2.57403	0.791715	0.68394	0.670037
MAPRE3	protein_coding	chr2:26847746-27027219	NC	sh	OK	21.06	9.73359	-1.11346	5e-05	0.000358204	yes	18.3084	21.2628	23.6087	9.14176	10.7167	9.34227
AGBL5	protein_coding	chr2:27042363-27071654	NC	sh	OK	16.0333	9.98639	-0.683039	0.00025	0.00153243	yes	16.8684	16.7347	14.4969	10.2822	10.2501	9.42688
KHK	protein_coding	chr2:27086746-27119128	NC	sh	OK	1.42757	0.659266	-1.11463	0.0032	0.0137379	yes	1.41169	1.40898	1.46204	0.714511	0.683026	0.580262
CGREF1	protein_coding	chr2:27086746-27119128	NC	sh	OK	9.76487	4.28311	-1.18894	5e-05	0.000358204	yes	8.24441	10.322	10.7282	4.34282	4.01612	4.4904
IFT172	protein_coding	chr2:27442365-27489789	NC	sh	OK	4.58036	2.32824	-0.97622	0.0002	0.00126124	yes	5.18856	4.68079	3.87175	2.21648	1.77613	2.99212
PLB1	protein_coding	chr2:28457144-28664540	NC	sh	OK	1.047	0.493827	-1.08418	0.01295	0.0434649	yes	1.12301	1.11047	0.907517	0.601109	0.463538	0.416834
LBH	protein_coding	chr2:30231533-30323730	NC	sh	OK	10.1012	6.11562	-0.723956	5e-05	0.000358204	yes	9.65835	10.2549	10.3903	5.09089	6.34508	6.91089
XDH	protein_coding	chr2:31334320-31414742	NC	sh	OK	2.34252	1.16819	-1.00378	5e-05	0.000358204	yes	2.18122	2.15486	2.69147	1.0897	1.17787	1.237
CRIM1	protein_coding	chr2:36355777-36646087	NC	sh	OK	32.7306	21.3832	-0.614165	5e-05	0.000358204	yes	30.2386	34.4449	33.5083	19.9273	19.5721	24.6501
FEZ2	protein_coding	chr2:36355777-36646087	NC	sh	OK	85.4315	44.1268	-0.953112	5e-05	0.000358204	yes	76.5879	82.0034	97.7031	40.5164	43.5766	48.2875
GALM	protein_coding	chr2:38666080-38741237	NC	sh	OK	4.25976	1.95356	-1.12467	5e-05	0.000358204	yes	4.09166	4.55956	4.12804	1.76243	1.63906	2.45919
SRSF7	protein_coding	chr2:38743598-38751494	NC	sh	OK	67.9608	37.9226	-0.841646	5e-05	0.000358204	yes	64.0851	64.6534	75.1439	38.7457	35.0517	39.9704
PKDCC	protein_coding	chr2:42048020-42058517	NC	sh	OK	60.3123	14.6298	-2.04354	5e-05	0.000358204	yes	56.1086	60.5733	64.2552	12.6265	16.8602	14.4028
ZFP36L2	protein_coding	chr2:43219848-43226606	NC	sh	OK	36.8591	23.3105	-0.661044	5e-05	0.000358204	yes	35.864	40.7958	33.9176	24.1125	21.5968	24.2222
DYNC2LI1	protein_coding	chr2:43774038-43810010	NC	sh	OK	10.0326	6.64281	-0.594828	0.00015	0.000977657	yes	10.6728	8.67481	10.7502	6.83541	6.31973	6.7733
LINC01833	lncRNA	chr2:44921076-44939199	NC	sh	OK	3.80961	1.67893	-1.1821	5e-05	0.000358204	yes	3.17479	4.33849	3.91556	1.56355	1.99543	1.47781
EPCAM	protein_coding	chr2:47345157-47387601	NC	sh	OK	390.427	220.349	-0.825258	5e-05	0.000358204	yes	352.161	376.066	443.053	204.358	208.433	248.258
MSH2	protein_coding	chr2:47403066-47663146	NC	sh	OK	17.2844	11.5123	-0.586298	5e-05	0.000358204	yes	16.1858	16.3533	19.314	10.6099	10.7333	13.1936
MDH1	protein_coding	chr2:63106878-63827843	NC	sh	OK	111.777	67.8513	-0.720171	5e-05	0.000358204	yes	101.552	110.639	123.139	62.4589	64.5939	76.5009
MEIS1	protein_coding	chr2:66426734-66573869	NC	sh	OK	0.949139	0.367291	-1.3697	0.004	0.0165246	yes	0.927733	1.24771	0.671974	0.383628	0.265394	0.452851
ANXA4	protein_coding	chr2:69457996-69827112	NC	sh	OK	272.262	111.122	-1.29286	5e-05	0.000358204	yes	263.974	265.382	287.431	100.152	117.12	116.092
GMCL1	protein_coding	chr2:69829659-69881384	NC	sh	OK	15.0827	8.77396	-0.781599	5e-05	0.000358204	yes	13.6032	14.502	17.1431	8.77619	7.56587	9.97982
SPR	protein_coding	chr2:72887381-72892158	NC	sh	OK	21.6846	8.63345	-1.32866	5e-05	0.000358204	yes	20.4113	23.8361	20.8063	8.25306	8.87108	8.77623
FBXO41	protein_coding	chr2:73254681-73284431	NC	sh	OK	5.62178	2.77336	-1.01939	5e-05	0.000358204	yes	5.27302	6.06453	5.52778	2.73616	3.2351	2.34882
BOLA3	protein_coding	chr2:74123964-74147912	NC	sh	OK	24.5723	14.0437	-0.807112	5e-05	0.000358204	yes	18.6512	28.4767	26.589	12.5672	16.7296	12.8342
AC019069.1	lncRNA	chr2:74832654-74833987	NC	sh	OK	1.15996	0.56571	-1.03594	0.0016	0.00769495	yes	1.1437	1.08791	1.24827	0.425165	0.739304	0.532661
TCF7L1	protein_coding	chr2:85133391-85310387	NC	sh	OK	0.717928	0.362309	-0.98662	0.0079	0.0291923	yes	0.816828	0.629277	0.70768	0.366207	0.309794	0.410924
CAPG	protein_coding	chr2:85394752-85418432	NC	sh	OK	224.822	144.462	-0.638091	5e-05	0.000358204	yes	206.944	230.882	236.64	134.608	151.228	147.55
ST3GAL5	protein_coding	chr2:85837119-85905199	NC	sh	OK	53.4122	31.0732	-0.781497	5e-05	0.000358204	yes	49.2428	52.7278	58.266	28.5102	32.8228	31.8868
RMND5A	protein_coding	chr2:86503429-86778041	NC	sh	OK	44.889	23.8782	-0.910667	5e-05	0.000358204	yes	41.8559	46.1412	46.6698	22.8974	22.405	26.3323
ZNF2	protein_coding	chr2:95165431-95184317	NC	sh	OK	0.971828	0.586263	-0.729154	0.01355	0.0450079	yes	0.998667	1.0971	0.819719	0.501179	0.688208	0.569401
NCAPH	protein_coding	chr2:96335765-96377091	NC	sh	OK	8.84578	4.54904	-0.959428	0.00025	0.00153243	yes	9.92366	7.63058	8.98311	2.8485	7.13447	3.66414
NEURL3	protein_coding	chr2:96497645-96508109	NC	sh	OK	1.32659	0.672885	-0.979296	0.00145	0.00705469	yes	1.01844	1.41076	1.55059	0.573727	0.951284	0.493644
ANKRD39	protein_coding	chr2:96816244-96858016	NC	sh	OK	6.55424	3.51397	-0.899327	0.0052	0.0206177	yes	6.60704	5.93107	7.12461	3.36162	3.70251	3.47777
KIAA1211L	protein_coding	chr2:98793845-98936259	NC	sh	OK	4.54484	1.56409	-1.5389	0.0003	0.00179661	yes	4.155	4.91562	4.5639	1.25024	2.13411	1.30792
NPAS2	protein_coding	chr2:100820138-101252866	NC	sh	OK	77.3819	47.0438	-0.717991	0.0143	0.0470349	yes	80.917	73.3873	77.8414	45.6837	53.6026	41.8451
SLC9A2	protein_coding	chr2:102619552-102711355	NC	sh	OK	5.12505	2.3835	-1.10449	5e-05	0.000358204	yes	5.47729	4.84005	5.05781	2.15648	2.38865	2.60536
MRPS9	protein_coding	chr2:104928802-105103036	NC	sh	OK	11.8292	7.46413	-0.664305	5e-05	0.000358204	yes	11.033	12.3614	12.0932	6.52482	6.86008	9.00748
SULT1C2	protein_coding	chr2:108288638-108309915	NC	sh	OK	1.2567	0.432445	-1.53905	0.00275	0.0121035	yes	0.986802	1.27564	1.50765	0.40914	0.343452	0.544742
EDAR	protein_coding	chr2:108894470-108989372	NC	sh	OK	6.63578	1.84343	-1.84787	5e-05	0.000358204	yes	6.42589	7.12291	6.35853	1.60137	2.05692	1.872
MALL	protein_coding	chr2:110083869-110116022	NC	sh	OK	50.5757	27.8338	-0.861609	5e-05	0.000358204	yes	45.6306	55.4243	50.6723	24.8069	29.2682	29.4262
BUB1	protein_coding	chr2:110637527-110678063	NC	sh	OK	11.8169	7.85976	-0.588293	5e-05	0.000358204	yes	10.559	10.4224	14.4693	8.24727	6.87418	8.45782
MERTK	protein_coding	chr2:111898606-112029561	NC	sh	OK	10.4311	6.70697	-0.637152	5e-05	0.000358204	yes	9.20215	10.5872	11.5038	5.66235	6.85619	7.60238
SLC20A1	protein_coding	chr2:112645938-112663825	NC	sh	OK	329.123	175.127	-0.910229	5e-05	0.000358204	yes	306.468	323.642	357.259	167.28	188.795	169.306
NT5DC4	protein_coding	chr2:112721485-112764664	NC	sh	OK	18.095	0.0398641	-8.82629	0.00345	0.0146067	yes	0.771291	0.139061	53.3747	0.0215815	0.0590263	0.0389843
IL1B	protein_coding	chr2:112829750-112836816	NC	sh	OK	9.57898	3.58508	-1.41787	5e-05	0.000358204	yes	9.47758	8.56226	10.6971	3.82538	3.41364	3.51622
IL37	protein_coding	chr2:112912970-112918882	NC	sh	OK	8.92768	3.39133	-1.39644	5e-05	0.000358204	yes	7.71505	9.52129	9.5467	2.8708	3.43735	3.86583
PSD4	protein_coding	chr2:113157324-113209396	NC	sh	OK	24.4173	14.8659	-0.715898	5e-05	0.000358204	yes	22.3649	25.8199	25.0671	14.2375	16.3142	14.046
DBI	protein_coding	chr2:119366920-119372560	NC	sh	OK	96.3546	52.9959	-0.862471	5e-05	0.000358204	yes	87.6501	105.185	96.2288	45.6217	58.906	54.4601
TMEM37	protein_coding	chr2:119429900-119438504	NC	sh	OK	29.8962	10.0542	-1.57216	5e-05	0.000358204	yes	28.1946	29.4501	32.0438	9.97126	10.1993	9.99208
CYP27C1	protein_coding	chr2:127183831-127220313	NC	sh	OK	1.08708	0.709943	-0.614686	0.00575	0.0223994	yes	1.26271	0.945555	1.05298	0.558933	0.687754	0.883142
LIMS2	protein_coding	chr2:127638380-127681786	NC	sh	OK	3.14903	1.8366	-0.777869	5e-05	0.000358204	yes	3.54444	3.32129	2.58136	2.0154	1.77149	1.72291
CCDC74A	protein_coding	chr2:131527674-131533666	NC	sh	OK	1.06591	0.311046	-1.77688	0.00065	0.00353377	yes	1.29565	1.29241	0.609657	0.370598	0.250608	0.311932
MGAT5	protein_coding	chr2:134119982-134454621	NC	sh	OK	19.2019	10.8286	-0.826408	5e-05	0.000358204	yes	17.6275	18.9991	20.9792	11.7084	9.24199	11.5353
AC068547.1	protein_coding	chr2:151788983-152109202	NC	sh	OK	6.03699	2.07071	-1.54371	0.0043	0.0175849	yes	6.61264	3.99963	7.49872	2.65525	1.38496	2.17192
GALNT5	protein_coding	chr2:157257704-157318491	NC	sh	OK	16.9908	6.65222	-1.35285	5e-05	0.000358204	yes	15.0223	15.7979	20.1523	5.69317	6.9205	7.34298
CYTIP	protein_coding	chr2:157414618-157488961	NC	sh	OK	0.912148	0.0978999	-3.21989	0.00085	0.00445097	yes	0.888029	0.861723	0.986693	0.0346542	0.215708	0.0433377
CCDC148	protein_coding	chr2:158166649-158456753	NC	sh	OK	0.76288	0.144077	-2.40462	0.0011	0.00558007	yes	0.566667	0.488762	1.23321	0.250605	0.0877049	0.0939203
PLA2R1	protein_coding	chr2:159932005-160062615	NC	sh	OK	38.9396	11.1002	-1.81065	5e-05	0.000358204	yes	36.3481	36.2778	44.1928	11.3092	11.3179	10.6735
ITGB6	protein_coding	chr2:160099666-160271888	NC	sh	OK	10.0545	3.01611	-1.73708	5e-05	0.000358204	yes	8.21944	10.5687	11.3753	2.85072	2.71802	3.47959
DPP4	protein_coding	chr2:161992244-162077911	NC	sh	OK	101.881	40.8562	-1.31826	5e-05	0.000358204	yes	98.5733	96.0204	111.051	38.7078	40.6476	43.2133
IFIH1	protein_coding	chr2:162267073-162318684	NC	sh	OK	2.67308	1.04625	-1.35327	5e-05	0.000358204	yes	2.10059	2.26698	3.65166	0.918877	0.838871	1.381
COBLL1	protein_coding	chr2:164653623-165392310	NC	sh	OK	5.73807	3.31104	-0.793283	0.00215	0.00982959	yes	6.23114	5.89102	5.09205	2.74842	3.01667	4.16801
CERS6-AS1	lncRNA	chr2:168455861-168913371	NC	sh	OK	1.14683	0.36762	-1.64137	0.01515	0.0491858	yes	1.91705	0.534451	0.989	0.0582352	0.228843	0.81578
FASTKD1	protein_coding	chr2:169528507-169573875	NC	sh	OK	13.4689	7.23302	-0.89696	5e-05	0.000358204	yes	12.3489	13.4678	14.59	6.05565	8.38281	7.26059
RAPGEF4	protein_coding	chr2:172677140-173052893	NC	sh	OK	1.30469	0.560553	-1.21879	0.00395	0.0163621	yes	1.4628	1.14444	1.30684	0.37025	0.773444	0.537967
CDCA7	protein_coding	chr2:173338218-173368997	NC	sh	OK	7.69295	4.83457	-0.67015	5e-05	0.000358204	yes	7.77405	7.53964	7.76516	3.97519	4.56763	5.96089
TTC30A	protein_coding	chr2:177603088-177618742	NC	sh	OK	0.869798	0.400688	-1.1182	5e-05	0.000358204	yes	0.997242	0.839533	0.772619	0.451128	0.300009	0.450927
RBM45	protein_coding	chr2:178112423-178139011	NC	sh	OK	4.44832	2.87509	-0.629655	0.00345	0.0146067	yes	4.42225	3.99384	4.92887	3.6361	2.18294	2.80621
DUSP19	protein_coding	chr2:183078558-183108519	NC	sh	OK	0.752253	0.267755	-1.4903	5e-05	0.000358204	yes	0.733027	0.660376	0.863357	0.342052	0.326451	0.134762
ITGAV	protein_coding	chr2:186590055-186765959	NC	sh	OK	82.0744	44.7593	-0.874745	5e-05	0.000358204	yes	77.29	82.1845	86.7486	45.1698	40.7909	48.3171
COL5A2	protein_coding	chr2:189031897-189225312	NC	sh	OK	4.64694	1.27508	-1.8657	5e-05	0.000358204	yes	3.72676	4.73474	5.47934	1.09049	0.79031	1.94444
OSGEPL1	protein_coding	chr2:189674289-189765556	NC	sh	OK	5.76035	3.62687	-0.66743	0.00565	0.0221097	yes	5.5847	4.31279	7.38355	2.87229	3.81778	4.19054
C2orf88	protein_coding	chr2:189879608-190371665	NC	sh	OK	6.21812	0.76316	-3.02642	5e-05	0.000358204	yes	5.27817	6.08473	7.29145	0.47517	1.08171	0.732596
CAVIN2	protein_coding	chr2:191834309-192194933	NC	sh	OK	2.17523	0.312512	-2.79919	5e-05	0.000358204	yes	2.49395	1.94587	2.08586	0.373222	0.220571	0.343742
SGO2	protein_coding	chr2:200488957-200584096	NC	sh	OK	7.54836	4.76094	-0.664915	0.0023	0.010405	yes	7.15677	7.46285	8.02544	4.20103	4.06536	6.01643
SUMO1	protein_coding	chr2:202206181-202238599	NC	sh	OK	112.952	68.3708	-0.724258	5e-05	0.000358204	yes	98.5016	113.595	126.759	66.3042	62.575	76.2331
RPE	protein_coding	chr2:210002564-210171409	NC	sh	OK	27.8256	18.2282	-0.610241	5e-05	0.000358204	yes	23.8686	27.5192	32.089	16.911	17.2689	20.5046
IGFBP2	protein_coding	chr2:216632827-216664436	NC	sh	OK	8.58851	3.61189	-1.24965	5e-05	0.000358204	yes	8.88288	11.2561	5.62659	3.86277	3.29732	3.67557
VIL1	protein_coding	chr2:218419120-218568351	NC	sh	OK	54.9948	13.6464	-2.01078	5e-05	0.000358204	yes	52.1243	68.9747	43.8854	12.7279	13.5602	14.651
STK36	protein_coding	chr2:218672068-218702716	NC	sh	OK	11.0757	5.76058	-0.943116	5e-05	0.000358204	yes	10.3629	10.4201	12.4442	6.24393	6.5691	4.46871
OBSL1	protein_coding	chr2:219550727-219575711	NC	sh	OK	4.86116	2.78857	-0.801772	5e-05	0.000358204	yes	4.69863	5.83846	4.04637	2.27437	3.15026	2.94109
SLC4A3	protein_coding	chr2:219627393-219641980	NC	sh	OK	1.02215	0.366277	-1.4806	5e-05	0.000358204	yes	1.02671	1.34533	0.694403	0.301462	0.490737	0.306632
EPHA4	protein_coding	chr2:221418026-221574454	NC	sh	OK	4.24177	0.847483	-2.32341	5e-05	0.000358204	yes	2.59751	4.54336	5.58443	0.556064	0.590151	1.39623
AP1S3	protein_coding	chr2:223751685-223945357	NC	sh	OK	12.1589	7.58411	-0.680958	0.00675	0.0255238	yes	11.0869	12.0284	13.3613	7.82408	7.47018	7.45807
TM4SF20	protein_coding	chr2:227362037-227381995	NC	sh	OK	5.62185	1.40344	-2.00208	5e-05	0.000358204	yes	5.18228	5.45504	6.22824	0.999133	1.80547	1.40572
ITM2C	protein_coding	chr2:230864638-230879248	NC	sh	OK	13.2951	5.44772	-1.28717	5e-05	0.000358204	yes	12.2461	14.7623	12.8768	5.62618	5.23556	5.48144
C2orf72	protein_coding	chr2:231037522-231049719	NC	sh	OK	2.44184	0.129893	-4.23257	5e-05	0.000358204	yes	2.10579	2.85592	2.36381	0.133914	0.122767	0.132998
ALPP	protein_coding	chr2:232378723-232382889	NC	sh	OK	6.64526	0.23397	-4.82793	5e-05	0.000358204	yes	5.87998	7.3606	6.69519	0.244856	0.278542	0.178513
ALPG	protein_coding	chr2:232406843-232410714	NC	sh	OK	4.11805	0.251004	-4.03618	5e-05	0.000358204	yes	4.19032	4.28957	3.87427	0.228679	0.319707	0.204627
UGT1A10	protein_coding	chr2:233617644-233773310	NC	sh	OK	129.282	29.5732	-2.12816	5e-05	0.000358204	yes	120.304	121.681	145.862	27.5966	30.6528	30.4701
UGT1A1	protein_coding	chr2:233617644-233773310	NC	sh	OK	15.8977	5.51411	-1.52762	5e-05	0.000358204	yes	15.5242	15.3557	16.8131	5.10292	5.90728	5.53213
RAB17	protein_coding	chr2:237574321-237601614	NC	sh	OK	1.43913	0.619831	-1.21525	0.0054	0.0212883	yes	1.25569	1.79235	1.26934	0.678354	0.76558	0.415561
RAMP1	protein_coding	chr2:237858892-237912106	NC	sh	OK	86.7047	47.2286	-0.87645	5e-05	0.000358204	yes	78.4492	91.3211	90.3437	44.3627	54.9391	42.3839
CAPN10-DT	lncRNA	chr2:240582699-240586699	NC	sh	OK	0.970326	0.571774	-0.763023	0.0003	0.00179661	yes	0.97091	0.897697	1.04237	0.432698	0.797577	0.485048
ANO7	protein_coding	chr2:241188508-241225377	NC	sh	OK	1.52991	0.90767	-0.753208	0.01265	0.0427177	yes	1.76561	1.63439	1.18973	0.641214	1.38653	0.695264
DTYMK	protein_coding	chr2:241675746-241686944	NC	sh	OK	29.9815	17.6435	-0.764939	5e-05	0.000358204	yes	27.9276	31.4519	30.5649	15.9612	18.4496	18.5197
SUMF1	protein_coding	chr3:3700813-4467273	NC	sh	OK	10.2845	5.21547	-0.979605	5e-05	0.000358204	yes	8.55414	11.1997	11.0997	4.31065	5.28285	6.0529
ITPR1	protein_coding	chr3:4493344-4887293	NC	sh	OK	0.733684	0.302968	-1.27599	0.001	0.00513892	yes	0.475269	1.28533	0.440455	0.394176	0.368263	0.146465
CIDEC	protein_coding	chr3:9866710-9880254	NC	sh	OK	27.0504	16.8857	-0.679845	5e-05	0.000358204	yes	25.3883	27.2368	28.5261	15.0599	18.0733	17.5239
PPARG	protein_coding	chr3:12287367-12434356	NC	sh	OK	74.072	43.1185	-0.780622	5e-05	0.000358204	yes	69.4948	72.0019	80.7192	42.6622	42.207	44.4862
NUP210	protein_coding	chr3:13316234-13420322	NC	sh	OK	1.27659	0.240991	-2.40524	5e-05	0.000358204	yes	1.3229	1.32437	1.1825	0.326379	0.155608	0.240986
SLC6A6	protein_coding	chr3:14402575-14556075	NC	sh	OK	6.00131	3.56647	-0.750783	0.0001	0.000677369	yes	5.55626	6.08043	6.36724	3.03529	3.73647	3.92763
BTD	protein_coding	chr3:15560698-15859771	NC	sh	OK	12.9692	5.55285	-1.22379	0.0001	0.000677369	yes	10.8921	12.9181	15.0975	5.63459	4.5596	6.46437
ZNF860	protein_coding	chr3:31657889-32077580	NC	sh	OK	1.46526	0.706457	-1.05248	0.0095	0.0337577	yes	1.63391	1.31597	1.44591	0.524234	0.721421	0.873717
TRANK1	protein_coding	chr3:36826819-36945098	NC	sh	OK	2.61685	0.953948	-1.45585	0.0026	0.0115316	yes	3.00458	1.98048	2.86549	0.573645	1.03325	1.25495
VIPR1	protein_coding	chr3:42489298-42537573	NC	sh	OK	19.087	5.94506	-1.68282	5e-05	0.000358204	yes	17.0014	19.3171	20.9423	5.41487	6.63821	5.7821
KIF15	protein_coding	chr3:44761720-44873376	NC	sh	OK	1.71312	0.866218	-0.983826	5e-05	0.000358204	yes	1.68159	1.49473	1.96304	0.718374	0.898533	0.981748
ZDHHC3	protein_coding	chr3:44915256-45036071	NC	sh	OK	32.3999	20.5492	-0.656909	0.00225	0.0102157	yes	36.7656	32.6912	27.7429	19.2412	21.8489	20.5573
SLC6A20	protein_coding	chr3:45755448-45796536	NC	sh	OK	35.5259	4.9851	-2.83318	5e-05	0.000358204	yes	32.8833	38.8948	34.7997	4.89617	4.81611	5.24301
FYCO1	protein_coding	chr3:45917898-45995824	NC	sh	OK	2.46307	1.22613	-1.00635	5e-05	0.000358204	yes	2.29226	2.61293	2.48402	1.04438	0.931385	1.70262
PLXNB1	protein_coding	chr3:48403853-48430086	NC	sh	OK	18.7065	11.8991	-0.652691	0.01	0.0351631	yes	17.5916	19.393	19.135	12.7505	13.5693	9.37742
COL7A1	protein_coding	chr3:48564072-48595267	NC	sh	OK	5.28647	2.66525	-0.988032	0.01035	0.036136	yes	4.1105	7.00457	4.74434	2.02581	3.70619	2.26376
LAMB2	protein_coding	chr3:49121113-49133118	NC	sh	OK	70.0617	40.7239	-0.782751	0.0002	0.00126124	yes	67.6582	74.1133	68.4136	34.7212	46.4765	40.974
TWF2	protein_coding	chr3:52221079-52239158	NC	sh	OK	66.1473	39.3831	-0.748104	5e-05	0.000358204	yes	62.6901	68.5895	67.1623	36.605	41.3429	40.2015
PPM1M	protein_coding	chr3:52245758-52250599	NC	sh	OK	9.11119	5.23809	-0.798599	5e-05	0.000358204	yes	8.72393	9.39043	9.21922	4.82624	5.26333	5.62471
GLYCTK	protein_coding	chr3:52254433-52299067	NC	sh	OK	28.5877	13.271	-1.10712	5e-05	0.000358204	yes	25.9215	28.3153	31.5264	11.8831	14.6475	13.2823
ABHD6	protein_coding	chr3:58237531-58295693	NC	sh	OK	4.78646	2.64216	-0.857239	5e-05	0.000358204	yes	4.43343	4.47533	5.45061	1.53567	3.07253	3.31829
PXK	protein_coding	chr3:58332879-58426127	NC	sh	OK	2.92525	1.56806	-0.899581	5e-05	0.000358204	yes	2.64507	2.6767	3.45397	1.5658	1.51816	1.62021
PDHB	protein_coding	chr3:58427629-58433857	NC	sh	OK	30.6725	18.6414	-0.718433	5e-05	0.000358204	yes	27.0137	30.0287	34.9749	16.5116	20.1192	19.2935
KCTD6	protein_coding	chr3:58492095-58502360	NC	sh	OK	5.90397	3.86143	-0.61255	0.0072	0.0270034	yes	3.92123	5.97444	7.81625	3.51299	2.55708	5.51423
ACOX2	protein_coding	chr3:58505135-58537283	NC	sh	OK	1.54421	0.636649	-1.27829	0.0006	0.00330623	yes	1.74437	1.40281	1.48543	0.352568	0.531073	1.02631
SUCLG2	protein_coding	chr3:67360459-67654614	NC	sh	OK	27.9486	17.253	-0.695927	5e-05	0.000358204	yes	26.0656	26.6757	31.1044	16.5365	17.1732	18.0493
FOXP1	protein_coding	chr3:70952816-71756496	NC	sh	OK	1.45071	0.606163	-1.25898	5e-05	0.000358204	yes	1.27708	0.48931	2.58574	0.647399	0.628483	0.542606
VGLL3	protein_coding	chr3:86876387-86991149	NC	sh	OK	1.55042	0.777743	-0.995291	5e-05	0.000358204	yes	1.97947	1.30606	1.36573	0.935275	0.544056	0.853898
CHMP2B	protein_coding	chr3:87227270-87255556	NC	sh	OK	74.3462	48.0785	-0.628868	5e-05	0.000358204	yes	70.1405	68.6255	84.2727	48.3555	43.0897	52.7903
PROS1	protein_coding	chr3:93873050-93980003	NC	sh	OK	9.13343	5.75813	-0.665555	5e-05	0.000358204	yes	8.23461	8.71206	10.4536	5.70386	5.44067	6.12987
HHLA2	protein_coding	chr3:108296489-108378285	NC	sh	OK	12.5317	6.96111	-0.848191	0.0007	0.003767	yes	12.3319	12.8902	12.3729	5.16606	6.58423	9.13306
MYH15	protein_coding	chr3:108380367-108529322	NC	sh	OK	11.0873	5.66984	-0.967527	5e-05	0.000358204	yes	10.5222	10.368	12.3717	5.382	5.37558	6.25194
ZBED2	protein_coding	chr3:111292718-111665750	NC	sh	OK	1.16022	0.462541	-1.32674	5e-05	0.000358204	yes	1.22862	1.20897	1.04305	0.467229	0.396019	0.524374
NR1I2	protein_coding	chr3:119703021-119818485	NC	sh	OK	28.5399	17.4717	-0.707957	5e-05	0.000358204	yes	26.666	29.5637	29.39	16.1672	19.7847	16.4634
POLQ	protein_coding	chr3:121431426-121546641	NC	sh	OK	1.49936	0.586776	-1.35347	5e-05	0.000358204	yes	1.37131	1.44513	1.68164	0.437742	0.829015	0.493572
EAF2	protein_coding	chr3:121835182-121886526	NC	sh	OK	1.47439	0.756161	-0.963349	0.0114	0.0390995	yes	1.20244	1.5066	1.71412	0.520527	0.653533	1.09442
FAM162A	protein_coding	chr3:122384175-122416062	NC	sh	OK	18.024	11.6827	-0.625549	5e-05	0.000358204	yes	15.0982	17.8578	21.116	10.2921	11.4788	13.2771
PARP9	protein_coding	chr3:122527923-122575203	NC	sh	OK	3.24754	1.99492	-0.703014	0.00655	0.0249247	yes	3.02394	3.07138	3.6473	1.77725	2.05938	2.14814
MYLK	protein_coding	chr3:123585299-123884331	NC	sh	OK	9.40023	1.7606	-2.41663	5e-05	0.000358204	yes	8.40643	9.60474	10.1895	1.68066	1.76155	1.83958
KALRN	protein_coding	chr3:124080022-124726325	NC	sh	OK	5.41167	2.46865	-1.13235	5e-05	0.000358204	yes	4.47295	6.29541	5.46664	1.84856	3.23463	2.32274
MUC13	protein_coding	chr3:124905441-124953819	NC	sh	OK	70.0025	15.0466	-2.21797	5e-05	0.000358204	yes	67.8483	65.5236	76.6357	13.6971	15.1312	16.3115
TXNRD3	protein_coding	chr3:126571778-126655124	NC	sh	OK	2.37297	1.29027	-0.879018	0.00125	0.00621532	yes	2.34285	2.20766	2.5684	1.13701	1.31579	1.41801
CHCHD6	protein_coding	chr3:126704239-126960420	NC	sh	OK	4.25824	1.89361	-1.16912	5e-05	0.000358204	yes	4.13058	4.0325	4.61164	1.48368	2.46399	1.73315
ACKR4	protein_coding	chr3:132558137-132874223	NC	sh	OK	5.39455	2.15325	-1.32499	0.01115	0.0383469	yes	5.5073	4.99877	5.67758	1.38871	2.4878	2.58325
CEP70	protein_coding	chr3:138494343-138594538	NC	sh	OK	6.25228	3.5593	-0.81279	5e-05	0.000358204	yes	5.51945	6.6057	6.6317	3.43985	3.56233	3.67572
FOXL2	protein_coding	chr3:138944223-138947137	NC	sh	OK	0.671155	0.226385	-1.56787	0.00015	0.000977657	yes	0.56254	0.877502	0.573424	0.279933	0.208165	0.191056
FOXL2NB	protein_coding	chr3:138947216-138953990	NC	sh	OK	3.24736	1.62468	-0.999107	5e-05	0.000358204	yes	2.30984	4.24702	3.18521	1.75193	2.02351	1.09861
PLS1	protein_coding	chr3:142596392-142723881	NC	sh	OK	37.1519	19.8853	-0.901731	5e-05	0.000358204	yes	33.9051	34.6779	42.8726	19.78	18.877	20.999
PCOLCE2	protein_coding	chr3:142815921-142889206	NC	sh	OK	7.18985	2.80059	-1.36023	5e-05	0.000358204	yes	7.04991	7.17038	7.34926	2.49786	3.41636	2.48754
CHST2	protein_coding	chr3:143119770-143131893	NC	sh	OK	2.23965	0.790461	-1.50251	5e-05	0.000358204	yes	1.90531	2.0537	2.75995	0.736668	0.944902	0.689813
PLSCR4	protein_coding	chr3:146192334-146251179	NC	sh	OK	13.3312	5.87067	-1.18321	5e-05	0.000358204	yes	13.0257	12.0636	14.9044	5.62137	4.99447	6.99617
HLTF	protein_coding	chr3:148991407-149102823	NC	sh	OK	13.909	7.74085	-0.845455	0.0001	0.000677369	yes	12.9401	14.1559	14.631	7.49607	7.07577	8.65072
TM4SF18	protein_coding	chr3:149229355-149334414	NC	sh	OK	18.6069	4.78469	-1.95934	5e-05	0.000358204	yes	18.9403	17.3034	19.577	4.32885	2.65052	7.37469
TM4SF1	protein_coding	chr3:149369021-149377692	NC	sh	OK	207.417	81.3963	-1.3495	5e-05	0.000358204	yes	195.199	195.968	231.084	79.6505	78.1739	86.3644
TM4SF4	protein_coding	chr3:149474696-149503394	NC	sh	OK	45.6854	18.3564	-1.31545	5e-05	0.000358204	yes	44.4558	42.7629	49.8374	14.6994	19.637	20.733
PLCH1	protein_coding	chr3:155375579-155745067	NC	sh	OK	1.68629	0.678749	-1.3129	5e-05	0.000358204	yes	1.5563	1.60725	1.89532	0.660524	0.639449	0.736274
LINC00880	lncRNA	chr3:157081666-157135557	NC	sh	OK	1.0173	0.554974	-0.874257	0.0036	0.0151349	yes	1.12679	1.04174	0.88338	0.398883	0.43756	0.828479
LXN	protein_coding	chr3:158644526-158695581	NC	sh	OK	31.9585	6.83495	-2.2252	5e-05	0.000358204	yes	29.3013	30.1279	36.4462	7.95142	5.89679	6.65664
RARRES1	protein_coding	chr3:158696891-158829719	NC	sh	OK	18.3297	1.53457	-3.57827	5e-05	0.000358204	yes	16.3408	18.1671	20.4812	1.70924	0.979632	1.91485
ARL14	protein_coding	chr3:160677159-160678448	NC	sh	OK	20.3361	10.9885	-0.888053	5e-05	0.000358204	yes	17.9237	19.3128	23.7718	10.0181	10.4386	12.5088
PPM1L	protein_coding	chr3:160755601-161078902	NC	sh	OK	1.33111	0.768739	-0.792068	0.01025	0.0358776	yes	1.07415	1.41273	1.50646	0.832689	0.78576	0.687767
GPR160	protein_coding	chr3:170037994-170085392	NC	sh	OK	10.5739	1.36602	-2.95246	5e-05	0.000358204	yes	8.25094	10.412	13.0589	1.08039	1.46826	1.54941
TNFSF10	protein_coding	chr3:172505507-172523475	NC	sh	OK	0.746272	0.0943465	-2.98366	0.0003	0.00179661	yes	0.943369	0.542023	0.753424	0.138836	0.0921493	0.0520542
USP13	protein_coding	chr3:179653039-179789401	NC	sh	OK	1.96802	1.17136	-0.748552	0.0095	0.0337577	yes	1.9658	2.0308	1.90745	0.988145	1.3697	1.15625
MCCC1	protein_coding	chr3:183015217-183116075	NC	sh	OK	3.61421	2.10669	-0.778702	0.0066	0.0250735	yes	3.11719	2.73543	4.99002	1.74963	1.94883	2.62161
ABCC5	protein_coding	chr3:183919933-184017939	NC	sh	OK	5.58605	2.61699	-1.09392	5e-05	0.000358204	yes	5.52469	5.22403	6.00943	2.56359	2.37703	2.91036
MAGEF1	protein_coding	chr3:184710363-184712064	NC	sh	OK	4.94676	2.97857	-0.731863	5e-05	0.000358204	yes	4.47559	4.717	5.64767	2.70324	3.05928	3.17319
EHHADH	protein_coding	chr3:185162870-185281990	NC	sh	OK	2.65842	1.19682	-1.15137	5e-05	0.000358204	yes	2.05926	3.70714	2.20887	1.23655	1.34006	1.01384
DNAJB11	protein_coding	chr3:186538440-186773476	NC	sh	OK	25.0938	8.18528	-1.61623	5e-05	0.000358204	yes	22.9139	27.1486	25.2189	7.00425	8.81489	8.73671
RTP4	protein_coding	chr3:187368384-187372076	NC	sh	OK	1.27166	0.701997	-0.857181	0.0079	0.0291923	yes	1.30764	1.12682	1.38053	0.614201	0.59264	0.89915
MUC4	protein_coding	chr3:195746764-195811973	NC	sh	OK	1.50049	0.324223	-2.21037	5e-05	0.000358204	yes	1.60312	1.42136	1.47699	0.229202	0.497665	0.245803
TFRC	protein_coding	chr3:195996261-196082096	NC	sh	OK	65.4036	34.9165	-0.905459	5e-05	0.000358204	yes	62.7138	63.6952	69.8017	34.8336	31.9864	37.9296
BDH1	protein_coding	chr3:197509782-197573323	NC	sh	OK	19.1939	4.54101	-2.07956	5e-05	0.000358204	yes	19.5891	19.4774	18.5153	3.63486	5.57874	4.40945
AC132008.2	transcribed_unprocessed_pseudogene	chr3:197578212-197627906	NC	sh	OK	5.09581	2.84742	-0.839656	5e-05	0.000358204	yes	5.52888	5.61834	4.14022	2.31194	3.78529	2.44503
[truncated: 1,164 more rows]
