# Supplementary material for: Exosomal DNAJB11 promotes the development of pancreatic cancer by modulating the EGFR/MAPK pathway
Source: Cell Mol Biol Lett. 2022 Oct 8;27:87. doi: 10.1186/s11658-022-00390-0 (PMC9548179; doi:10.1186/s11658-022-00390-0)
Supplement: Supplementary file 4 — Additional file 4: Table S4. Enrichment analysis of DEGs. [file 11658_2022_390_MOESM4_ESM.xlsx]

## Sheet: HighExp.GO2rd
Exosomal DNAJB11 promotes the development of pancreatic cancer by modulating EGFR/MAPK pathway
Peng Liu1, Fuqiang Zu1, Hui Chen1,Xiaoli Yin2,*, Xiaodong Tan1,*
1 Department of general surgery, Shengjing Hospital, China Medical University, Shenyang 110004, China
2 Department of Radiology, Shengjing Hospital of China Medical University, Shenyang 110004, China
*Corresponding Author: Xiaodong Tan, 1st Department of general surgery, Shengjing Hospital, China Medical University, Shenyang 110004, China. E-mail:tanxdcmu@163.com.
	Xiaoli Yin: Department of Radiology, Shengjing Hospital of China Medical University, Shenyang 110004, China, E-mail: yinxl057728@163.com.
	These authors have contributed equally to this work.
Title: GO analysis of DEGs.
ID	Description	Count	GeneRatio	geneID	Group
GO:0016020	membrane	258	258/768	PLEKHN1/GPR157/CLCN6/SH2D5/GJB5/GJB3/AGO4/ZC3H12A/CCDC163/PRPF38A/GNG5/TMED5/NRAS/MCL1/S100A6/S100A14/RIT1/PAQR6/UAP1/SLC19A2/QSOX1/NMNAT2/FCMR/MBOAT2/PRKCE/RAB1A/EVA1A/EIF2AK3/IL1R1/IL1RL1/BCL2L11/GPR39/BZW1/CYP20A1/PECR/DNAJB2/ACSL3/ACKR3/OXTR/XPC/SLC22A14/CDCP1/TMEM158/TMIE/PHF7/SELENOK/ARF4/FHIT/ARL13B/AMOTL2/SERP1/SSR3/EIF5A2/LAMP3/B3GNT5/IL1RAP/ATP13A3/MELTF/GRK4/S100P/RELL1/TMEM156/CHIC2/E…	CC
GO:0005576	extracellular region	111	111/768	GNG5/NRAS/TRIM45/CTSK/S100A6/S100A14/QSOX1/FCMR/LAMB3/NID1/YPEL5/LTBP1/RAB1A/IL1R1/IL1RL1/CCL20/ERFE/CDCP1/ARF4/IL1RAP/MELTF/S100P/CXCL8/CXCL1/CXCL5/CXCL3/CXCL2/EREG/AREG/TRMT10A/ANXA5/ARSB/SRA1/SLC26A2/MGAT1/SERPINB9/TUBB2A/GTPBP2/NT5E/MARCKS/CCN2/AGR2/CREB5/DNAJB9/SND1/NRF1/PRKAG2/DEFB1/ATP6V1B2/FGFR1/YWHAZ/NDRG1/AGO2/PLIN2/C9orf72/CTSL/TNC/PSMB7/HSPA5/ANGPTL2/LCN2/SETX/CUBN/VIM/COL13A1/GOT1/SM…	CC
GO:0005623	cell	560	560/768	PLEKHN1/CDK11B/CALML6/KLHL21/PER3/GPR157/H6PD/CLCN6/IFFO2/SH2D5/PITHD1/PNRC2/SNHG12/GMEB1/ZBTB8A/GJB5/GJB3/AGO4/ZC3H12A/SNIP1/CITED4/PRPF38A/COA7/JUN/GADD45A/GNG5/EVI5/TMED5/TAF13/TRIM33/NRAS/TRIM45/ZNF697/NBPF20/TXNIP/PRKAB2/CIART/MCL1/CTSK/GABPB2/POGZ/S100A6/S100A14/CHTOP/RIT1/PAQR6/UAP1/TBX19/SLC19A2/GORAB/KLHL20/ABL2/QSOX1/IER5/NMNAT2/IGFN1/PPP1R15B/YOD1/G0S2/ATF3/DUSP10/SDE2/IRF2BP2/NID1/ID2…	CC
GO:0009295	nucleoid	1	1/768	LRRC59	CC
GO:0019012	virion	0	0/768		CC
GO:0030054	cell junction	39	39/768	SH2D5/GJB5/GJB3/S100A14/KLF11/OXTR/KLHL24/USP53/ANXA5/PTK7/MARCKS/PTPN12/CLDN15/YWHAZ/NDRG1/AGO2/JAK2/TGFBR1/TNC/HSPA5/VIM/CPEB3/SYT7/SHANK2/DDX6/HYOU1/NECTIN1/RND1/FRMD6/SAMD4A/TRPV1/PMP22/P4HB/PPP1R13L/CACNG8/PANX2/GABRE/FLNA/PLXNA3	CC
GO:0031974	membrane-enclosed lumen	219	219/768	H6PD/PNRC2/SNHG12/GMEB1/AGO4/ZC3H12A/SNIP1/CITED4/PRPF38A/COA7/JUN/GADD45A/TAF13/TRIM33/TRIM45/TXNIP/PRKAB2/CIART/MCL1/CTSK/POGZ/S100A14/CHTOP/UAP1/GORAB/KLHL20/QSOX1/ATF3/DUSP10/IRF2BP2/KLF11/SF3B6/YPEL5/LTBP1/MXD1/EVA1A/ZC3H8/SATB2/LMCD1/XPC/DPH3/ZNF621/PHF7/FHIT/EOGT/MELTF/ZBTB49/S100P/FIP1L1/CXCL1/TRMT10A/METTL14/NOCT/AADAT/CASP3/ZNF622/ENC1/ARSB/DMGDH/ELL2/UBE2B/EGR1/SRA1/UBLCP1/FOXC1/SERPIN…	CC
GO:0032991	protein-containing complex	166	166/768	KLHL21/PNRC2/GJB5/GJB3/AGO4/ZC3H12A/SNIP1/PRPF38A/JUN/GNG5/TAF13/PRKAB2/MCL1/CHTOP/KLHL20/IER5/PPP1R15B/MIR29B2CHG/LAMB3/ATF3/ID2/SF3B6/YPEL5/LTBP1/BCL2L11/ZC3H8/SATB2/HES6/ASB1/XPC/KBTBD8/SERP1/EIF5A2/KLHL24/CPEB2/OSTC/METTL14/NOCT/CASP3/ENC1/ELL2/UBE2B/SRA1/JARID2/TRIM27/HLA-B/PHF1/RUNX2/AKIRIN2/CITED2/MAD1L1/YKT6/PURB/MLXIPL/NCF1/PTPN12/CDK6/ING3/SND1/PRKAG2/INSIG1/ATP6V1B2/POLR3D/FGFR1/CHMP4C…	CC
GO:0043226	organelle	477	477/768	PLEKHN1/CDK11B/CALML6/KLHL21/PER3/GPR157/H6PD/CLCN6/IFFO2/SH2D5/PITHD1/PNRC2/SNHG12/GMEB1/ZBTB8A/GJB3/AGO4/ZC3H12A/SNIP1/CITED4/PRPF38A/COA7/JUN/GADD45A/GNG5/EVI5/TMED5/TAF13/TRIM33/NRAS/TRIM45/ZNF697/TXNIP/PRKAB2/CIART/MCL1/CTSK/GABPB2/POGZ/S100A6/S100A14/CHTOP/UAP1/TBX19/GORAB/KLHL20/ABL2/QSOX1/IER5/NMNAT2/IGFN1/G0S2/ATF3/DUSP10/SDE2/IRF2BP2/NID1/ID2/MBOAT2/KLF11/SF3B6/YPEL5/LTBP1/PRKCE/PELI1/R…	CC
GO:0044215	other organism	1	1/768	RAE1	CC
GO:0044217	other organism part	1	1/768	RAE1	CC
GO:0044421	extracellular region part	88	88/768	GNG5/NRAS/TRIM45/CTSK/S100A6/S100A14/QSOX1/LAMB3/NID1/LTBP1/RAB1A/ARF4/MELTF/S100P/CXCL3/EREG/AREG/TRMT10A/ANXA5/ARSB/SRA1/SLC26A2/MGAT1/SERPINB9/TUBB2A/NT5E/MARCKS/CCN2/AGR2/CREB5/DNAJB9/SND1/NRF1/PRKAG2/DEFB1/ATP6V1B2/YWHAZ/NDRG1/AGO2/C9orf72/CTSL/TNC/HSPA5/ANGPTL2/LCN2/SETX/CUBN/VIM/COL13A1/GOT1/SMPD1/HPX/DNHD1/ADM/NAV2/SYT7/FTH1/SLC3A2/HYOU1/SRPRA/SPX/PRPH/C1QL4/DIP2B/ATP2B1/GAS6/ANG/ARRDC4/I…	CC
GO:0044422	organelle part	347	347/768	PLEKHN1/KLHL21/GPR157/H6PD/CLCN6/IFFO2/PNRC2/SNHG12/GMEB1/AGO4/ZC3H12A/SNIP1/CITED4/PRPF38A/COA7/JUN/GADD45A/EVI5/TMED5/TAF13/TRIM33/NRAS/TRIM45/TXNIP/PRKAB2/CIART/MCL1/CTSK/POGZ/S100A6/S100A14/CHTOP/UAP1/GORAB/KLHL20/QSOX1/NMNAT2/IGFN1/ATF3/DUSP10/IRF2BP2/MBOAT2/KLF11/SF3B6/YPEL5/LTBP1/RAB1A/MXD1/ALMS1/EVA1A/EIF2AK3/BCL2L11/ZC3H8/SATB2/PECR/DNAJB2/ACSL3/LMCD1/XPC/DPH3/ZNF621/PHF7/SELENOK/FHIT/KB…	CC
GO:0044423	virion part	0	0/768		CC
GO:0044425	membrane part	181	181/768	GPR157/CLCN6/SH2D5/GJB5/GJB3/ZC3H12A/CCDC163/GNG5/TMED5/MCL1/S100A6/PAQR6/SLC19A2/QSOX1/FCMR/MBOAT2/EVA1A/EIF2AK3/IL1R1/IL1RL1/BCL2L11/GPR39/CYP20A1/ACSL3/ACKR3/OXTR/SLC22A14/CDCP1/TMEM158/TMIE/SELENOK/ARF4/ARL13B/AMOTL2/SERP1/SSR3/EIF5A2/LAMP3/B3GNT5/IL1RAP/ATP13A3/MELTF/GRK4/S100P/RELL1/TMEM156/EREG/AREG/OSTC/C4orf3/ANXA5/CASP3/ACSL1/ZDHHC11/ELOVL7/LVRN/SLC22A4/TXNDC15/SLC26A2/SLC36A1/MGAT1/SMI…	CC
GO:0044456	synapse part	21	21/768	SH2D5/ARF4/JAK2/COL13A1/CPEB3/GOT1/SYT7/FOSL1/SHANK2/NECTIN1/ATP2B1/DCLK1/ITPKA/TRPV1/NR1D1/SPHK1/SGTA/CACNG8/HNRNPH2/GABRE/FLNA	CC
GO:0044464	cell part	556	556/768	PLEKHN1/CDK11B/CALML6/KLHL21/PER3/GPR157/H6PD/CLCN6/IFFO2/SH2D5/PITHD1/PNRC2/SNHG12/GMEB1/ZBTB8A/GJB5/GJB3/AGO4/ZC3H12A/SNIP1/CITED4/PRPF38A/COA7/JUN/GADD45A/GNG5/EVI5/TMED5/TAF13/TRIM33/NRAS/TRIM45/ZNF697/NBPF20/TXNIP/PRKAB2/CIART/MCL1/CTSK/GABPB2/POGZ/S100A6/S100A14/CHTOP/RIT1/PAQR6/UAP1/TBX19/SLC19A2/GORAB/KLHL20/ABL2/QSOX1/IER5/NMNAT2/IGFN1/PPP1R15B/YOD1/G0S2/ATF3/DUSP10/SDE2/IRF2BP2/NID1/ID2…	CC
GO:0045202	synapse	30	30/768	SH2D5/NMNAT2/ARF4/IL1RAP/YWHAZ/NDRG1/JAK2/COL13A1/CPEB3/GOT1/MAPK8IP1/SYT7/FOSL1/SHANK2/NECTIN1/ATP2B1/DCLK1/SAMD4A/ITPKA/CDH15/TRPV1/NR1D1/SPHK1/SGTA/CACNG8/MAP1LC3A/PORCN/HNRNPH2/GABRE/FLNA	CC
GO:0055044	symplast	0	0/768		CC
GO:0097423	mitochondrion-associated adherens complex	0	0/768		CC
GO:0099080	supramolecular complex	27	27/768	KLHL21/IFFO2/IGFN1/LTBP1/SERP1/TUBB2A/KATNA1/NDRG1/AKNA/VIM/KLC2/CDK2AP2/SHANK2/DDX6/GABARAPL1/PYROXD1/PRPH/MAP1LC3B/KRT10/HID1/MYOM1/KLC3/TNNT1/MAP1LC3A/HDAC6/FLNA/EMD	CC
GO:0000003	reproduction	55	55/768	GJB5/GJB3/AGO4/BCL2L11/ASB1/OXTR/EIF5A2/EREG/AREG/METTL14/CASP3/HMGCS1/UBE2B/EGR1/DUSP1/FOXC1/TRIM27/MDFI/PGM3/CITED2/DEFB1/NKX3-1/HEY1/AGO2/HSD17B3/TGFBR1/TNC/HSPA5/SETX/CREM/SIRT1/ZMIZ1/ADM/FOSL1/DDX6/ETS1/TBX3/GOLGA3/ANG/ZFP36L1/PAQR5/GREB1L/GATA6/AMH/JUNB/CATSPERG/FOXA3/THBD/SNAI1/CEBPB/MAFF/TIMP1/MAMLD1/FLNA/FAM50A	BP
GO:0008152	metabolic process	441	441/768	PLEKHN1/HES4/CDK11B/KLHL21/PER3/H6PD/PNRC2/SNHG12/GMEB1/AGO4/ZC3H12A/SNIP1/CITED4/PRPF38A/JUN/GADD45A/TAF13/TRIM33/NRAS/ZNF697/LINC01145/TXNIP/PRKAB2/CIART/MCL1/CTSK/GABPB2/POGZ/CHTOP/UAP1/TBX19/SLC19A2/KLHL20/ABL2/QSOX1/IER5/NMNAT2/PPP1R15B/YOD1/MIR29B2CHG/G0S2/ATF3/DUSP10/SDE2/IRF2BP2/ZNF669/ID2/MBOAT2/KLF11/ODC1/SF3B6/LTBP1/SRBD1/PRKCE/PELI1/RAB1A/MXD1/EGR4/ALMS1/LBX2/EVA1A/EIF2AK3/BCL2L11/ZC3…	BP
GO:0001906	cell killing	2	2/768	BCL2L11/SERPINB9	BP
GO:0002376	immune system process	110	110/768	AGO4/ZC3H12A/JUN/NRAS/CTSK/S100A14/QSOX1/FCMR/DUSP10/IRF2BP2/ID2/YPEL5/PRKCE/PELI1/IL1R1/IL1RL1/BCL2L11/ZC3H8/CCL20/AZI2/SELENOK/MLF1/LAMP3/IL1RAP/S100P/CXCL8/CXCL1/CXCL3/EREG/TIFA/CASP3/ARSB/EGR1/DUSP1/FOXC1/SERPINB9/ADTRP/JARID2/TRIM27/HLA-B/RUNX2/AKIRIN2/OSTM1/CITED2/MAD1L1/HOXA3/PURB/SBDS/NCF1/CDK6/DNAJB9/DEFB1/POLR3D/TNFRSF10D/CEBPD/KLF10/TRIB1/NDRG1/JAK2/CTSL/TGFBR1/KLF4/PSMB7/LCN2/NRARP/KL…	BP
GO:0006791	sulfur utilization	0	0/768		BP
GO:0006794	phosphorus utilization	0	0/768		BP
GO:0040007	growth	47	47/768	CDK11B/DUSP10/BCL2L11/DNAJB2/SERP1/EREG/AREG/FOXC1/JARID2/SGK1/AGR2/SBDS/PTPN12/ING3/FGFR1/C9orf72/TGFBR1/TNC/EPC1/SIRT1/ZMIZ1/ADM/CAPRIN2/HMGA2/BTG1/SOCS2/DCLK1/KLF5/GAS6/ZFP36L1/TNFRSF12A/MT2A/MT1E/MT1M/MT1F/MT1G/MT1X/SPHK1/GATA6/AMH/CDKN2D/PPP1R13L/SALL4/SELENOM/HDAC6/TSPYL2/PLXNA3	BP
GO:0007610	behavior	26	26/768	PER3/GPR157/JUN/CIART/ABL2/ID2/PRKCE/OXTR/ARF4/CASP3/ARRDC3/EGR1/SGK1/TAS2R5/EGR2/CPEB3/NAV2/FOSL1/SHANK2/C12orf57/TAFA2/NPW/TRPV1/NR1D1/NPC1/CEBPB	BP
GO:0008283	cell proliferation	97	97/768	JUN/NRAS/TXNIP/S100A6/CHTOP/TBX19/IER5/ATF3/DUSP10/ID2/KLF11/ODC1/YPEL5/PELI1/EGR4/DNAJB2/AZI2/SELENOK/CNBP/EIF5A2/ZBTB49/CXCL8/CXCL1/CXCL5/EREG/AREG/CASP3/EGR1/SRA1/DUSP1/FOXC1/JARID2/RUNX2/AKIRIN2/CCN2/SGK1/CITED2/MAD1L1/HOXA3/PURB/SBDS/MLXIPL/CDK6/NKX3-1/FGFR1/SNAI2/KLF10/TRIB1/NDRG1/JAK2/TGFBR1/KLF4/AKNA/TNC/SIRT1/ZMIZ1/FRAT2/FBXW4/ADM/MAPK8IP1/FTH1/NEAT1/FOSL1/ETS1/C1QL4/HMGA2/BTG1/TBX3/KLF5…	BP
GO:0009758	carbohydrate utilization	0	0/768		BP
GO:0009987	cellular process	543	543/768	PLEKHN1/HES4/CDK11B/KLHL21/PER3/GPR157/H6PD/CLCN6/PNRC2/SNHG12/GMEB1/GJB5/GJB3/AGO4/ZC3H12A/SNIP1/CITED4/PRPF38A/JUN/GADD45A/GNG5/EVI5/TMED5/TAF13/TRIM33/NRAS/ZNF697/LINC01145/TXNIP/PRKAB2/CIART/MCL1/CTSK/GABPB2/POGZ/S100A6/S100A2/S100A14/CHTOP/RIT1/UAP1/TBX19/SLC19A2/GORAB/KLHL20/ABL2/QSOX1/IER5/NMNAT2/PPP1R15B/FCMR/YOD1/MIR29B2CHG/LAMB3/G0S2/ATF3/DUSP10/SDE2/IRF2BP2/NID1/ZNF669/ID2/MBOAT2/KLF11…	BP
GO:0015976	carbon utilization	0	0/768		BP
GO:0019740	nitrogen utilization	0	0/768		BP
GO:0022414	reproductive process	55	55/768	GJB5/GJB3/AGO4/BCL2L11/ASB1/OXTR/EIF5A2/EREG/AREG/METTL14/CASP3/HMGCS1/UBE2B/EGR1/DUSP1/FOXC1/TRIM27/MDFI/PGM3/CITED2/DEFB1/NKX3-1/HEY1/AGO2/HSD17B3/TGFBR1/TNC/HSPA5/SETX/CREM/SIRT1/ZMIZ1/ADM/FOSL1/DDX6/ETS1/TBX3/GOLGA3/ANG/ZFP36L1/PAQR5/GREB1L/GATA6/AMH/JUNB/CATSPERG/FOXA3/THBD/SNAI1/CEBPB/MAFF/TIMP1/MAMLD1/FLNA/FAM50A	BP
GO:0022610	biological adhesion	50	50/768	ZC3H12A/ABL2/LAMB3/DUSP10/NID1/PRKCE/PELI1/RAB1A/BCL2L11/ZC3H8/ACKR3/SELENOK/IL1RAP/MELTF/CXCL8/CASP3/PCDHGA6/DUSP1/ADTRP/PTK7/NT5E/CCN2/CITED2/MAD1L1/AGR2/CDK6/CLDN15/SNAI2/JAK2/KLF4/AKNA/TNC/NRARP/COL13A1/ZMIZ1/MPZL3/NECTIN1/ETS1/RND1/GAS6/ZFP36L1/TNFRSF12A/IL32/CDH15/AOC3/SERPINB8/CEBPB/RUNX1/NKAP/FLNA	BP
GO:0023052	signaling	230	230/768	GPR157/CLCN6/AGO4/ZC3H12A/SNIP1/JUN/GADD45A/GNG5/TAF13/TRIM33/NRAS/TXNIP/PRKAB2/MCL1/CTSK/S100A6/S100A14/RIT1/GORAB/ABL2/PPP1R15B/YOD1/G0S2/ATF3/DUSP10/LTBP1/PRKCE/PELI1/RAB1A/EIF2AK3/IL1R1/IL1RL1/BCL2L11/GPR39/DLX1/DLX2/KLF7/CCL20/ACKR3/ERFE/ASB1/LMCD1/OXTR/AZI2/CSRNP1/SELENOK/ARF4/FHIT/ARL13B/AMOTL2/SERP1/KLHL24/IL1RAP/GRK4/RELL1/CXCL8/CXCL1/CXCL5/CXCL3/CXCL2/EREG/AREG/TIFA/ANXA5/CASP3/ACSL1/ZN…	BP
GO:0032501	multicellular organismal process	276	276/768	PER3/GPR157/GJB5/GJB3/AGO4/ZC3H12A/JUN/TRIM45/TXNIP/PRKAB2/CIART/MCL1/CTSK/S100A6/S100A2/TBX19/GORAB/ABL2/LAMB3/G0S2/ATF3/DUSP10/IRF2BP2/NID1/ID2/ODC1/SF3B6/LTBP1/PRKCE/PELI1/RAB1A/ALMS1/EIF2AK3/IL1R1/IL1RL1/BCL2L11/ZC3H8/DLX1/DLX2/SATB2/KLF7/ACSL3/ACKR3/ASB1/LMCD1/SSUH2/OXTR/AZI2/CSRNP1/SELENOK/ARF4/KBTBD8/ARL13B/SERP1/MLF1/EIF5A2/B3GNT5/IL1RAP/S100P/CXCL8/CXCL1/EREG/AREG/METTL14/USP53/ANXA5/NOC…	BP
GO:0032502	developmental process	240	240/768	GPR157/GJB5/GJB3/AGO4/ZC3H12A/JUN/TRIM45/TXNIP/MCL1/CTSK/S100A6/TBX19/GORAB/ABL2/LAMB3/ATF3/DUSP10/IRF2BP2/NID1/ID2/ODC1/SF3B6/LTBP1/RAB1A/EIF2AK3/BCL2L11/ZC3H8/DLX1/DLX2/SATB2/KLF7/ACSL3/ACKR3/ASB1/SSUH2/OXTR/AZI2/CSRNP1/SELENOK/ARF4/KBTBD8/ARL13B/SERP1/MLF1/B3GNT5/TBCCD1/IL1RAP/MELTF/CXCL8/CXCL1/EREG/AREG/METTL14/NOCT/CASP3/HMGCS1/ZSWIM6/FOXD1/ENC1/ARSB/ARRDC3/UBE2B/EGR1/SRA1/N4BP3/MGAT1/FOXC1/…	BP
GO:0040011	locomotion	78	78/768	ZC3H12A/JUN/S100A2/S100A14/ABL2/DUSP10/ID2/PRKCE/RAB1A/IL1R1/SATB2/KLF7/CCL20/ACKR3/SELENOK/ARF4/ARL13B/TBCCD1/S100P/CXCL8/CXCL1/CXCL5/CXCL3/CXCL2/EREG/FOXD1/ARSB/ARRDC3/UBE2B/DUSP1/FOXC1/ADTRP/TRIM27/PTK7/CCN2/SGK1/CITED2/HOXA2/SBDS/CDK6/DEFB1/TNFRSF10D/FGFR1/SNAI2/CHMP4C/TRIB1/AGO2/JAK2/PLGRKT/TGFBR1/KLF4/HSPA5/EGR2/SIRT1/TRIM5/SLC3A2/FOSL1/NECTIN1/ROBO3/ETS1/BTG1/DCLK1/GAS6/ANG/SPTBN5/DNAJA4/T…	BP
GO:0043473	pigmentation	6	6/768	RAB1A/BCL2L11/KIF13A/SNAI2/MC1R/BLOC1S3	BP
GO:0044848	biological phase	0	0/768		BP
GO:0048511	rhythmic process	23	23/768	PER3/GPR157/JUN/CIART/ID2/OXTR/EREG/NOCT/CASP3/EGR1/KLF10/HSPA5/SETX/CREM/EGR2/SIRT1/CRY2/RBM4/ETS1/PER1/NR1D1/AMH/RELB	BP
GO:0048518	positive regulation of biological process	255	255/768	PLEKHN1/GMEB1/AGO4/ZC3H12A/CITED4/JUN/GADD45A/NRAS/TXNIP/PRKAB2/MCL1/CTSK/GABPB2/S100A6/S100A14/CHTOP/TBX19/GORAB/ABL2/IER5/G0S2/ATF3/DUSP10/IRF2BP2/NID1/ID2/KLF11/ODC1/PRKCE/PELI1/RAB1A/EGR4/ALMS1/EIF2AK3/IL1R1/IL1RL1/BCL2L11/ZC3H8/DLX1/DLX2/SATB2/KLF7/DNAJB2/ACSL3/CCL20/ACKR3/ERFE/LMCD1/OXTR/CSRNP1/SELENOK/ARF4/CNBP/SERP1/EIF5A2/LAMP3/IL1RAP/MELTF/ZBTB49/RELL1/CXCL8/CXCL5/EREG/AREG/TIFA/METTL14…	BP
GO:0048519	negative regulation of biological process	247	247/768	PLEKHN1/HES4/PER3/PNRC2/AGO4/ZC3H12A/SNIP1/JUN/GADD45A/TRIM33/TXNIP/PRKAB2/CIART/MCL1/CTSK/KLHL20/ABL2/QSOX1/PPP1R15B/FCMR/YOD1/MIR29B2CHG/ATF3/DUSP10/SDE2/ID2/KLF11/LTBP1/PRKCE/PELI1/MXD1/EIF2AK3/IL1RL1/ZC3H8/DLX1/DLX2/PPP1R1C/SATB2/KLF7/DNAJB2/ACKR3/HES6/ASB1/LMCD1/OXTR/XPC/DPH3/LZTFL1/ARF4/FHIT/CNBP/MLF1/LAMP3/MELTF/GRK4/ZBTB49/CPEB2/CXCL8/CXCL1/EREG/AREG/METTL14/ANXA5/NOCT/CASP3/FOXD1/ENC1/AR…	BP
GO:0050789	regulation of biological process	434	434/768	PLEKHN1/HES4/CDK11B/KLHL21/PER3/GPR157/CLCN6/PNRC2/GMEB1/AGO4/ZC3H12A/SNIP1/CITED4/JUN/GADD45A/GNG5/TAF13/TRIM33/NRAS/ZNF697/TXNIP/PRKAB2/CIART/MCL1/CTSK/GABPB2/POGZ/S100A6/S100A14/CHTOP/RIT1/TBX19/GORAB/KLHL20/ABL2/QSOX1/IER5/PPP1R15B/FCMR/YOD1/MIR29B2CHG/G0S2/ATF3/DUSP10/SDE2/IRF2BP2/NID1/ZNF669/ID2/KLF11/ODC1/LTBP1/PRKCE/PELI1/RAB1A/MXD1/EGR4/ALMS1/LBX2/EIF2AK3/IL1R1/IL1RL1/BCL2L11/ZC3H8/GPR39…	BP
GO:0050896	response to stimulus	330	330/768	PLEKHN1/GPR157/CLCN6/GJB3/AGO4/ZC3H12A/SNIP1/CITED4/JUN/GADD45A/GNG5/TAF13/TRIM33/NRAS/TXNIP/PRKAB2/MCL1/CTSK/S100A6/S100A14/RIT1/SLC19A2/GORAB/KLHL20/ABL2/QSOX1/IER5/PPP1R15B/FCMR/YOD1/G0S2/ATF3/DUSP10/SDE2/ID2/KLF11/ODC1/YPEL5/LTBP1/PRKCE/PELI1/RAB1A/EIF2AK3/IL1R1/IL1RL1/BCL2L11/ZC3H8/GPR39/DLX1/DLX2/SATB2/KLF7/DNAJB2/ACSL3/CCL20/ACKR3/ERFE/ASB1/LMCD1/OXTR/XPC/AZI2/CSRNP1/SELENOK/ARF4/FHIT/ARL1…	BP
GO:0051179	localization	221	221/768	KLHL21/CLCN6/GJB3/ZC3H12A/JUN/EVI5/NRAS/TXNIP/PRKAB2/MCL1/S100A6/S100A2/S100A14/CHTOP/SLC19A2/KLHL20/ABL2/QSOX1/YOD1/DUSP10/YPEL5/LTBP1/PRKCE/RAB1A/EXOC6B/ALMS1/EIF2AK3/IL1R1/IL1RL1/BCL2L11/SATB2/KLF7/PECR/ACSL3/CCL20/ACKR3/ERFE/OXTR/DPH3/SLC22A14/LZTFL1/SELENOK/ARF4/ARL13B/SERP1/SSR3/EIF5A2/KLHL24/TBCCD1/IL1RAP/ATP13A3/MELTF/GRK4/S100P/FIP1L1/CXCL8/CXCL1/CXCL3/EREG/AREG/ANXA5/ACSL1/FOXD1/ARSB/SL…	BP
GO:0051704	multi-organism process	93	93/768	GJB3/AGO4/ZC3H12A/JUN/S100A14/DUSP10/ODC1/PRKCE/PELI1/RAB1A/BCL2L11/CCL20/ACKR3/OXTR/AZI2/SELENOK/EIF5A2/LAMP3/CXCL8/CXCL2/EREG/METTL14/NOCT/CASP3/UBE2B/FOXC1/SERPINB9/TRIM27/PGM3/AKIRIN2/CDK6/SND1/DEFB1/POLR3D/CHMP4C/POLR2K/TRIB1/AGO2/JAK2/RRAGA/TGFBR1/ABCA1/PSMB7/LCN2/SETX/CUBN/VIM/CREM/SIRT1/ZMIZ1/IRF7/TRIM5/HPX/ADM/NXF1/BATF2/FOSL1/SHANK2/DDX6/NECTIN1/ETS1/HMGA2/IRAK3/GOLGA3/DCLK1/GAS6/ANG/PA…	BP
GO:0065007	biological regulation	451	451/768	PLEKHN1/HES4/CDK11B/KLHL21/PER3/GPR157/CLCN6/PNRC2/GMEB1/AGO4/ZC3H12A/SNIP1/CITED4/JUN/GADD45A/GNG5/EVI5/TAF13/TRIM33/NRAS/ZNF697/TXNIP/PRKAB2/CIART/MCL1/CTSK/GABPB2/POGZ/S100A6/S100A14/CHTOP/RIT1/TBX19/GORAB/KLHL20/ABL2/QSOX1/IER5/PPP1R15B/FCMR/YOD1/MIR29B2CHG/G0S2/ATF3/DUSP10/SDE2/IRF2BP2/NID1/ZNF669/ID2/KLF11/ODC1/LTBP1/PRKCE/PELI1/RAB1A/MXD1/EGR4/ALMS1/LBX2/RGPD2/EIF2AK3/IL1R1/IL1RL1/BCL2L11/…	BP
GO:0071840	cellular component organization or biogenesis	187	187/768	CDK11B/CLCN6/AGO4/ZC3H12A/JUN/GADD45A/TMED5/CTSK/POGZ/S100A6/CHTOP/GORAB/KLHL20/ABL2/QSOX1/LAMB3/NID1/ID2/PRKCE/RAB1A/ALMS1/TMSB10/EIF2AK3/BCL2L11/SATB2/KLF7/PECR/DNAJB2/ACSL3/OXTR/XPC/ARF4/ARL13B/SERP1/EIF5A2/KLHL24/TBCCD1/IL1RAP/MELTF/CXCL1/EREG/AREG/TIFA/NOCT/CASP3/FOXD1/ARSB/UBE2B/DUSP1/FOXC1/ADTRP/JARID2/KIF13A/TRIM27/PHF1/PTK7/MARCKS/CCN2/SGK1/KATNA1/MAD1L1/HOXA2/YKT6/SBDS/BHLHA15/ING3/NRF1…	BP
GO:0098743	cell aggregation	1	1/768	CCN2	BP
GO:0098754	detoxification	0	0/768		BP
GO:0140110	transcription regulator activity	120	120/768	HES4/GMEB1/CITED4/JUN/TAF13/ZNF697/POGZ/TBX19/ATF3/ZNF669/ID2/KLF11/MXD1/EGR4/LBX2/RFX8/ZC3H8/DLX1/DLX2/SATB2/KLF7/HES6/LMCD1/CSRNP1/ZNF621/CNBP/ZBTB49/ZNF622/FOXD1/EGR1/SRA1/FOXC1/HIVEP1/JARID2/ZSCAN9/PGBD1/RUNX2/CITED2/HIVEP2/SP4/HOXA2/HOXA3/CREB5/PURB/MLXIPL/BHLHA15/SND1/NRF1/ZNF398/ZNF212/ZNF746/NKX3-1/CEBPD/SNAI2/HEY1/KLF10/KLF4/AKNA/KLF6/CREM/EGR2/SIRT1/IRF7/ZNF143/BATF2/FOSL1/ETS1/YAF2/POU…	MF
GO:0003824	catalytic activity	173	173/768	CDK11B/KLHL21/H6PD/ZC3H12A/HYI/GNG5/TRIM33/NRAS/PRKAB2/CTSK/RIT1/KLHL20/ABL2/QSOX1/NMNAT2/YOD1/DUSP10/MBOAT2/ODC1/LTBP1/PRKCE/PELI1/RAB1A/EIF2AK3/CYP20A1/PECR/ACSL3/ASB1/GMPPB/ARF4/FHIT/EOGT/B3GNT5/EEF1AKMT4/ATP13A3/GRK4/N4BP2/TRMT10A/OSTC/METTL14/NOCT/AADAT/CASP3/ACSL1/HMGCS1/ELOVL7/ARSB/DMGDH/UBE2B/UBLCP1/DUSP1/MGAT1/TUBB2A/ADTRP/KIF13A/TRIM27/STK19/MAPK13/OARD1/PTK7/GTPBP2/PTP4A1/PGM3/NT5E/AMD…	MF
GO:0038024	cargo receptor activity	5	5/768	ACKR3/PGBD1/ABCA1/CUBN/CD163L1	MF
GO:0045735	nutrient reservoir activity	0	0/768		MF
GO:0005198	structural molecule activity	16	16/768	LAMB3/NID1/LTBP1/CLDN15/TNC/VIM/COL13A1/MAPK8IP1/SHANK2/PRPH/RPL36AL/KRT10/RPL28/NUP62CL/UPF3B/RPL10	MF
GO:0005215	transporter activity	32	32/768	CLCN6/GJB3/MCL1/S100A6/SLC19A2/SLC22A14/SLC22A4/SLC26A2/SLC36A1/SLC22A3/SEC61G/ASIC3/ATP6V1B2/ABCA1/SLC31A2/HPX/SLC43A1/SLC3A2/ATP2B1/MTMR6/GAS6/TRPV1/NPC1/MFSD12/LRRC8E/CACNA1A/BLOC1S3/CACNG8/SLC13A3/KCNG1/PANX2/GABRE	MF
GO:0005488	binding	547	547/768	PLEKHN1/HES4/CDK11B/CALML6/PER3/H6PD/CLCN6/PNRC2/GMEB1/ZBTB8A/AGO4/ZC3H12A/SNIP1/HYI/CCDC17/PRPF38A/JUN/GADD45A/HHLA3/GNG5/EVI5/TMED5/TAF13/TRIM33/NRAS/TRIM45/ZNF697/LINC01145/TXNIP/PRKAB2/CIART/MCL1/CTSK/GABPB2/POGZ/S100A6/S100A2/S100A14/CHTOP/RIT1/PAQR6/UAP1/TBX19/SLC19A2/GORAB/KLHL20/ABL2/QSOX1/IER5/NMNAT2/IGFN1/PPP1R15B/YOD1/LAMB3/G0S2/ATF3/DUSP10/SDE2/IRF2BP2/NID1/ZNF669/ID2/KLF11/ODC1/TTC32…	MF
GO:0031386	protein tag	0	0/768		MF
GO:0090729	toxin activity	0	0/768		MF
GO:0016209	antioxidant activity	0	0/768		MF
GO:0098772	molecular function regulator	49	49/768	JUN/EVI5/TXNIP/PRKCE/PPP1R1C/DNAJB2/ERFE/ARF4/CPEB2/CXCL8/CXCL1/CXCL3/AREG/ANXA5/CASP3/SERPINB9/CCN2/SGK1/TSPAN13/PRKAG2/NKX3-1/TRIB1/C9orf72/KLF4/AGAP6/AGAP11/ITPRIP/ADM/MAPK8IP1/RAB3IL1/PPP2R5B/ARHGAP42/SPX/GAS6/RALGAPA1/IL32/PLEKHG4/TRPV1/NLRP1/SERPINB8/AMH/ANGPTL4/CDKN2D/PPP1R15A/CACNG8/TRIB3/TYMP/TIMP1/FLNA	MF
GO:0045182	translation regulator activity	6	6/768	EIF2AK3/CPEB2/CPEB3/SAMD4A/CIRBP/RPL10	MF
GO:0060089	molecular transducer activity	32	32/768	GPR157/PRKAB2/LTBP1/IL1R1/IL1RL1/GPR39/ACKR3/IL1RAP/PTK7/CDK6/TAS2R5/PRKAG2/TNFRSF10D/NKX3-1/FGFR1/TGFBR1/ABCA1/CUBN/TRIM5/CRY2/NECTIN1/NR2E3/MC1R/TRPV1/NR1D1/MMD/SPHK1/JMJD6/NPC1/THBD/GABRE/PLXNA3	MF
GO:0104005	hijacked molecular function	2	2/768	NECTIN1/NPC1	MF
GO:0140104	molecular carrier activity	0	0/768		MF

## Sheet: HighExp.Top10
Exosomal DNAJB11 promotes the development of pancreatic cancer by modulating EGFR/MAPK pathway
Peng Liu1, Fuqiang Zu1, Hui Chen1,Xiaoli Yin2,*, Xiaodong Tan1,*
1 Department of general surgery, Shengjing Hospital, China Medical University, Shenyang 110004, China
2 Department of Radiology, Shengjing Hospital of China Medical University, Shenyang 110004, China
*Corresponding Author: Xiaodong Tan, 1st Department of general surgery, Shengjing Hospital, China Medical University, Shenyang 110004, China. E-mail:tanxdcmu@163.com.
	Xiaoli Yin: Department of Radiology, Shengjing Hospital of China Medical University, Shenyang 110004, China, E-mail: yinxl057728@163.com.
	These authors have contributed equally to this work.
Title: GO analyses of top 10 upregulated DEGs.
ID	Description	GeneRatio	BgRatio	pvalue	p.adjust	qvalue	geneID	Count	Group
GO:0000932	P-body	9/610	63/18678	0.000195387	0.0567092	0.0540544	PNRC2/AGO4/ZC3H12A/NOCT/AGO2/C9orf72/TRIM5/DDX6/ZFP36L1	9	CC
GO:0000978	RNA polymerase II proximal promoter sequence-specific DNA binding	38/605	432/16969	2.98485e-07	0.000137154	0.000123636	JUN/CIART/TBX19/MXD1/SATB2/KLF7/FOXD1/RUNX2/MLXIPL/NRF1/ZNF746/NKX3-1/CEBPD/SNAI2/KLF10/KLF4/AKNA/KLF6/EGR2/IRF7/ZNF143/FOSL1/ETS1/HMGA2/TBX3/KLF5/KLF13/NR2E3/ARID3B/PER1/NR1D1/POU2F2/GZF1/SNAI1/CEBPB/RUNX1/ETS2/HDAC6	38	MF
GO:0000987	proximal promoter sequence-specific DNA binding	38/605	452/16969	9.20431e-07	0.000281959	0.000254168	JUN/CIART/TBX19/MXD1/SATB2/KLF7/FOXD1/RUNX2/MLXIPL/NRF1/ZNF746/NKX3-1/CEBPD/SNAI2/KLF10/KLF4/AKNA/KLF6/EGR2/IRF7/ZNF143/FOSL1/ETS1/HMGA2/TBX3/KLF5/KLF13/NR2E3/ARID3B/PER1/NR1D1/POU2F2/GZF1/SNAI1/CEBPB/RUNX1/ETS2/HDAC6	38	MF
GO:0001227	DNA-binding transcription repressor activity, RNA polymerase II-specific	22/605	224/16969	1.76861e-05	0.00406337	0.00366288	ATF3/MXD1/ZC3H8/HES6/CNBP/HIVEP1/JARID2/HOXA2/MLXIPL/ZNF746/SNAI2/HEY1/CREM/POU6F1/HMGA2/TBX3/MNT/NR1D1/GZF1/SNAI1/CEBPB/ETS2	22	MF
GO:0001228	DNA-binding transcription activator activity, RNA polymerase II-specific	37/605	390/16969	6.38225e-08	5.86529e-05	5.28719e-05	GMEB1/JUN/TBX19/ATF3/EGR4/DLX2/SATB2/KLF7/CSRNP1/FOXD1/EGR1/FOXC1/RUNX2/BHLHA15/NRF1/CEBPD/KLF10/KLF4/AKNA/KLF6/EGR2/SIRT1/ZNF143/FOSL1/ETS1/HMGA2/KLF5/KLF13/NR2E3/JUNB/IER2/POU2F2/MEIS3/CEBPB/RUNX1/PKNOX1/MAFF	37	MF
GO:0005667	transcription factor complex	18/610	270/18678	0.0034631	0.277543	0.26455	JUN/TAF13/SATB2/HES6/SRA1/RUNX2/MLXIPL/KLF4/ETS1/KLF5/TLE3/NR2E3/HOXB9/GATA6/JUNB/CEBPB/RUNX1/PKNOX1	18	CC
GO:0006986	response to unfolded protein	22/599	161/17913	2.12195e-08	1.66088e-05	1.51951e-05	PPP1R15B/YOD1/ATF3/EIF2AK3/BCL2L11/DNAJB2/SERP1/CXCL8/AGR2/BHLHA15/DNAJB9/HSPA5/PPP2R5B/HYOU1/SRPRA/FICD/GOSR2/ERN1/WIPI1/MYDGF/PPP1R15A/TSPYL2	22	BP
GO:0008301	DNA binding, bending	5/605	19/16969	0.000434678	0.0665781	0.060016	FOXD1/FOXC1/HMGA2/FOXL1/HMGB3	5	MF
GO:0016442	RISC complex	4/610	10/18678	0.000202172	0.0567092	0.0540544	AGO4/SND1/AGO2/DDX6	4	CC
GO:0030968	endoplasmic reticulum unfolded protein response	21/599	112/17913	1.20172e-10	2.19474e-07	2.00793e-07	PPP1R15B/YOD1/ATF3/EIF2AK3/BCL2L11/SERP1/CXCL8/AGR2/BHLHA15/DNAJB9/HSPA5/PPP2R5B/HYOU1/SRPRA/FICD/GOSR2/ERN1/WIPI1/MYDGF/PPP1R15A/TSPYL2	21	BP
GO:0031332	RNAi effector complex	4/610	11/18678	0.000309504	0.0578773	0.0551678	AGO4/SND1/AGO2/DDX6	4	CC
GO:0031463	Cul3-RING ubiquitin ligase complex	6/610	34/18678	0.000729622	0.102329	0.0975389	KLHL21/KLHL20/KBTBD8/KLHL24/ENC1/KLHL15	6	CC
GO:0031625	ubiquitin protein ligase binding	21/605	270/16969	0.00070871	0.0814131	0.0733888	PER3/JUN/TXNIP/YOD1/FHIT/UBE2B/ZNF746/YWHAZ/TRIB1/RRAGA/HSPA5/EGR2/GABARAPL1/MAP1LC3B/MC1R/POLR2A/PER1/TRIB3/HM13/MAP1LC3A/HDAC6	21	MF
GO:0032777	Piccolo NuA4 histone acetyltransferase complex	2/610	3/18678	0.00312537	0.277543	0.26455	ING3/EPC1	2	CC
GO:0034620	cellular response to unfolded protein	21/599	123/17913	7.3711e-10	9.8774e-07	9.03664e-07	PPP1R15B/YOD1/ATF3/EIF2AK3/BCL2L11/SERP1/CXCL8/AGR2/BHLHA15/DNAJB9/HSPA5/PPP2R5B/HYOU1/SRPRA/FICD/GOSR2/ERN1/WIPI1/MYDGF/PPP1R15A/TSPYL2	21	BP
GO:0034663	endoplasmic reticulum chaperone complex	3/610	9/18678	0.00251285	0.277543	0.26455	HSPA5/P4HB/SDF2L1	3	CC
GO:0034976	response to endoplasmic reticulum stress	32/599	254/17913	1.13045e-10	2.19474e-07	2.00793e-07	JUN/PPP1R15B/YOD1/ATF3/EIF2AK3/BCL2L11/SELENOK/SERP1/CXCL8/AGR2/BHLHA15/DNAJB9/SEC61B/HSPA5/SIRT1/PPP2R5B/HYOU1/SRPRA/FICD/UFM1/GOSR2/ERN1/WIPI1/P4HB/SGTA/MYDGF/PPP1R15A/TRIB3/HM13/CEBPB/SDF2L1/TSPYL2	32	BP
GO:0035363	histone locus body	2/610	4/18678	0.00611545	0.343077	0.327016	ZC3H8/ELL	2	CC
GO:0035966	response to topologically incorrect protein	25/599	175/17913	9.01387e-10	9.8774e-07	9.03664e-07	PPP1R15B/YOD1/ATF3/EIF2AK3/BCL2L11/DNAJB2/SERP1/CXCL8/AGR2/BHLHA15/DNAJB9/HSPA5/PPP2R5B/HYOU1/SRPRA/FICD/GOSR2/ERN1/WIPI1/MYDGF/PPP1R15A/SDF2L1/KLHL15/HDAC6/TSPYL2	25	BP
GO:0035967	cellular response to topologically incorrect protein	24/599	135/17913	1.84611e-11	1.01148e-07	9.25387e-08	PPP1R15B/YOD1/ATF3/EIF2AK3/BCL2L11/SERP1/CXCL8/AGR2/BHLHA15/DNAJB9/HSPA5/PPP2R5B/HYOU1/SRPRA/FICD/GOSR2/ERN1/WIPI1/MYDGF/PPP1R15A/SDF2L1/KLHL15/HDAC6/TSPYL2	24	BP
GO:0036464	cytoplasmic ribonucleoprotein granule	13/610	176/18678	0.00524014	0.343077	0.327016	PNRC2/AGO4/ZC3H12A/CHTOP/NOCT/AGO2/C9orf72/TRIM5/RBM4/DDX6/ZFP36L1/CIRBP/RPL28	13	CC
GO:0036498	IRE1-mediated unfolded protein response	14/599	63/17913	1.55013e-08	1.41553e-05	1.29504e-05	BCL2L11/SERP1/AGR2/DNAJB9/HSPA5/PPP2R5B/HYOU1/SRPRA/FICD/GOSR2/ERN1/WIPI1/MYDGF/TSPYL2	14	BP
GO:0036499	PERK-mediated unfolded protein response	7/599	21/17913	3.48793e-06	0.00194095	0.00177574	PPP1R15B/ATF3/EIF2AK3/CXCL8/AGR2/HSPA5/PPP1R15A	7	BP
GO:0044389	ubiquitin-like protein ligase binding	22/605	286/16969	0.000619929	0.0813878	0.073366	PER3/JUN/TXNIP/YOD1/FHIT/UBE2B/ZNF746/YWHAZ/TRIB1/RRAGA/HSPA5/EGR2/GABARAPL1/MAP1LC3B/MC1R/POLR2A/PER1/TRIB3/HM13/MAP1LC3A/CEBPB/HDAC6	22	MF
GO:0051787	misfolded protein binding	4/605	11/16969	0.000432176	0.0665781	0.060016	DNAJB9/HSPA5/SDF2L1/HDAC6	4	MF
GO:0052593	tryptamine:oxygen oxidoreductase (deaminating) activity	2/605	2/16969	0.00126913	0.097194	0.0876144	AOC2/AOC3	2	MF
GO:0052594	aminoacetone:oxygen oxidoreductase(deaminating) activity	2/605	2/16969	0.00126913	0.097194	0.0876144	AOC2/AOC3	2	MF
GO:0090498	extrinsic component of Golgi membrane	2/610	4/18678	0.00611545	0.343077	0.327016	GOLGA3/HID1	2	CC
GO:1900101	regulation of endoplasmic reticulum unfolded protein response	8/599	25/17913	9.75351e-07	0.000667993	0.000611134	PPP1R15B/BCL2L11/AGR2/DNAJB9/HSPA5/FICD/ERN1/PPP1R15A	8	BP
GO:1905897	regulation of response to endoplasmic reticulum stress	13/599	83/17913	3.54253e-06	0.00194095	0.00177574	PPP1R15B/YOD1/EIF2AK3/BCL2L11/AGR2/DNAJB9/HSPA5/SIRT1/HYOU1/FICD/ERN1/SGTA/PPP1R15A	13	BP

## Sheet: HighExp.KEGG.Top10
Exosomal DNAJB11 promotes the development of pancreatic cancer by modulating EGFR/MAPK pathway
Peng Liu1, Fuqiang Zu1, Hui Chen1,Xiaoli Yin2,*, Xiaodong Tan1,*
1 Department of general surgery, Shengjing Hospital, China Medical University, Shenyang 110004, China
2 Department of Radiology, Shengjing Hospital of China Medical University, Shenyang 110004, China
*Corresponding Author: Xiaodong Tan, 1st Department of general surgery, Shengjing Hospital, China Medical University, Shenyang 110004, China. E-mail:tanxdcmu@163.com.
	Xiaoli Yin: Department of Radiology, Shengjing Hospital of China Medical University, Shenyang 110004, China, E-mail: yinxl057728@163.com.
	These authors have contributed equally to this work.
Title: KEGG analyses of top 10 upregulated DEGs.
ID	Description	GeneRatio	BgRatio	pvalue	p.adjust	qvalue	geneID	Count	HtmlUrl	geneSymbol
hsa00360	Phenylalanine metabolism	3/53	16/1716	0.0117243	0.408874	0.40457	2805/314/8639	3	https://www.kegg.jp/kegg-bin/show_pathway?hsa00360/2805/314/8639	GOT1/AOC2/AOC3
hsa00061	Fatty acid biosynthesis	3/53	18/1716	0.0163549	0.408874	0.40457	2181/2180/55301	3	https://www.kegg.jp/kegg-bin/show_pathway?hsa00061/2181/2180/55301	ACSL3/ACSL1/OLAH
hsa00900	Terpenoid backbone biosynthesis	3/53	22/1716	0.028297	0.471617	0.466652	3157/3422/4597	3	https://www.kegg.jp/kegg-bin/show_pathway?hsa00900/3157/3422/4597	HMGCS1/IDI1/MVD

## Sheet: LowExp.GO2rd
Exosomal DNAJB11 promotes the development of pancreatic cancer by modulating EGFR/MAPK pathway
Peng Liu1, Fuqiang Zu1, Hui Chen1,Xiaoli Yin2,*, Xiaodong Tan1,*
1 Department of general surgery, Shengjing Hospital, China Medical University, Shenyang 110004, China
2 Department of Radiology, Shengjing Hospital of China Medical University, Shenyang 110004, China
*Corresponding Author: Xiaodong Tan, 1st Department of general surgery, Shengjing Hospital, China Medical University, Shenyang 110004, China. E-mail:tanxdcmu@163.com.
	Xiaoli Yin: Department of Radiology, Shengjing Hospital of China Medical University, Shenyang 110004, China, E-mail: yinxl057728@163.com.
	These authors have contributed equally to this work.
Title: GO analyses of downregulated DEGs.
ID	Description	Count	GeneRatio	geneID	Group
GO:0016020	membrane	743	743/1470	TNFRSF18/MXRA8/FNDC10/SMIM1/KCNAB2/GPR153/CLSTN1/ATP13A2/TMCO4/RAP1GAP/HSPG2/HTR1D/NIPAL3/STMN1/IFI6/SMPDL3B/MARCKSL1/TMEM54/ERMAP/TMEM53/MAST2/TSPAN1/PDZK1IP1/ORC1/SCP2/SLC1A7/LRP8/NDC1/DHCR24/PCSK9/ROR1/WLS/PRKACB/GBP1/SLC44A3/FRRS1/CSF1/KCNC4/VANGL1/WARS2/ITGA10/FMO5/CHD1L/SELENBP1/CGN/MRPL9/SNAPIN/EFNA4/MUC1/MTX1/FAM189B/IGSF9/TOMM40L/GPA33/F5/CRYZL2P-SEC16B/MR1/SHISA4/RNPEP/LGR6/SLC45A3/RAB2…	CC
GO:0005576	extracellular region	409	409/1470	ISG15/TNFRSF18/C1QTNF12/MXRA8/VWA1/PRXL2B/ACOT7/CLSTN1/PADI2/AKR7L/AKR7A3/AKR7A2/NBL1/HSPG2/FUCA1/STMN1/SMPDL3B/FABP3/MARCKSL1/ARTN/TSPAN1/PDZK1IP1/LRP8/PCSK9/WLS/PRKACB/DDAH1/GBP1/CDC7/AGL/GSTM4/CSF1/REG4/CTSS/SELENBP1/S100A4/EFNA4/MUC1/NAXE/GPA33/F5/LAD1/RNPEP/RAB29/C4BPB/CD55/CD46/TMEM63A/KMO/SCCPDH/AGBL5/KHK/CGREF1/IFT172/XDH/CRIM1/GALM/SRSF7/PKDCC/EPCAM/MDH1/ANXA4/SPR/CAPG/MERTK/IL1B/IL37/DB…	CC
GO:0005623	cell	1225	1225/1470	ISG15/TNFRSF18/MXRA8/VWA1/PRXL2B/SMIM1/KCNAB2/GPR153/ACOT7/CLSTN1/CENPS/FBXO44/AGMAT/ATP13A2/PADI2/PADI1/ARHGEF10L/AKR7L/AKR7A3/AKR7A2/RAP1GAP/HSPG2/KDM1A/HTR1D/TCEA3/FUCA1/MYOM3/STMN1/RPS6KA1/NUDC/NR0B2/KDF1/IFI6/SMPDL3B/FABP3/HDAC1/MARCKSL1/TRIM62/ZNF362/AGO1/PABPC4/ZFP69/PPIH/ERMAP/TMEM53/MAST2/PIK3R3/TSPAN1/RAD54L/CDKN2C/ORC1/SCP2/SLC1A7/LRP8/NDC1/DHCR24/PCSK9/ROR1/WLS/IFI44/PRKACB/SYDE2/DDAH…	CC
GO:0009295	nucleoid	2	2/1470	DNA2/MPG	CC
GO:0019012	virion	0	0/1470		CC
GO:0030054	cell junction	119	119/1470	MXRA8/KCNAB2/CLSTN1/HSPG2/KDF1/TSPAN1/CNN3/CGN/SNAPIN/IGSF9/CD46/RHOU/EPCAM/LIMS2/ITGB6/DPP4/ITGAV/OBSL1/EPHA4/TM4SF20/ANO7/FGFR3/SHROOM3/PALLD/FAT1/EGFLAM/DAB2/EMB/PIK3R1/PCDH1/SYNPO/FGFR4/DST/SLC17A5/PERP/GPER1/SCIN/TNS3/CLDN3/LIMK1/HSPB1/PODXL/AOC1/ESCO2/ADAM9/FABP5/EPPK1/DDX58/AQP7/AQP3/SIGMAR1/TJP2/GSN/NCS1/SAPCD2/ANK3/PLAU/ATAD1/ABCC2/DNMBP/SH3PXD2A/ADD3/PARVA/PLEKHA7/CAT/PTPRJ/CFL1/SPTBN2/…	CC
GO:0031974	membrane-enclosed lumen	430	430/1470	ISG15/MXRA8/VWA1/ACOT7/CENPS/ATP13A2/PADI2/PADI1/HSPG2/KDM1A/FUCA1/RPS6KA1/NUDC/NR0B2/KDF1/HDAC1/AGO1/PPIH/TSPAN1/RAD54L/ORC1/SCP2/PCSK9/PRKACB/CDC7/AGL/PSRC1/CSF1/WARS2/CHD1L/ACP6/CTSS/SELENBP1/MRPL9/MUC1/NAXE/PBX1/F5/IVNS1ABP/ELF3/UBE2T/IKBKE/NEK2/CENPF/PARP1/CHML/SMYD3/SCCPDH/ZNF692/SRSF7/MSH2/GMCL1/SPR/TCF7L1/CAPG/RMND5A/NPAS2/MRPS9/BUB1/IL37/DBI/CYTIP/ITGB6/CDCA7/COL5A2/CAVIN2/SGO2/SUMO1/DTY…	CC
GO:0032991	protein-containing complex	300	300/1470	KCNAB2/CENPS/FBXO44/HSPG2/KDM1A/NR0B2/HDAC1/AGO1/PABPC4/PPIH/RAD54L/ORC1/SCP2/LRP8/NDC1/PCSK9/ROR1/PRKACB/LMO4/AGL/CSF1/ITGA10/CGN/MRPL9/SNAPIN/MTX1/MEX3A/TOMM40L/PBX1/MR1/IVNS1ABP/NEK2/CENPF/PARP1/RHOU/CHML/EIPR1/RRM2/IFT172/LBH/DYNC2LI1/MSH2/MEIS1/CAPG/RMND5A/NCAPH/NPAS2/MRPS9/BUB1/PLA2R1/ITGB6/ITGAV/COL5A2/SGO2/SUMO1/OBSL1/AP1S3/UGT1A1/RAMP1/ITPR1/PPARG/VIPR1/KIF15/PLXNB1/COL7A1/LAMB2/ABHD6/PX…	CC
GO:0043226	organelle	1033	1033/1470	ISG15/MXRA8/VWA1/PRXL2B/KCNAB2/ACOT7/CLSTN1/CENPS/AGMAT/ATP13A2/PADI2/PADI1/AKR7L/AKR7A3/AKR7A2/RAP1GAP/HSPG2/KDM1A/TCEA3/FUCA1/MYOM3/STMN1/RPS6KA1/NUDC/NR0B2/KDF1/IFI6/SMPDL3B/FABP3/HDAC1/MARCKSL1/ZNF362/AGO1/PABPC4/ZFP69/PPIH/TMEM53/TSPAN1/RAD54L/PDZK1IP1/CDKN2C/ORC1/SCP2/LRP8/NDC1/DHCR24/PCSK9/ROR1/WLS/PRKACB/DDAH1/GBP1/CDC7/CNN3/AGL/PSRC1/CSF1/WARS2/FMO5/CHD1L/ACP6/CTSS/SELENBP1/CGN/MRPL9/S10…	CC
GO:0044215	other organism	10	10/1470	NDC1/RAB29/C4BPB/NUP210/NUP205/MVB12B/NMT2/IFIT1/NUP107/TOP2A	CC
GO:0044217	other organism part	10	10/1470	NDC1/RAB29/C4BPB/NUP210/NUP205/MVB12B/NMT2/IFIT1/NUP107/TOP2A	CC
GO:0044421	extracellular region part	354	354/1470	MXRA8/VWA1/PRXL2B/ACOT7/PADI2/AKR7L/AKR7A3/AKR7A2/NBL1/HSPG2/FUCA1/STMN1/SMPDL3B/FABP3/MARCKSL1/ARTN/TSPAN1/PDZK1IP1/PCSK9/WLS/PRKACB/DDAH1/CDC7/GSTM4/CSF1/CTSS/SELENBP1/S100A4/MUC1/NAXE/GPA33/F5/LAD1/RNPEP/RAB29/C4BPB/CD55/CD46/TMEM63A/KMO/AGBL5/KHK/IFT172/XDH/GALM/SRSF7/EPCAM/MDH1/ANXA4/SPR/CAPG/MERTK/IL1B/DBI/MGAT5/DPP4/COBLL1/ITGAV/COL5A2/RPE/IGFBP2/VIL1/ITM2C/RAB17/RAMP1/BTD/COL7A1/LAMB2/TWF…	CC
GO:0044422	organelle part	765	765/1470	ISG15/MXRA8/VWA1/KCNAB2/ACOT7/CLSTN1/CENPS/ATP13A2/PADI2/PADI1/RAP1GAP/HSPG2/KDM1A/FUCA1/MYOM3/STMN1/RPS6KA1/NUDC/NR0B2/KDF1/IFI6/HDAC1/AGO1/PPIH/TSPAN1/RAD54L/ORC1/SCP2/LRP8/NDC1/DHCR24/PCSK9/ROR1/WLS/PRKACB/GBP1/CDC7/AGL/PSRC1/CSF1/WARS2/FMO5/CHD1L/ACP6/CTSS/SELENBP1/CGN/MRPL9/SNAPIN/PBXIP1/MUC1/MTX1/NAXE/NES/PBX1/F5/CRYZL2P-SEC16B/MR1/IVNS1ABP/ELF3/LGR6/UBE2T/RAB29/RAB7B/IKBKE/CD55/CD46/NEK2/L…	CC
GO:0044423	virion part	0	0/1470		CC
GO:0044425	membrane part	507	507/1470	TNFRSF18/MXRA8/FNDC10/SMIM1/KCNAB2/GPR153/CLSTN1/ATP13A2/TMCO4/HSPG2/HTR1D/NIPAL3/IFI6/SMPDL3B/TMEM54/ERMAP/TMEM53/PDZK1IP1/SLC1A7/LRP8/NDC1/DHCR24/PCSK9/WLS/SLC44A3/FRRS1/CSF1/VANGL1/ITGA10/FMO5/EFNA4/MUC1/MTX1/FAM189B/IGSF9/TOMM40L/GPA33/CRYZL2P-SEC16B/MR1/SHISA4/LGR6/SLC45A3/CD55/CD46/LPGAT1/SLC30A10/DISP1/EPHX1/TMEM63A/KMO/OPN3/PLB1/CRIM1/EPCAM/ST3GAL5/SLC9A2/EDAR/MALL/PSD4/TMEM37/MGAT5/GALNT…	CC
GO:0044456	synapse part	57	57/1470	KCNAB2/CLSTN1/SLC1A7/LRP8/ROR1/CNN3/KCNC4/SNAPIN/EPHA4/ITPR1/LAMB2/ABHD6/CHMP2B/ATP8A1/SYNPO/CAP2/SLC29A1/SLC17A5/GPER1/DDC/NRCAM/DMTN/FABP5/SIGMAR1/NTRK2/NCS1/TSC1/ANK3/ATAD1/DNMBP/PPFIBP2/SLC29A2/SPTBN2/ARRB1/DRD2/NRGN/CABP1/HIP1R/STON2/DMXL2/CHRNA5/RAB26/DLG4/FLOT2/PPP1R1B/PHB/RGS9/SYNGR2/ABHD17A/ELAVL1/ADGRL1/APP/NIPSNAP1/PICK1/IL1RAPL1/DLG3/SEPTIN6	CC
GO:0044464	cell part	1223	1223/1470	ISG15/TNFRSF18/MXRA8/VWA1/PRXL2B/SMIM1/KCNAB2/GPR153/ACOT7/CLSTN1/CENPS/FBXO44/AGMAT/ATP13A2/PADI2/PADI1/ARHGEF10L/AKR7L/AKR7A3/AKR7A2/RAP1GAP/HSPG2/KDM1A/HTR1D/TCEA3/FUCA1/MYOM3/STMN1/RPS6KA1/NUDC/NR0B2/KDF1/IFI6/SMPDL3B/FABP3/HDAC1/MARCKSL1/TRIM62/ZNF362/AGO1/PABPC4/ZFP69/PPIH/ERMAP/TMEM53/MAST2/PIK3R3/TSPAN1/RAD54L/CDKN2C/ORC1/SCP2/SLC1A7/LRP8/NDC1/DHCR24/PCSK9/ROR1/WLS/IFI44/PRKACB/SYDE2/DDAH…	CC
GO:0045202	synapse	69	69/1470	KCNAB2/CLSTN1/SLC1A7/LRP8/ROR1/CNN3/KCNC4/SNAPIN/IGSF9/RAPGEF4/EPHA4/ITPR1/LAMB2/ABHD6/CHMP2B/ATP8A1/EGFLAM/EMB/SYNPO/CAP2/SLC29A1/SLC17A5/GPER1/DDC/NRCAM/DMTN/CLU/PLAT/FABP5/SIGMAR1/NTRK2/NCS1/TSC1/ANK3/ATAD1/DNMBP/PPFIBP2/SLC29A2/SPTBN2/ARRB1/DRD2/NRGN/ITGA5/CABP1/HIP1R/DACT1/STON2/DMXL2/CHRNA5/RAB26/CORO1A/DLG4/FLOT2/PPP1R1B/PHB/RGS9/SYNGR2/EFNA2/ABHD17A/ELAVL1/ADGRL1/EEF1A2/APP/NIPSNAP1/PICK1…	CC
GO:0055044	symplast	0	0/1470		CC
GO:0097423	mitochondrion-associated adherens complex	0	0/1470		CC
GO:0099080	supramolecular complex	70	70/1470	KCNAB2/MYOM3/STMN1/NUDC/PSRC1/PBXIP1/NES/NEK2/MAPRE3/DYNC2LI1/COL5A2/OBSL1/COL7A1/TWF2/KCTD6/MYH15/SHROOM3/NPNT/PALLD/LMNB1/SHROOM1/TUBB/DST/MYO6/GPER1/COBL/HSPB1/DMTN/DPYSL2/STAU2/JPH1/FBXO32/EPPK1/DCTN3/TSC1/ANK3/PARVA/KIF18A/TUBA1B/RACGAP1/KRT80/KRT7/KRT8/KRT18/LUM/KNTC1/PARP4/FMN1/KNSTRN/MYZAP/STUB1/DNAH3/PLK1/CORO1A/KATNB1/KRT16/JUP/NME1/RAC3/FHOD3/LMNB2/HAUS5/ACTN4/TPX2/JPH2/RSPH1/COL6A1/TT…	CC
GO:0000003	reproduction	115	115/1470	CENPS/MAST2/RAD54L/NDC1/DHCR24/PRKACB/CSF1/PBX1/CD46/NEK2/PLB1/MSH2/GMCL1/NCAPH/MERTK/IL1B/SGO2/IGFBP2/PPARG/EAF2/KALRN/TXNRD3/FOXL2/TNFSF10/SPATA5/CCNB1/PAM/ADAM19/HFE/KIFC1/RNF8/TFEB/PAQR8/NUDT1/LFNG/ITGB8/FIGNL1/SEMA3A/SLC26A3/STC1/TEX15/RAD54B/LRRC6/NPR2/PCSK5/TDRD7/AKR1C3/RBP4/ABCC2/DPCD/SMC3/PRDX3/HTRA1/RRM1/LGR4/KIF18A/OVOL1/ARRB1/BIRC3/MMP7/ST14/ETV6/RACGAP1/KRT8/ESPL1/ITGA5/NUP107/TSPAN8…	BP
GO:0008152	metabolic process	917	917/1470	ISG15/TNFRSF18/MXRA8/VWA1/PRXL2B/KCNAB2/ACOT7/CENPS/FBXO44/AGMAT/ATP13A2/PADI2/PADI1/ARHGEF10L/AKR7L/AKR7A3/AKR7A2/NBL1/HSPG2/KDM1A/TCEA3/FUCA1/RPS6KA1/NR0B2/IFI6/SMPDL3B/FABP3/SPOCD1/HDAC1/TRIM62/ZNF362/AGO1/PABPC4/ZFP69B/ZFP69/PPIH/ARTN/HPDL/MAST2/PIK3R3/RAD54L/CDKN2C/ORC1/SCP2/LRP8/NDC1/DHCR24/PCSK9/ROR1/PRKACB/DDAH1/LMO4/GBP1/CDC7/SLC44A3/FRRS1/AGL/PSRC1/AMPD2/GSTM4/CSF1/WARS2/FMO5/CHD1L/ACP6…	BP
GO:0001906	cell killing	12	12/1470	CD55/F2RL1/TUBB/IL18/PTPN6/LYZ/B2M/CTSH/CORO1A/LGALS9/C3/APOL1	BP
GO:0002376	immune system process	267	267/1470	ISG15/TNFRSF18/KCNAB2/PADI2/NBL1/FUCA1/IFI6/SMPDL3B/HDAC1/TRIM62/AGO1/PABPC4/ARTN/LRP8/PRKACB/LMO4/GBP1/AGL/CSF1/ACP6/CTSS/MUC1/PBX1/MR1/RAB29/RAB7B/IKBKE/C4BPB/CD55/CD46/TMEM63A/PARP1/KIF3C/AGBL5/ZFP36L2/EPCAM/MSH2/MEIS1/MERTK/IL1B/IL37/DPP4/IFIH1/ITGAV/SUMO1/IGFBP2/AP1S3/RAB17/PPARG/KIF15/FOXP1/PROS1/HHLA2/POLQ/PARP9/MUC13/TNFSF10/RTP4/MUC4/TFRC/SPON2/ATP8A1/HPSE/HERC6/HERC5/CFI/IL15/DDX60/SKP2…	BP
GO:0006791	sulfur utilization	0	0/1470		BP
GO:0006794	phosphorus utilization	0	0/1470		BP
GO:0040007	growth	73	73/1470	CLSTN1/RPS6KA1/KDF1/CDKN2C/PSRC1/CSF1/LGR6/PKDCC/MEIS1/IGFBP2/VIL1/PPARG/LAMB2/TWF2/KCTD6/EAF2/FOXL2/PLS1/TM4SF4/FGFR3/SPRY1/CCNB1/BRD8/ADRB2/SLC44A4/PIM1/DNPH1/ENPP1/COBL/LIMK1/SEMA3A/NRCAM/NCAPG2/STC1/DPYSL2/EPPK1/SPAAR/NINJ1/FBP1/XPA/GSN/DAB2IP/RBP4/PLCE1/BDNF/PTPRJ/SPTBN2/DHCR7/DRD2/WNT10B/LRP1/BRMS1L/BMP4/LGMN/FMN1/PML/STRA6/NDRG4/SMPD3/CXCL16/ERBB2/IGFBP4/STAT5A/HOXB13/PHB/NOG/TYMS/NDUFA13/…	BP
GO:0007610	behavior	38	38/1470	VWA1/HTR1D/MEIS1/NPAS2/DPP4/EPHA4/KALRN/ATP8A1/SYNPO/GM2A/NMUR2/ADGRF1/MRAP2/FIG4/NTRK2/TSC1/PTGDS/DKK1/ATAD1/SPTBN2/DRD2/NRGN/ITGA5/LGMN/THBS1/GATM/STRA6/CHRNA5/NDRG4/DLG4/PPP1R1B/THRA/MYH14/KLK8/ADA/APP/RASD2/ACE2	BP
GO:0008283	cell proliferation	195	195/1470	KDM1A/RPS6KA1/KDF1/FABP3/HDAC1/MARCKSL1/ARTN/TSPAN1/CDKN2C/DHCR24/DDAH1/CDC7/CSF1/NES/PBX1/CD55/CD46/CENPF/CGREF1/IFT172/LBH/XDH/EPCAM/MEIS1/BUB1/IL1B/LIMS2/DPP4/CDCA7/ITGAV/IGFBP2/PPARG/VIPR1/PLXNB1/FOXP1/HHLA2/EAF2/RARRES1/USP13/TFRC/FGFR3/HPSE/CCNA2/SPRY1/IL15/SKP2/CCNB1/F2RL1/CD74/FGFR4/PIM1/CCND3/TNFRSF21/CD109/GPER1/SCIN/CDCA7L/TNS3/FIGNL1/MAP11/SMARCD3/NCAPG2/FGL1/STC1/CLU/ZNF703/RIDA/EPPK…	BP
GO:0009758	carbohydrate utilization	0	0/1470		BP
GO:0009987	cellular process	1169	1169/1470	ISG15/TNFRSF18/C1QTNF12/MXRA8/VWA1/PRXL2B/KCNAB2/GPR153/ACOT7/CLSTN1/CENPS/FBXO44/AGMAT/ATP13A2/PADI2/PADI1/ARHGEF10L/AKR7L/AKR7A3/AKR7A2/NBL1/RAP1GAP/HSPG2/KDM1A/HTR1D/TCEA3/FUCA1/STMN1/RPS6KA1/NUDC/NR0B2/KDF1/IFI6/SMPDL3B/FABP3/SPOCD1/HDAC1/MARCKSL1/TRIM62/ZNF362/AGO1/PABPC4/ZFP69B/ZFP69/PPIH/ARTN/HPDL/MAST2/PIK3R3/TSPAN1/RAD54L/CDKN2C/ORC1/SCP2/SLC1A7/LRP8/NDC1/DHCR24/PCSK9/ROR1/WLS/PRKACB/SYD…	BP
GO:0015976	carbon utilization	0	0/1470		BP
GO:0019740	nitrogen utilization	0	0/1470		BP
GO:0022414	reproductive process	115	115/1470	CENPS/MAST2/RAD54L/NDC1/DHCR24/PRKACB/CSF1/PBX1/CD46/NEK2/PLB1/MSH2/GMCL1/NCAPH/MERTK/IL1B/SGO2/IGFBP2/PPARG/EAF2/KALRN/TXNRD3/FOXL2/TNFSF10/SPATA5/CCNB1/PAM/ADAM19/HFE/KIFC1/RNF8/TFEB/PAQR8/NUDT1/LFNG/ITGB8/FIGNL1/SEMA3A/SLC26A3/STC1/TEX15/RAD54B/LRRC6/NPR2/PCSK5/TDRD7/AKR1C3/RBP4/ABCC2/DPCD/SMC3/PRDX3/HTRA1/RRM1/LGR4/KIF18A/OVOL1/ARRB1/BIRC3/MMP7/ST14/ETV6/RACGAP1/KRT8/ESPL1/ITGA5/NUP107/TSPAN8…	BP
GO:0022610	biological adhesion	128	128/1470	TNFRSF18/MXRA8/CLSTN1/GBP1/CNN3/CSF1/ITGA10/ANXA9/MUC1/CD55/CD46/CGREF1/EPCAM/MERTK/IL1B/LIMS2/CYTIP/ITGB6/DPP4/ITGAV/IGFBP2/EPHA4/PLXNB1/COL7A1/LAMB2/HHLA2/MUC4/TFRC/PCDH7/LIMCH1/HPSE/NPNT/IL15/FAT1/EGFLAM/PIK3R1/VCAN/PCDHGB2/PCDH1/CD74/ADAM19/HFE/TNFRSF21/DST/PERP/THBS2/ITGB8/CLDN3/HSPB1/NRCAM/PODXL/FGL1/DMTN/ZNF703/ADAM9/GNE/CNTNAP3/NINJ1/GSN/ASS1/TSC1/ANK3/PLAU/AKIP1/PARVA/PDE3B/PLEKHA7/PTPRJ…	BP
GO:0023052	signaling	484	484/1470	ISG15/TNFRSF18/C1QTNF12/GPR153/PADI2/ARHGEF10L/NBL1/RAP1GAP/KDM1A/HTR1D/STMN1/RPS6KA1/NR0B2/IFI6/SMPDL3B/HDAC1/TRIM62/AGO1/ARTN/PIK3R3/LRP8/DHCR24/PCSK9/ROR1/WLS/PRKACB/SYDE2/DDAH1/GBP1/CSF1/KCNC4/VANGL1/ITGA10/CTSS/CGN/S100A4/SNAPIN/EFNA4/MUC1/PBX1/RGL1/IVNS1ABP/ELF3/LGR6/RAB29/RAB7B/IKBKE/CD55/CD46/SLC30A10/PARP1/RHOU/KMO/OPN3/CHML/TRIB2/IFT172/LBH/XDH/CRIM1/FEZ2/ZFP36L2/EPCAM/ANXA4/TCF7L1/EDAR…	BP
GO:0032501	multicellular organismal process	566	566/1470	ISG15/TNFRSF18/MXRA8/VWA1/KCNAB2/CLSTN1/PADI2/NBL1/RAP1GAP/HSPG2/KDM1A/HTR1D/STMN1/RPS6KA1/NR0B2/KDF1/HDAC1/TRIM62/AGO1/PABPC4/ARTN/MAST2/PIK3R3/RAD54L/CDKN2C/LRP8/NDC1/DHCR24/PCSK9/ROR1/WLS/PRKACB/DDAH1/LMO4/GBP1/AMPD2/CSF1/VANGL1/WARS2/ACP6/S100A4/SNAPIN/PBXIP1/MTX1/NES/IGSF9/PBX1/F5/MR1/ELF3/SLC45A3/RAB29/RAB7B/IKBKE/C4BPB/CD55/CD46/NEK2/CENPF/DISP1/PARP1/TRIB2/IFT172/LBH/XDH/CRIM1/FEZ2/PKDCC/…	BP
GO:0032502	developmental process	513	513/1470	ISG15/TNFRSF18/MXRA8/KCNAB2/CLSTN1/PADI2/NBL1/RAP1GAP/HSPG2/KDM1A/STMN1/RPS6KA1/NR0B2/KDF1/HDAC1/TRIM62/AGO1/PABPC4/ARTN/MAST2/PIK3R3/RAD54L/CDKN2C/LRP8/DHCR24/PCSK9/ROR1/WLS/PRKACB/DDAH1/LMO4/GBP1/CNN3/CSF1/VANGL1/WARS2/ACP6/S100A4/SNAPIN/PBXIP1/MTX1/NES/IGSF9/PBX1/ELF3/LGR6/SLC45A3/RAB29/RAB7B/CD46/NEK2/CENPF/SLC30A10/DISP1/PARP1/RHOU/KMO/SMYD3/TRIB2/IFT172/LBH/XDH/CRIM1/FEZ2/PKDCC/ZFP36L2/DYNC…	BP
GO:0040011	locomotion	145	145/1470	TNFRSF18/PADI2/NBL1/RAP1GAP/HTR1D/TRIM62/ARTN/PIK3R3/TSPAN1/LMO4/CSF1/LGR6/FEZ2/EPCAM/MERTK/IL1B/MGAT5/DPP4/ITGAV/VIL1/EPHA4/PPARG/PLXNB1/LAMB2/ABHD6/FOXP1/CHMP2B/PROS1/PARP9/MYLK/LIMCH1/ATP8A1/PALLD/FAT1/DAB2/PIK3R1/F2RL1/SLC12A2/SH3RF2/CD74/UNC5A/FGFR4/DST/ARHGAP18/GPER1/HDAC9/TNS3/HSPB1/SEMA3C/SEMA3A/NRCAM/PODXL/TCAF1/DMTN/STC1/DPYSL2/ZNF703/ADAM9/LRRC6/EPPK1/DDX58/ARHGEF39/NTRK2/RNF20/DAB2IP/…	BP
GO:0043473	pigmentation	13	13/1470	VANGL1/SNAPIN/EDAR/RAB17/USP13/SHROOM3/FIG4/ENPP1/DRD2/PMEL/KITLG/CDH3/SPNS2	BP
GO:0044848	biological phase	2	2/1470	WNT10B/CDH3	BP
GO:0048511	rhythmic process	20	20/1470	NR0B2/HDAC1/OPN3/NPAS2/PPARG/PAM/DDC/NTRK2/ASS1/PTGDS/LGR4/NR1H3/ARRB1/MMP7/DRD2/TIMELESS/PML/TOP2A/TYMS/ADA	BP
GO:0048518	positive regulation of biological process	500	500/1470	ISG15/TNFRSF18/C1QTNF12/CENPS/ATP13A2/PADI2/ARHGEF10L/NBL1/KDM1A/STMN1/RPS6KA1/NR0B2/KDF1/SMPDL3B/FABP3/HDAC1/MARCKSL1/TRIM62/AGO1/PPIH/ARTN/PIK3R3/TSPAN1/SCP2/LRP8/PCSK9/ROR1/WLS/PRKACB/DDAH1/LMO4/GBP1/CDC7/PSRC1/CSF1/CHD1L/CTSS/RFX5/S100A4/SNAPIN/MUC1/NES/PBX1/CRYZL2P-SEC16B/ELF3/LGR6/SLC45A3/RAB29/RAB7B/IKBKE/C4BPB/CD55/CD46/NEK2/LPGAT1/SLC30A10/DISP1/PARP1/RHOU/KMO/SMYD3/EIPR1/TRIB2/MAPRE3/IF…	BP
GO:0048519	negative regulation of biological process	445	445/1470	ISG15/TNFRSF18/C1QTNF12/ATP13A2/PADI2/NBL1/RAP1GAP/HSPG2/KDM1A/STMN1/RPS6KA1/NR0B2/KDF1/IFI6/SMPDL3B/FABP3/SPOCD1/HDAC1/TRIM62/AGO1/PABPC4/CDKN2C/LRP8/NDC1/DHCR24/PCSK9/PRKACB/DDAH1/LMO4/GBP1/CDC7/PSRC1/CSF1/RFX5/SNAPIN/PBXIP1/MUC1/NES/PBX1/IVNS1ABP/ELF3/RAB29/RAB7B/IKBKE/C4BPB/CD55/CD46/NEK2/CENPF/SLC30A10/PARP1/SMYD3/ZNF692/RRM2/TRIB2/CGREF1/IFT172/LBH/XDH/CRIM1/FEZ2/SRSF7/PKDCC/ZFP36L2/EPCAM/M…	BP
GO:0050789	regulation of biological process	835	835/1470	ISG15/TNFRSF18/C1QTNF12/KCNAB2/GPR153/CLSTN1/CENPS/ATP13A2/PADI2/ARHGEF10L/NBL1/RAP1GAP/HSPG2/KDM1A/HTR1D/TCEA3/STMN1/RPS6KA1/NR0B2/KDF1/IFI6/SMPDL3B/FABP3/SPOCD1/HDAC1/MARCKSL1/TRIM62/ZNF362/AGO1/PABPC4/ZFP69B/ZFP69/PPIH/ARTN/MAST2/PIK3R3/TSPAN1/CDKN2C/ORC1/SCP2/LRP8/NDC1/DHCR24/PCSK9/ROR1/WLS/PRKACB/SYDE2/DDAH1/LMO4/GBP1/CDC7/PSRC1/CSF1/KCNC4/VANGL1/ITGA10/CHD1L/CTSS/RFX5/CGN/S100A4/SNAPIN/PBXI…	BP
GO:0050896	response to stimulus	723	723/1470	ISG15/TNFRSF18/C1QTNF12/VWA1/PRXL2B/KCNAB2/GPR153/CENPS/ATP13A2/PADI2/ARHGEF10L/AKR7L/AKR7A3/AKR7A2/NBL1/RAP1GAP/HSPG2/KDM1A/HTR1D/FUCA1/STMN1/RPS6KA1/NR0B2/IFI6/SMPDL3B/FABP3/HDAC1/TRIM62/AGO1/PABPC4/ARTN/PIK3R3/RAD54L/SLC1A7/LRP8/NDC1/DHCR24/PCSK9/ROR1/WLS/IFI44/PRKACB/SYDE2/DDAH1/GBP1/AGL/GSTM4/CSF1/VANGL1/REG4/ITGA10/CHD1L/CTSS/CGN/S100A4/EFNA4/MUC1/PBX1/F5/MR1/RGL1/IVNS1ABP/ELF3/LGR6/UBE2T/R…	BP
GO:0051179	localization	518	518/1470	ISG15/TNFRSF18/C1QTNF12/KCNAB2/CLSTN1/ATP13A2/PADI2/NBL1/HSPG2/KDM1A/FUCA1/NIPAL3/STMN1/NR0B2/FABP3/ARTN/PIK3R3/TSPAN1/SCP2/SLC1A7/LRP8/NDC1/DHCR24/PCSK9/WLS/LMO4/GBP1/SLC44A3/AGL/PSRC1/CSF1/KCNC4/CTSS/SELENBP1/SNAPIN/MTX1/TOMM40L/F5/CRYZL2P-SEC16B/LGR6/SLC45A3/RAB29/RAB7B/IKBKE/C4BPB/CD55/NEK2/CENPF/SLC30A10/DISP1/TMEM63A/PARP1/RHOU/KMO/CHML/SMYD3/SCCPDH/EIPR1/KIF3C/MAPRE3/IFT172/XDH/SRSF7/PKDCC…	BP
GO:0051704	multi-organism process	206	206/1470	ISG15/MXRA8/STMN1/IFI6/HDAC1/TRIM62/PPIH/MAST2/NDC1/IFI44/GBP1/REG4/SNAPIN/MR1/IVNS1ABP/RAB29/IKBKE/CD55/CD46/KMO/AGBL5/PLB1/MSH2/GMCL1/NCAPH/BUB1/MERTK/IL1B/ITGB6/DPP4/IFIH1/ITGAV/SUMO1/IGFBP2/VIL1/AP1S3/UGT1A1/NUP210/FOXP1/CHMP2B/PARP9/KALRN/TXNRD3/FOXL2/PLSCR4/RTP4/TFRC/SPON2/HERC6/HERC5/CFI/CCNA2/SPATA5/MGST2/IL15/DDX60/CENPU/SKP2/PIK3R1/CCNB1/F2RL1/SERINC5/PAM/CD74/HFE/TAP2/PSMB8/TAP1/DAXX/K…	BP
GO:0065007	biological regulation	893	893/1470	ISG15/TNFRSF18/C1QTNF12/KCNAB2/GPR153/CLSTN1/CENPS/ATP13A2/PADI2/ARHGEF10L/NBL1/RAP1GAP/HSPG2/KDM1A/HTR1D/TCEA3/STMN1/RPS6KA1/NR0B2/KDF1/IFI6/SMPDL3B/FABP3/SPOCD1/HDAC1/MARCKSL1/TRIM62/ZNF362/AGO1/PABPC4/ZFP69B/ZFP69/PPIH/ARTN/MAST2/PIK3R3/TSPAN1/CDKN2C/ORC1/SCP2/SLC1A7/LRP8/NDC1/DHCR24/PCSK9/ROR1/WLS/PRKACB/SYDE2/DDAH1/LMO4/GBP1/CDC7/CNN3/PSRC1/AMPD2/CSF1/KCNC4/VANGL1/ITGA10/CHD1L/CTSS/RFX5/CGN/…	BP
GO:0071840	cellular component organization or biogenesis	484	484/1470	VWA1/CLSTN1/CENPS/ATP13A2/PADI2/PADI1/ARHGEF10L/NBL1/RAP1GAP/HSPG2/KDM1A/STMN1/RPS6KA1/IFI6/HDAC1/AGO1/PPIH/ARTN/TSPAN1/RAD54L/CDKN2C/SCP2/LRP8/NDC1/DHCR24/PCSK9/PRKACB/LMO4/GBP1/CNN3/PSRC1/KCNC4/ITGA10/CHD1L/CTSS/MRPL9/SNAPIN/MUC1/NAXE/NES/IGSF9/F5/CRYZL2P-SEC16B/ELF3/RAB29/IKBKE/C4BPB/NEK2/CENPF/KCTD3/DISP1/PARP1/RHOU/SMYD3/RRM2/WDCP/KIF3C/IFT172/FEZ2/DYNC2LI1/MSH2/TCF7L1/CAPG/NCAPH/MRPS9/BUB1/…	BP
GO:0098743	cell aggregation	1	1/1470	THRA	BP
GO:0098754	detoxification	18	18/1470	PRXL2B/AKR7A3/TXNRD3/ABCG2/MGST2/NNT/DHFR/AKR1B10/GSTK1/PRXL2A/ABCC2/PRDX3/CAT/GSTP1/TXNRD1/GPX2/TXNDC17/BMP7	BP
GO:0140110	transcription regulator activity	91	91/1470	KDM1A/NR0B2/HDAC1/ZNF362/ZFP69B/ZFP69/LMO4/RFX5/PBXIP1/MUC1/PBX1/ELF3/PARP1/ZNF692/ZFP36L2/MEIS1/TCF7L1/ZNF2/NPAS2/PPARG/ZNF860/FOXP1/ZBED2/NR1I2/EAF2/PARP9/FOXL2/HLTF/BRD8/PPARGC1B/ZNF300/FOXQ1/GMNN/DAXX/TFEB/HDAC9/HOXA13/ZNF138/SLC26A3/ZNF467/SMARCD3/MNX1/HR/RNF20/PRRX2/CREB3L1/NR1H3/RCOR2/OVOL1/MAML2/TRIM29/POU2F3/FOXM1/ETV6/HOXC12/SMARCC2/HNF1A/CDX2/TFDP1/ZNF219/FOXA1/BCL11B/SMAD6/SOX8/CARHSP…	MF
GO:0003824	catalytic activity	503	503/1470	PRXL2B/KCNAB2/ACOT7/AGMAT/ATP13A2/PADI2/PADI1/AKR7L/AKR7A3/AKR7A2/RAP1GAP/KDM1A/FUCA1/RPS6KA1/SMPDL3B/HDAC1/TRIM62/PPIH/HPDL/PIK3R3/RAD54L/SCP2/DHCR24/PCSK9/PRKACB/DDAH1/GBP1/CDC7/FRRS1/AGL/AMPD2/GSTM4/WARS2/CHD1L/ACP6/CTSS/SELENBP1/CGN/EFNA4/RNPEP/UBE2T/CDK18/IKBKE/NEK2/EPHX1/PARP1/KMO/SMYD3/SCCPDH/ADI1/RRM2/PTRHD1/KIF3C/AGBL5/KHK/PLB1/XDH/CRIM1/GALM/PKDCC/DYNC2LI1/MSH2/MDH1/SPR/ST3GAL5/RMND5A/S…	MF
GO:0038024	cargo receptor activity	17	17/1470	LRP8/ACKR4/TFRC/CFI/DAB2/ENPP1/LOXL4/FOLR1/ARRB1/TMPRSS5/SORL1/LRP1/SCARB1/CXCL16/LGALS3BP/TMPRSS2/TMPRSS3	MF
GO:0045735	nutrient reservoir activity	0	0/1470		MF
GO:0005198	structural molecule activity	54	54/1470	VWA1/HSPG2/NDC1/MRPL9/NES/LAD1/DUSP19/COL5A2/COL7A1/LAMB2/PLS1/MUC4/MRPL1/NPNT/VCAN/LMNB1/KLHL3/MATR3/TUBB/THBS2/CLDN3/COPG2/NUP205/JPH1/DCTN3/ANK3/ADD3/SPON1/SPTBN2/TUBA1B/KRT80/KRT7/KRT8/KRT18/NUP107/LUM/THBS1/MFGE8/MRPS34/PPL/KRT16/JUP/MRPL12/LMNB2/SNTA1/PI3/COL9A3/MRPS6/COL18A1/COL6A1/SMTN/SRPX/DLG3/CLDN2	MF
GO:0005215	transporter activity	88	88/1470	KCNAB2/ATP13A2/NIPAL3/FABP3/SLC1A7/KCNC4/TOMM40L/SLC45A3/SLC30A10/DISP1/SLC20A1/TMEM37/ITGAV/SLC4A3/ANO7/ITPR1/SLC6A6/SLC6A20/PLSCR4/ABCC5/TFRC/ATP8A1/ABCG2/TMEM144/NNT/SLC12A2/GM2A/NMUR2/SLC44A4/TAP2/TAP1/SLC17A5/TTYH3/SLC12A9/SLC26A3/ATP6V0E2/KCNH2/FABP4/KCNQ3/SLC1A1/AQP7/AQP3/NCS1/SLC2A6/CLIC3/ABCA2/AKR1C4/RBP4/COX15/ABCC2/ZDHHC13/TMEM109/ANO1/SLC37A4/GRAMD1B/SLC37A2/SCNN1A/CACNB3/TPCN1/GJA3/G…	MF
GO:0005488	binding	1120	1120/1470	ISG15/TNFRSF18/C1QTNF12/VWA1/SMIM1/ACOT7/CLSTN1/CENPS/FBXO44/AGMAT/ATP13A2/PADI2/PADI1/AKR7A3/AKR7A2/NBL1/RAP1GAP/HSPG2/KDM1A/TCEA3/MYOM3/NIPAL3/STMN1/RPS6KA1/NUDC/NR0B2/IFI6/SMPDL3B/FABP3/HDAC1/MARCKSL1/TRIM62/ZNF362/AGO1/PABPC4/ZFP69B/ZFP69/PPIH/ARTN/HPDL/MAST2/PIK3R3/TSPAN1/RAD54L/CDKN2C/ORC1/SCP2/LRP8/DHCR24/PCSK9/ROR1/WLS/PRKACB/DDAH1/LMO4/GBP1/CDC7/SLC44A3/CNN3/FRRS1/AGL/PSRC1/AMPD2/GSTM4/C…	MF
GO:0031386	protein tag	1	1/1470	ISG15	MF
GO:0090729	toxin activity	0	0/1470		MF
GO:0016209	antioxidant activity	8	8/1470	TXNRD3/MGST2/GSTK1/PRXL2A/PRDX3/CAT/GSTP1/TXNDC17	MF
GO:0098772	molecular function regulator	134	134/1470	C1QTNF12/KCNAB2/ARHGEF10L/NBL1/RAP1GAP/RPS6KA1/ARTN/CDKN2C/PCSK9/SYDE2/CSF1/RGL1/IKBKE/CHML/TRIB2/CRIM1/ANXA4/IL1B/IL37/PSD4/MGAT5/RAPGEF4/DUSP19/SUMO1/VIL1/UGT1A1/ITPR1/PLXNB1/COL7A1/PROS1/PARP9/KALRN/FOXL2/PCOLCE2/LXN/TNFSF10/PPP2R2C/MGST2/IL15/PIK3R1/CCNB1/SH3RF2/ADRB2/GM2A/DAXX/CD109/MRAP2/CCN6/ARHGAP18/PLEKHG1/ADAP1/RAPGEF5/CHN2/HSPB1/SEMA3A/AGFG2/NCAPG2/STC1/ARHGEF39/ALDH1A1/TNFSF15/DAB2IP/…	MF
GO:0045182	translation regulator activity	3	3/1470	DHFR/SHMT1/TYMS	MF
GO:0060089	molecular transducer activity	75	75/1470	TNFRSF18/GPR153/HTR1D/NR0B2/LRP8/ROR1/PRKACB/ANXA9/EFNA4/GPA33/MR1/LGR6/CDK18/CD46/OPN3/CRIM1/EDAR/SLC20A1/ITGB6/ITGAV/EPHA4/RAMP1/PPARG/VIPR1/PLXNB1/NR1I2/ACKR4/GPR160/FGFR3/CCNA2/F2RL1/ADRB2/CD74/NMUR2/UNC5A/FGFR4/CCND3/ADGRF1/IFNGR1/GPER1/ITGB8/CLDN3/SIGMAR1/NPR2/NTRK2/TLR4/IL15RA/UNC5B/FAS/LGR4/NR1H3/P2RY2/TMEM123/DRD2/SORL1/PTPN6/ERBB3/LRP1/LGR5/HCAR1/SCARB1/ZNF219/BDKRB2/SMAD6/STRA6/CHRNA5/…	MF
GO:0104005	hijacked molecular function	11	11/1470	CD55/CD46/ITGB6/DPP4/ITGAV/TFRC/CDHR3/ITGA5/SELPLG/SCARB1/ACE2	MF
GO:0140104	molecular carrier activity	2	2/1470	KPNA7/MB	MF

## Sheet: LowExp.Top10
Exosomal DNAJB11 promotes the development of pancreatic cancer by modulating EGFR/MAPK pathway
Peng Liu1, Fuqiang Zu1, Hui Chen1,Xiaoli Yin2,*, Xiaodong Tan1,*
1 Department of general surgery, Shengjing Hospital, China Medical University, Shenyang 110004, China
2 Department of Radiology, Shengjing Hospital of China Medical University, Shenyang 110004, China
*Corresponding Author: Xiaodong Tan, 1st Department of general surgery, Shengjing Hospital, China Medical University, Shenyang 110004, China. E-mail:tanxdcmu@163.com.
	Xiaoli Yin: Department of Radiology, Shengjing Hospital of China Medical University, Shenyang 110004, China, E-mail: yinxl057728@163.com.
	These authors have contributed equally to this work.
Title: GO analyses of top 10 downpregulated DEGs.
ID	Description	GeneRatio	BgRatio	pvalue	p.adjust	qvalue	geneID	Count	Group
GO:0000779	condensed chromosome, centromeric region	20/1322	110/18678	8.17779e-05	0.00893239	0.00818308	CENPS/NEK2/CENPF/BUB1/SGO2/NCAPG/CENPU/CCNB1/DCTN3/ZWINT/NUP107/KNTC1/KNSTRN/PLK1/AURKB/BIRC5/CENPX/NDC80/CENPM/SEPTIN6	20	CC
GO:0000793	condensed chromosome	30/1322	199/18678	6.79804e-05	0.00893239	0.00818308	CENPS/NEK2/CENPF/NCAPH/BUB1/SGO2/NCAPG/CENPU/CCNB1/NCAPG2/DCTN3/ZWINT/ADD3/SMC3/MKI67/NUP107/KNTC1/CDX2/KNSTRN/PLK1/NSMCE1/AURKB/TOP2A/BIRC5/CENPX/NDC80/SYCP2/RSPH1/CENPM/SEPTIN6	30	CC
GO:0000942	condensed nuclear chromosome outer kinetochore	4/1322	4/18678	2.49903e-05	0.00439329	0.00402475	BUB1/CCNB1/PLK1/NDC80	4	CC
GO:0004033	aldo-keto reductase (NADP) activity	9/1271	23/16969	2.24833e-05	0.00496319	0.00453512	KCNAB2/AKR7A3/AKR7A2/SPR/AKR1B10/AKR1C1/AKR1C3/AKR1C4/ALDH3A1	9	MF
GO:0005759	mitochondrial matrix	60/1322	448/18678	1.31619e-06	0.000578466	0.00052994	WARS2/ACP6/MRPL9/NAXE/MRPS9/DTYMK/BTD/PDHB/SUCLG2/MCCC1/BDH1/HADH/CCNB1/MCCC2/ALDH7A1/FARS2/ALDH5A1/BCKDHB/COQ3/NUDT1/SDHAF3/GSTK1/RIDA/AK3/TDRD7/FPGS/DNA2/PRDX3/ACADSB/NDUFS8/DLAT/BCO2/MRPS35/SUOX/MMAB/ALDH2/ACADS/MIPEP/NUBPL/DGLUCY/IVD/MRPL46/IDH2/MPG/NME4/MRPS34/TRAP1/ACSF2/MRPL12/TYMS/FECH/ATP5F1D/MRPL4/GCDH/SARS2/BCAT2/ETFB/MRPS6/ACO2/MCAT	60	CC
GO:0005903	brush border	18/1322	95/18678	0.000105485	0.00927216	0.00849435	VIL1/PLS1/SCIN/SLC26A3/ABCC2/ADD3/FOLR1/PDZD3/SLC15A1/PEMT/SLC46A1/SLC9A3R1/ATP8B1/ACTN4/MYH14/SNX5/RGS19/ACE2	18	CC
GO:0005911	cell-cell junction	55/1322	414/18678	4.61007e-06	0.00135075	0.00123744	MXRA8/CNN3/CGN/EPCAM/DPP4/OBSL1/SHROOM3/FAT1/PIK3R1/PCDH1/SYNPO/FGFR4/PERP/CLDN3/PODXL/AOC1/EPPK1/DDX58/AQP7/AQP3/TJP2/SAPCD2/ANK3/ABCC2/DNMBP/ADD3/PLEKHA7/PTPRJ/CFL1/AMOTL1/PDZD3/TRIM29/ESAM/CDCA3/PTPN6/KRT8/KRT18/ITGA5/GJA3/GJB2/PPL/CORO1A/PARD6A/FLOT2/JUP/WNK4/EVPL/TJP3/ACTN4/APP/SH3BP1/DLG3/GJB1/POF1B/CLDN2	55	CC
GO:0006732	coenzyme metabolic process	54/1289	366/17913	3.51326e-07	0.000397199	0.000357085	KCNAB2/ACOT7/NDC1/NAXE/KMO/MDH1/SPR/DBI/RPE/NUP210/BTD/PDHB/SUCLG2/PARP9/MCCC1/COQ2/MCCC2/DHFR/NUDT12/ME1/COQ3/NUP205/NAPRT/FBP1/FPGS/PFKP/PANK1/FOLR1/DGAT2/DLAT/TPI1/FAR2/PFKM/GPD1/NUP107/MTHFD1/IDH2/JMJD8/PEMT/SHMT1/SLC46A1/ACLY/PNPO/ACSF2/FASN/TYMS/CYB5A/GCDH/GPI/PTGIS/PFKL/SLC19A1/SLC25A1/G6PD	54	BP
GO:0009262	deoxyribonucleotide metabolic process	12/1289	29/17913	3.00708e-07	0.000396634	0.000356577	RRM2/DTYMK/NUDT1/NUDT18/RRM1/UNG/NTHL1/DCTPP1/SHMT1/TYMS/SAMHD1/ADA	12	BP
GO:0009615	response to virus	48/1289	323/17913	1.26323e-06	0.0011108	0.000998618	ISG15/STMN1/IFI6/IFI44/GBP1/IVNS1ABP/IKBKE/AGBL5/IL1B/IFIH1/PARP9/RTP4/SPON2/HERC5/IL15/DDX60/SKP2/F2RL1/SERINC5/IFNGR1/HSPB1/CLU/DDX58/IFIT2/IFIT3/IFIT1/HTRA1/FAM111A/CFL1/UNC93B1/BIRC3/APOBEC1/POLR3B/OAS1/OAS3/OAS2/OASL/IFI27/PML/POLR3K/PYCARD/LGALS9/DHX58/PMAIP1/ZNF175/SAMHD1/APOBEC3G/PIM2	48	BP
GO:0016042	lipid catabolic process	51/1289	300/17913	7.22174e-09	5.71528e-05	5.13807e-05	FUCA1/SMPDL3B/FABP3/SCP2/PLB1/IL1B/ABHD6/ACOX2/PLCH1/EHHADH/BDH2/HADH/FABP2/MGST2/AMACR/GM2A/AIG1/AOAH/AKR1B10/ASAH1/FABP5/FABP4/HINT2/PNPLA7/AKR1C3/LIPA/PLCE1/PDE3B/BSCL2/PLAAT4/PLAAT3/BCO2/PLBD1/LRP1/ACADS/SCARB1/GALC/IVD/ABHD2/DECR2/PLA2G15/SMPD3/ALDH3A2/THRA/ACOX1/PNPLA6/GCDH/CYP4F12/PAFAH1B3/ETFB/MCAT	51	BP
GO:0016324	apical plasma membrane	40/1322	300/18678	8.16995e-05	0.00893239	0.00818308	PLB1/EPCAM/DPP4/IGFBP2/RAB17/SLC6A20/MUC13/SHROOM3/FAT1/ADRB2/GM2A/SLC44A4/SLC29A1/CNKSR3/SLC26A3/PODXL/STC1/SLC1A1/SAPCD2/ABCC2/SPTBN2/TCIRG1/ANO1/FOLR1/AMOTL1/SCNN1A/PFKM/CACNB3/ERBB3/HIP1R/ABCC6/DPEP1/SLC46A1/ERBB2/SLC9A3R1/ATP8B1/CYP4F12/CEACAM5/CEACAM6/SLC19A1	40	CC
GO:0016614	oxidoreductase activity, acting on CH-OH group of donors	26/1271	120/16969	6.76893e-07	0.000199232	0.000182048	PRXL2B/KCNAB2/AKR7A3/AKR7A2/MDH1/SPR/EHHADH/BDH1/BDH2/HADH/ME1/AKR1B10/AKR1C1/AKR1C3/AKR1C4/GPD1/RDH5/ABCC4/L2HGDH/SORD/IDH2/HSD17B2/ALDH3A2/ALDH3A1/FASN/G6PD	26	MF
GO:0016616	oxidoreductase activity, acting on the CH-OH group of donors, NAD or NADP as acceptor	23/1271	108/16969	4.005e-06	0.0010104	0.000923257	PRXL2B/KCNAB2/AKR7A3/AKR7A2/MDH1/SPR/EHHADH/BDH1/BDH2/HADH/ME1/AKR1B10/AKR1C1/AKR1C3/AKR1C4/RDH5/ABCC4/SORD/IDH2/HSD17B2/ALDH3A1/FASN/G6PD	23	MF
GO:0016620	oxidoreductase activity, acting on the aldehyde or oxo group of donors, NAD or NADP as acceptor	13/1271	34/16969	4.59721e-07	0.000162373	0.000148369	PDHB/ALDH7A1/ALDH5A1/AKR1B10/ALDH1A1/AKR1C3/AKR1C4/ALDH18A1/DLAT/FAR2/ALDH2/ALDH3A2/ALDH3A1	13	MF
GO:0016627	oxidoreductase activity, acting on the CH-CH group of donors	13/1271	49/16969	4.51138e-05	0.00751635	0.00686807	DHCR24/BDH2/AKR1C1/AKR1C3/COX15/ACADSB/DHCR7/ACADS/IVD/DECR2/ACOX1/FASN/GCDH	13	MF
GO:0016903	oxidoreductase activity, acting on the aldehyde or oxo group of donors	14/1271	39/16969	4.1388e-07	0.000162373	0.000148369	PDHB/ALDH7A1/ALDH5A1/BCKDHB/AKR1B10/ALDH1A1/AKR1C3/AKR1C4/ALDH18A1/DLAT/FAR2/ALDH2/ALDH3A2/ALDH3A1	14	MF
GO:0016999	antibiotic metabolic process	26/1289	130/17913	1.60355e-06	0.00126905	0.00114088	AKR7A2/UGT1A1/PDHB/SUCLG2/NNT/ALDH5A1/AKR1B10/GNE/ALDH1A1/AKR1C1/AKR1C3/AKR1C4/ABCC2/PRDX3/CAT/DLAT/ALDH2/DUOXA2/IDH2/SULT1A2/SULT1A1/SULT1A3/DPEP1/ACLY/ACO2/MAOB	26	BP
GO:0033218	amide binding	39/1271	266/16969	4.06479e-05	0.00751635	0.00686807	ACOT7/CLSTN1/HSPG2/PPIH/SCP2/DHCR24/GSTM4/TOMM40L/DBI/EPHA4/ITM2C/RAMP1/PPARG/VIPR1/MCCC1/PIK3R1/DHFR/ADRB2/CD74/NMUR2/TAP1/CLU/NPR2/PCSK5/TLR4/PTGES/PANK1/GSTP1/FOLR1/SORL1/LRP1/CABP1/SCARB1/CRIP1/SLC46A1/FASN/TYMS/THOP1/GCDH	39	MF
GO:0043202	lysosomal lumen	18/1322	94/18678	9.14579e-05	0.00893239	0.00818308	ATP13A2/HSPG2/FUCA1/CTSS/MAN2B2/HPSE/VCAN/CD74/GM2A/ASAH1/LIPA/CHID1/CTSD/LUM/GALC/LGMN/IFI30/TCN2	18	CC
GO:0043296	apical junction complex	24/1322	134/18678	2.15182e-05	0.00439329	0.00402475	MXRA8/CGN/EPCAM/SHROOM3/SYNPO/CLDN3/AOC1/EPPK1/DDX58/TJP2/SAPCD2/ANK3/PLEKHA7/AMOTL1/PDZD3/ESAM/PARD6A/JUP/WNK4/TJP3/SH3BP1/DLG3/POF1B/CLDN2	24	CC
GO:0043393	regulation of protein binding	38/1289	217/17913	2.70004e-07	0.000396634	0.000356577	KDM1A/STMN1/PCSK9/SNAPIN/NES/MAPRE3/EPHA4/DAB2/ADRB2/HFE/LFNG/SMARCD3/DAB2IP/DKK1/IFIT2/IFIT1/SPON1/BDNF/ARRB1/SORL1/CDON/DDX11/LRP1/HIP1R/STYX/BMP4/LGALS3/DACT1/B2M/STUB1/PLK1/MAPK3/AURKB/NOG/ID1/APP/PDGFB/PIM2	38	BP
GO:0044242	cellular lipid catabolic process	37/1289	189/17913	1.9627e-08	7.76641e-05	6.98205e-05	FUCA1/SMPDL3B/FABP3/SCP2/ABHD6/ACOX2/EHHADH/BDH2/HADH/FABP2/MGST2/AMACR/GM2A/AIG1/AOAH/AKR1B10/ASAH1/FABP5/FABP4/AKR1C3/BCO2/LRP1/ACADS/SCARB1/GALC/IVD/ABHD2/DECR2/PLA2G15/SMPD3/ALDH3A2/ACOX1/PNPLA6/GCDH/CYP4F12/ETFB/MCAT	37	BP
GO:0044282	small molecule catabolic process	59/1289	404/17913	1.45535e-07	0.000287941	0.000258861	SCP2/DDAH1/KMO/KHK/GLYCTK/ACOX2/MCCC1/EHHADH/BDH1/BDH2/HADH/AMACR/MCCC2/ALDH7A1/ALDH5A1/ENPP4/BCKDHB/AIG1/NUDT1/AKR1B10/NUDT18/RIDA/CEMIP2/ALDH1A1/ENTPD8/PFKP/AKR1C3/ACADSB/CARNS1/TPI1/APOBEC1/PFKM/ALDH2/ACADS/SCARB1/IVD/SORD/DECR2/CRYM/SULT1A2/SULT1A1/SULT1A3/PLA2G15/SHMT1/ALDH3A2/ACOX1/ENOSF1/GCDH/CYP4F12/GPI/FUT2/BCAT2/ETFB/ADA/PFKL/GCAT/APOBEC3C/APOBEC3G/MCAT	59	BP
GO:0045177	apical part of cell	53/1322	365/18678	4.5495e-07	0.000399901	0.000366354	PLB1/DYNC2LI1/EPCAM/EDAR/DPP4/IGFBP2/RAB17/SLC6A20/MUC13/SHROOM3/FAT1/ADRB2/GM2A/HFE/SLC44A4/SLC29A1/MYO6/CNKSR3/SNX10/SLC26A3/PODXL/STC1/PLAT/SLC1A1/SAPCD2/ABCC2/SPTBN2/TCIRG1/ANO1/FOLR1/AMOTL1/PDZD3/SCNN1A/PFKM/CACNB3/ERBB3/LRP1/HIP1R/LGMN/DUOXA2/ABCC6/DPEP1/SLC46A1/ERBB2/SLC9A3R1/ATP8B1/REEP6/CYP4F12/CEACAM5/CEACAM6/C5AR1/APP/SLC19A1	53	CC
GO:0048037	cofactor binding	80/1271	438/16969	5.52605e-14	9.759e-11	8.9173e-11	ACOT7/KDM1A/SCP2/DHCR24/GSTM4/FMO5/PARP1/KMO/XDH/MDH1/SPR/DBI/CYP27C1/ACOX2/TXNRD3/MCCC1/BDH2/HADH/NNT/DHFR/PAM/PRIM2/ME1/DDC/CYP3A7/AOC1/ALDH1A1/PTGES/DNA2/PANK1/COX15/ACADSB/UROS/CAT/GSTP1/NDUFS8/DHCR7/DDX11/GPD1/TXNRD1/MMAB/ALDH2/ACADS/NUBPL/SPTLC2/IVD/SORD/IDH2/NTHL1/CRYM/CYB5B/LDHD/SHMT1/CISD3/ACLY/PNPO/BRIP1/ACOX1/SIRT7/FASN/OGFOD3/TYMS/FECH/CYB5A/CD320/GCDH/ILVBL/CYP4F12/CYP2B6/PRMT1/POLD1…	80	MF
GO:0050662	coenzyme binding	49/1271	257/16969	1.01225e-09	8.93817e-07	8.16726e-07	ACOT7/KDM1A/SCP2/DHCR24/FMO5/PARP1/KMO/XDH/MDH1/SPR/DBI/ACOX2/TXNRD3/MCCC1/BDH2/HADH/NNT/DHFR/PAM/ME1/DDC/ALDH1A1/PANK1/ACADSB/CAT/DHCR7/GPD1/TXNRD1/ALDH2/ACADS/SPTLC2/IVD/SORD/IDH2/CRYM/LDHD/SHMT1/PNPO/ACOX1/SIRT7/FASN/OGFOD3/GCDH/ILVBL/PRMT1/SPTLC3/GCAT/MAOB/G6PD	49	MF
GO:0071466	cellular response to xenobiotic stimulus	31/1289	164/17913	6.09447e-07	0.000602896	0.000542007	AKR7L/AKR7A3/AKR7A2/GSTM4/EPHX1/SMYD3/UGT1A1/NR1I2/CCNA2/MGST2/CMBL/CYP3A7/AOC1/EPHX2/FBXO32/ASS1/AKR1C1/ABCC2/GSTP1/GJB2/SULT1A2/SULT1A1/SULT1A3/CYB5B/DPEP1/ALDH3A1/STAT5A/CYP2B6/GGT1/CHEK2/PDGFB	31	BP
GO:0072341	modified amino acid binding	19/1271	65/16969	1.5973e-07	9.40276e-05	8.59179e-05	GSTM4/ANXA9/CAVIN2/DHFR/SCIN/GSDMD/PTGES/GSTP1/FOLR1/SYTL2/GRAMD1B/SCARB1/THBS1/MFGE8/DPEP1/SLC46A1/FASN/TYMS/JPH2	19	MF
GO:1901293	nucleoside phosphate biosynthetic process	55/1289	365/17913	1.35494e-07	0.000287941	0.000258861	ACOT7/NDC1/AMPD2/NAXE/PARP1/KMO/RRM2/DTYMK/NUP210/PDHB/PARP9/CDS1/PAPSS1/NUDT12/ME1/NUP205/NAPRT/AK3/NPR2/FBP1/ENTPD8/PFKP/PAPSS2/PANK1/LHPP/RRM1/DLAT/PDZD3/TPI1/PFKM/ADCY6/GPD1/NUP107/MTHFD1/AK7/IDH2/NME4/JMJD8/FCSK/PFAS/SHMT1/ACLY/NME1/TK1/FASN/TYMS/ATP5F1D/GCDH/GPI/ADA/PTGIS/AGPAT3/PFKL/SLC25A1/PRPS2	55	BP

## Sheet: LowExp.KEGG.Top10
Exosomal DNAJB11 promotes the development of pancreatic cancer by modulating EGFR/MAPK pathway
Peng Liu1, Fuqiang Zu1, Hui Chen1,Xiaoli Yin2,*, Xiaodong Tan1,*
1 Department of general surgery, Shengjing Hospital, China Medical University, Shenyang 110004, China
2 Department of Radiology, Shengjing Hospital of China Medical University, Shenyang 110004, China
*Corresponding Author: Xiaodong Tan, 1st Department of general surgery, Shengjing Hospital, China Medical University, Shenyang 110004, China. E-mail:tanxdcmu@163.com.
	Xiaoli Yin: Department of Radiology, Shengjing Hospital of China Medical University, Shenyang 110004, China, E-mail: yinxl057728@163.com.
	These authors have contributed equally to this work.
Title: KEGG analyses of top 10 downpregulated DEGs.
ID	Description	GeneRatio	BgRatio	pvalue	p.adjust	qvalue	geneID	Count	HtmlUrl	geneSymbol
hsa00051	Fructose and mannose metabolism	11/230	33/1716	0.00253998	0.215899	0.200525	3795/57016/2203/5214/7167/5213/6652/4351/197258/55556/5211	11	https://www.kegg.jp/kegg-bin/show_pathway?hsa00051/3795/57016/2203/5214/7167/5213/6652/4351/197258/55556/5211	KHK/AKR1B10/FBP1/PFKP/TPI1/PFKM/SORD/MPI/FCSK/ENOSF1/PFKL
hsa00030	Pentose phosphate pathway	9/230	30/1716	0.0132757	0.348507	0.323691	6120/132158/2203/5214/5213/2821/5211/5634/2539	9	https://www.kegg.jp/kegg-bin/show_pathway?hsa00030/6120/132158/2203/5214/5213/2821/5211/5634/2539	RPE/GLYCTK/FBP1/PFKP/PFKM/GPI/PFKL/PRPS2/G6PD
hsa00380	Tryptophan metabolism	11/230	42/1716	0.0185851	0.348507	0.323691	8564/1962/3033/501/1644/26/847/217/224/2639/4129	11	https://www.kegg.jp/kegg-bin/show_pathway?hsa00380/8564/1962/3033/501/1644/26/847/217/224/2639/4129	KMO/EHHADH/HADH/ALDH7A1/DDC/AOC1/CAT/ALDH2/ALDH3A2/GCDH/MAOB
hsa00340	Histidine metabolism	7/230	22/1716	0.0203326	0.348507	0.323691	501/26/57571/217/224/218/4129	7	https://www.kegg.jp/kegg-bin/show_pathway?hsa00340/501/26/57571/217/224/218/4129	ALDH7A1/AOC1/CARNS1/ALDH2/ALDH3A2/ALDH3A1/MAOB
hsa00280	Valine, leucine and isoleucine degradation	12/230	48/1716	0.0205004	0.348507	0.323691	56922/1962/3033/64087/501/594/36/217/35/3712/224/587	12	https://www.kegg.jp/kegg-bin/show_pathway?hsa00280/56922/1962/3033/64087/501/594/36/217/35/3712/224/587	MCCC1/EHHADH/HADH/MCCC2/ALDH7A1/BCKDHB/ACADSB/ALDH2/ACADS/IVD/ALDH3A2/BCAT2
hsa01200	Carbon metabolism	23/230	117/1716	0.0320003	0.407651	0.378623	4190/6120/132158/5162/8801/1962/4199/5723/2203/5214/847/1737/7167/5213/35/3418/6470/51/2821/5211/50/5634/2539	23	https://www.kegg.jp/kegg-bin/show_pathway?hsa01200/4190/6120/132158/5162/8801/1962/4199/5723/2203/5214/847/1737/7167/5213/35/3418/6470/51/2821/5211/50/5634/2539	MDH1/RPE/GLYCTK/PDHB/SUCLG2/EHHADH/ME1/PSPH/FBP1/PFKP/CAT/DLAT/TPI1/PFKM/ACADS/IDH2/SHMT1/ACOX1/GPI/PFKL/ACO2/PRPS2/G6PD
hsa00920	Sulfur metabolism	4/230	10/1716	0.0341913	0.407651	0.378623	8991/9061/9060/6821	4	https://www.kegg.jp/kegg-bin/show_pathway?hsa00920/8991/9061/9060/6821	SELENBP1/PAPSS1/PAPSS2/SUOX
hsa00410	beta-Alanine metabolism	8/230	30/1716	0.0383671	0.407651	0.378623	1962/501/57571/217/35/224/218/51	8	https://www.kegg.jp/kegg-bin/show_pathway?hsa00410/1962/501/57571/217/35/224/218/51	EHHADH/ALDH7A1/CARNS1/ALDH2/ACADS/ALDH3A2/ALDH3A1/ACOX1
hsa00860	Porphyrin and chlorophyll metabolism	10/230	42/1716	0.0453411	0.417374	0.387654	54575/54658/210/1355/7390/3145/326625/2235/3162/9843	10	https://www.kegg.jp/kegg-bin/show_pathway?hsa00860/54575/54658/210/1355/7390/3145/326625/2235/3162/9843	UGT1A10/UGT1A1/ALAD/COX15/UROS/HMBS/MMAB/FECH/HMOX1/HEPH
hsa00790	Folate biosynthesis	7/230	26/1716	0.0491028	0.417374	0.387654	6697/250/251/1719/57016/2356/8644	7	https://www.kegg.jp/kegg-bin/show_pathway?hsa00790/6697/250/251/1719/57016/2356/8644	SPR/ALPP/ALPG/DHFR/AKR1B10/FPGS/AKR1C3

## Sheet: GSEA upregulate in NC
Exosomal DNAJB11 promotes the development of pancreatic cancer by modulating EGFR/MAPK pathway
Peng Liu1, Fuqiang Zu1, Hui Chen1,Xiaoli Yin2,*, Xiaodong Tan1,*
1 Department of general surgery, Shengjing Hospital, China Medical University, Shenyang 110004, China
2 Department of Radiology, Shengjing Hospital of China Medical University, Shenyang 110004, China
*Corresponding Author: Xiaodong Tan, 1st Department of general surgery, Shengjing Hospital, China Medical University, Shenyang 110004, China. E-mail:tanxdcmu@163.com.
	Xiaoli Yin: Department of Radiology, Shengjing Hospital of China Medical University, Shenyang 110004, China, E-mail: yinxl057728@163.com.
	These authors have contributed equally to this work.
Title: GSEA analysis of upregulate in NC group
NAME	GS<br> follow link to MSigDB	GS DETAILS	SIZE	ES	NES	NOM p-val	FDR q-val	FWER p-val	RANK AT MAX	LEADING EDGE
HALLMARK_INTERFERON_ALPHA_RESPONSE	HALLMARK_INTERFERON_ALPHA_RESPONSE	Details ...	92	-0.62983	-2.21192	0	0	0	4214	tags=54%, list=17%, signal=65%
HALLMARK_E2F_TARGETS	HALLMARK_E2F_TARGETS	Details ...	194	-0.547593	-2.13765	0	0	0	3200	tags=36%, list=13%, signal=41%
HALLMARK_COAGULATION	HALLMARK_COAGULATION	Details ...	112	-0.587267	-2.10736	0	0	0	2973	tags=37%, list=12%, signal=41%
HALLMARK_ESTROGEN_RESPONSE_LATE	HALLMARK_ESTROGEN_RESPONSE_LATE	Details ...	181	-0.516616	-2.00184	0	0	0	4315	tags=41%, list=17%, signal=49%
HALLMARK_ESTROGEN_RESPONSE_EARLY	HALLMARK_ESTROGEN_RESPONSE_EARLY	Details ...	183	-0.517611	-1.98984	0	0	0	3155	tags=32%, list=13%, signal=37%
HALLMARK_INTERFERON_GAMMA_RESPONSE	HALLMARK_INTERFERON_GAMMA_RESPONSE	Details ...	181	-0.512162	-1.96312	0	0	0	2821	tags=33%, list=11%, signal=37%
HALLMARK_ADIPOGENESIS	HALLMARK_ADIPOGENESIS	Details ...	179	-0.509392	-1.94823	0	0	0	4314	tags=40%, list=17%, signal=48%
HALLMARK_GLYCOLYSIS	HALLMARK_GLYCOLYSIS	Details ...	188	-0.474151	-1.8353	0	0.000561705	0.004	4445	tags=39%, list=18%, signal=48%
HALLMARK_PEROXISOME	HALLMARK_PEROXISOME	Details ...	96	-0.507591	-1.79568	0	0.000867461	0.007	4692	tags=39%, list=19%, signal=47%
HALLMARK_OXIDATIVE_PHOSPHORYLATION	HALLMARK_OXIDATIVE_PHOSPHORYLATION	Details ...	182	-0.458092	-1.75447	0	0.00148423	0.013	7152	tags=52%, list=29%, signal=73%
HALLMARK_KRAS_SIGNALING_DN	HALLMARK_KRAS_SIGNALING_DN	Details ...	135	-0.468933	-1.74607	0	0.00154488	0.015	4326	tags=30%, list=17%, signal=36%
HALLMARK_XENOBIOTIC_METABOLISM	HALLMARK_XENOBIOTIC_METABOLISM	Details ...	173	-0.453423	-1.7245	0	0.0020536	0.021	3727	tags=31%, list=15%, signal=36%
HALLMARK_BILE_ACID_METABOLISM	HALLMARK_BILE_ACID_METABOLISM	Details ...	98	-0.469298	-1.66169	0.00273224	0.00461457	0.051	4717	tags=39%, list=19%, signal=48%
HALLMARK_G2M_CHECKPOINT	HALLMARK_G2M_CHECKPOINT	Details ...	188	-0.424923	-1.65768	0	0.00455369	0.054	4936	tags=36%, list=20%, signal=45%
HALLMARK_FATTY_ACID_METABOLISM	HALLMARK_FATTY_ACID_METABOLISM	Details ...	146	-0.437181	-1.63273	0.00128535	0.00540801	0.068	4760	tags=40%, list=19%, signal=50%
HALLMARK_MITOTIC_SPINDLE	HALLMARK_MITOTIC_SPINDLE	Details ...	197	-0.407981	-1.57902	0.00123609	0.00955909	0.125	4507	tags=31%, list=18%, signal=38%
HALLMARK_APICAL_JUNCTION	HALLMARK_APICAL_JUNCTION	Details ...	176	-0.386387	-1.48683	0.00374065	0.0269032	0.338	4200	tags=30%, list=17%, signal=36%
HALLMARK_COMPLEMENT	HALLMARK_COMPLEMENT	Details ...	169	-0.387435	-1.46874	0.00970874	0.0309594	0.382	3026	tags=22%, list=12%, signal=25%
HALLMARK_IL2_STAT5_SIGNALING	HALLMARK_IL2_STAT5_SIGNALING	Details ...	175	-0.376524	-1.45567	0.00625782	0.0333672	0.431	3225	tags=27%, list=13%, signal=31%
HALLMARK_KRAS_SIGNALING_UP	HALLMARK_KRAS_SIGNALING_UP	Details ...	166	-0.384251	-1.44743	0.00752823	0.0345884	0.463	3969	tags=28%, list=16%, signal=33%
HALLMARK_MYOGENESIS	HALLMARK_MYOGENESIS		167	-0.377313	-1.43427	0.00997506	0.0378872	0.518	4708	tags=29%, list=19%, signal=35%
HALLMARK_APOPTOSIS	HALLMARK_APOPTOSIS		146	-0.377967	-1.41837	0.0250329	0.0427768	0.574	2780	tags=23%, list=11%, signal=26%
HALLMARK_MYC_TARGETS_V2	HALLMARK_MYC_TARGETS_V2		58	-0.434471	-1.41419	0.0427099	0.0424576	0.585	4062	tags=29%, list=16%, signal=35%
HALLMARK_ANGIOGENESIS	HALLMARK_ANGIOGENESIS		27	-0.491412	-1.39207	0.0704918	0.0509308	0.66	1898	tags=33%, list=8%, signal=36%
HALLMARK_APICAL_SURFACE	HALLMARK_APICAL_SURFACE		38	-0.449968	-1.34665	0.0798771	0.0744325	0.803	4524	tags=34%, list=18%, signal=42%
HALLMARK_MTORC1_SIGNALING	HALLMARK_MTORC1_SIGNALING		191	-0.338082	-1.31375	0.0410959	0.0959757	0.907	2973	tags=23%, list=12%, signal=25%
HALLMARK_EPITHELIAL_MESENCHYMAL_TRANSITION	HALLMARK_EPITHELIAL_MESENCHYMAL_TRANSITION		172	-0.334526	-1.28199	0.0455696	0.122449	0.956	4133	tags=30%, list=17%, signal=35%
HALLMARK_ALLOGRAFT_REJECTION	HALLMARK_ALLOGRAFT_REJECTION		155	-0.335296	-1.25767	0.0775194	0.143025	0.974	3288	tags=21%, list=13%, signal=24%
HALLMARK_HEME_METABOLISM	HALLMARK_HEME_METABOLISM		173	-0.324908	-1.24489	0.0836408	0.152406	0.982	4425	tags=24%, list=18%, signal=29%
HALLMARK_UV_RESPONSE_UP	HALLMARK_UV_RESPONSE_UP		143	-0.32784	-1.23371	0.0959596	0.162769	0.99	4725	tags=27%, list=19%, signal=33%
HALLMARK_NOTCH_SIGNALING	HALLMARK_NOTCH_SIGNALING		29	-0.423027	-1.21911	0.210697	0.176187	0.995	3621	tags=21%, list=15%, signal=24%
HALLMARK_CHOLESTEROL_HOMEOSTASIS	HALLMARK_CHOLESTEROL_HOMEOSTASIS		69	-0.362648	-1.21744	0.157738	0.172785	0.995	3248	tags=29%, list=13%, signal=33%
HALLMARK_INFLAMMATORY_RESPONSE	HALLMARK_INFLAMMATORY_RESPONSE		163	-0.319972	-1.21656	0.100613	0.168715	0.995	2926	tags=20%, list=12%, signal=22%
HALLMARK_PANCREAS_BETA_CELLS	HALLMARK_PANCREAS_BETA_CELLS		25	-0.412083	-1.17147	0.253247	0.224536	1	3186	tags=20%, list=13%, signal=23%
HALLMARK_IL6_JAK_STAT3_SIGNALING	HALLMARK_IL6_JAK_STAT3_SIGNALING		73	-0.338808	-1.14986	0.229787	0.250978	1	3430	tags=25%, list=14%, signal=29%
HALLMARK_P53_PATHWAY	HALLMARK_P53_PATHWAY		186	-0.289529	-1.11738	0.241126	0.298584	1	4831	tags=32%, list=20%, signal=39%
HALLMARK_REACTIVE_OXIGEN_SPECIES_PATHWAY	HALLMARK_REACTIVE_OXIGEN_SPECIES_PATHWAY		45	-0.340503	-1.08102	0.334862	0.359373	1	5858	tags=40%, list=24%, signal=52%
HALLMARK_DNA_REPAIR	HALLMARK_DNA_REPAIR		141	-0.288678	-1.07334	0.313648	0.36467	1	4942	tags=30%, list=20%, signal=37%
HALLMARK_UV_RESPONSE_DN	HALLMARK_UV_RESPONSE_DN		133	-0.281493	-1.04641	0.364221	0.410612	1	3407	tags=23%, list=14%, signal=26%
HALLMARK_TGF_BETA_SIGNALING	HALLMARK_TGF_BETA_SIGNALING		54	-0.301772	-0.994977	0.452915	0.508517	1	4032	tags=26%, list=16%, signal=31%
HALLMARK_MYC_TARGETS_V1	HALLMARK_MYC_TARGETS_V1		193	-0.238345	-0.925373	0.64684	0.652533	1	5090	tags=25%, list=21%, signal=31%
HALLMARK_SPERMATOGENESIS	HALLMARK_SPERMATOGENESIS		95	-0.247883	-0.887006	0.687845	0.720419	1	6178	tags=28%, list=25%, signal=38%
HALLMARK_PROTEIN_SECRETION	HALLMARK_PROTEIN_SECRETION		93	-0.194333	-0.689534	0.973757	0.975542	1	6027	tags=27%, list=24%, signal=35%

## Sheet: GSEA downregulate in shDNAJB11
Exosomal DNAJB11 promotes the development of pancreatic cancer by modulating EGFR/MAPK pathway
Peng Liu1, Fuqiang Zu1, Hui Chen1,Xiaoli Yin2,*, Xiaodong Tan1,*
1 Department of general surgery, Shengjing Hospital, China Medical University, Shenyang 110004, China
2 Department of Radiology, Shengjing Hospital of China Medical University, Shenyang 110004, China
*Corresponding Author: Xiaodong Tan, 1st Department of general surgery, Shengjing Hospital, China Medical University, Shenyang 110004, China. E-mail:tanxdcmu@163.com.
	Xiaoli Yin: Department of Radiology, Shengjing Hospital of China Medical University, Shenyang 110004, China, E-mail: yinxl057728@163.com.
	These authors have contributed equally to this work.
Title: GSEA analysis of downregulate in shDNAJB11 group
NAME	GS<br> follow link to MSigDB	GS DETAILS	SIZE	ES	NES	NOM p-val	FDR q-val	FWER p-val	RANK AT MAX	LEADING EDGE
HALLMARK_TNFA_SIGNALING_VIA_NFKB	HALLMARK_TNFA_SIGNALING_VIA_NFKB	Details ...	190	0.532399	2.39039	0	0	0	2802	tags=44%, list=11%, signal=49%
HALLMARK_UNFOLDED_PROTEIN_RESPONSE	HALLMARK_UNFOLDED_PROTEIN_RESPONSE	Details ...	106	0.517157	2.13545	0	0	0	5056	tags=51%, list=20%, signal=64%
HALLMARK_HYPOXIA	HALLMARK_HYPOXIA	Details ...	181	0.28952	1.28761	0.0107527	0.125861	0.489	3435	tags=28%, list=14%, signal=32%
HALLMARK_ANDROGEN_RESPONSE	HALLMARK_ANDROGEN_RESPONSE	Details ...	94	0.301151	1.22025	0.120623	0.163349	0.676	2591	tags=27%, list=10%, signal=30%
HALLMARK_HEDGEHOG_SIGNALING	HALLMARK_HEDGEHOG_SIGNALING	Details ...	31	0.359938	1.16377	0.216138	0.206117	0.836	1665	tags=19%, list=7%, signal=21%
HALLMARK_WNT_BETA_CATENIN_SIGNALING	HALLMARK_WNT_BETA_CATENIN_SIGNALING	Details ...	41	0.268581	0.931347	0.60479	0.748646	1	3051	tags=20%, list=12%, signal=22%
HALLMARK_PI3K_AKT_MTOR_SIGNALING	HALLMARK_PI3K_AKT_MTOR_SIGNALING	Details ...	96	0.224193	0.914499	0.669118	0.687733	1	4771	tags=25%, list=19%, signal=31%
