# Supplementary material for: Exosomal DNAJB11 promotes the development of pancreatic cancer by modulating the EGFR/MAPK pathway
Source: Cell Mol Biol Lett. 2022 Oct 8;27:87. doi: 10.1186/s11658-022-00390-0 (PMC9548179; doi:10.1186/s11658-022-00390-0)
Supplement: Supplementary file 5 — Additional file 5: Table S5. The results of the Seahorse assay. [file 11658_2022_390_MOESM5_ESM.xlsx]

## Sheet: Value
Exosomal DNAJB11 promotes the development of pancreatic cancer by modulating EGFR/MAPK pathway
Peng Liu1, Fuqiang Zu1, Hui Chen1,Xiaoli Yin2,*, Xiaodong Tan1,*
1 Department of general surgery, Shengjing Hospital, China Medical University, Shenyang 110004, China
2 Department of Radiology, Shengjing Hospital of China Medical University, Shenyang 110004, China
*Corresponding Author: Xiaodong Tan, 1st Department of general surgery, Shengjing Hospital, China Medical University, Shenyang 110004, China. E-mail:tanxdcmu@163.com.
	Xiaoli Yin: Department of Radiology, Shengjing Hospital of China Medical University, Shenyang 110004, China, E-mail: yinxl057728@163.com.
	These authors have contributed equally to this work.
Title: The results of the Seahorse assay.
OCR (pmol/min):
Time	Group Name: control						Group Name: shDNAJB11
	1	2	3	4	5		1	2	3	4	5
1.33501	94.8699	109.553	101.062	103.616	111.416		110.204	103.996	116.417	105.501	101.469
7.87992	87.8492	103.013	92.4152	98.6301	104.214		96.1622	91.0331	103.544	95.4463	90.9842
14.422	80.5957	100.035	88.9304	90.5014	101.891		90.3428	86.6058	96.8771	91.1145	85.1013
21.0599	63.066	82.6307	66.6638	65.6598	77.8852		85.5261	88.7384	95.2786	86.6617	83.2606		OCR Data
27.5689	61.9428	82.5567	65.1786	67.0441	76.2164		80.6574	88.9112	92.1488	86.1181	82.1223		ECAR Data
34.099	60.6699	82.3977	65.1767	66.1793	75.3086		86.9335	87.8735	93.3469	73.754	81.2293
40.7396	33.4638	39.3536	25.3714	30.4926	31.5429		56.341	56.4761	65.4601	52.1276	60.1701
47.2888	33.8685	37.6908	25.4433	33.2162	30.0781		52.3929	55.7851	64.7662	54.0506	61.5923
53.8535	34.0828	37.9257	27.3832	36.7483	28.9497		52.7897	54.6663	68.2591	57.9961	60.9289
60.5022	32.4069	35.184	24.8307	39.5383	27.5422		45.0892	43.1476	49.1516	38.3191	40.9271
67.0634	30.6291	34.8178	23.699	38.2328	26.5168		44.5092	42.8037	47.9127	41.7015	39.8655
73.626	31.8395	34.1119	22.8397	38.194	27.1642		41.2803	40.6773	47.9593	37.4835	40.7743
ECAR (mpH/min):
Time	Group Name: control						Group Name: shDNAJB11
	1	2	3	4	5		1	2	3	4	5
1.33501	15.5993	46.4847	12.2935	13.7751	17.2612		13.3046	11.7499	14.6197	13.5506	11.4233
7.87992	13.7782	40.8401	10.233	11.6016	14.347		12.2125	8.51953	12.7618	11.2626	9.3693
14.422	13.0158	39.1762	9.69787	11.1662	13.7417		11.2214	7.64851	12.0123	10.5299	8.91573
21.0599	49.9323	60.4747	43.7201	48.3251	50.2483		35.3048	12.0826	38.8414	33.2147	27.0918
27.5689	50.9617	60.3606	44.9338	48.8765	51.0325		35.8266	13.6245	40.4384	35.8325	28.7818
34.099	52.3191	61.0339	46.4368	50.2625	52.3867		35.1211	14.7599	40.2292	37.7465	29.1356
40.7396	74.4936	84.3484	67.7202	76.3789	76.8797		55.1342	13.3473	60.874	55.488	43.5987
47.2888	77.8212	91.9031	71.6754	79.7053	83.1244		57.529	15.0249	62.9277	58.9027	45.8636
53.8535	77.5599	91.9303	71.2545	80.4938	82.7748		56.8641	14.6391	62.2435	56.1142	45.3454
60.5022	15.2138	19.9476	13.5543	14.5838	16.5659		12.451	9.53379	12.7345	13.9823	9.96571
67.0634	9.97988	12.6143	8.58378	8.61893	10.2389		8.61787	8.92967	8.87306	9.65561	6.78372
73.626	8.49329	10.3702	7.42174	7.12671	8.51272		7.74559	9.07292	7.35703	9.03495	6.17654

## Sheet: statistical analysis
Exosomal DNAJB11 promotes the development of pancreatic cancer by modulating EGFR/MAPK pathway
Peng Liu1, Fuqiang Zu1, Hui Chen1,Xiaoli Yin2,*, Xiaodong Tan1,*
1 Department of general surgery, Shengjing Hospital, China Medical University, Shenyang 110004, China
2 Department of Radiology, Shengjing Hospital of China Medical University, Shenyang 110004, China
*Corresponding Author: Xiaodong Tan, 1st Department of general surgery, Shengjing Hospital, China Medical University, Shenyang 110004, China. E-mail:tanxdcmu@163.com.
	Xiaoli Yin: Department of Radiology, Shengjing Hospital of China Medical University, Shenyang 110004, China, E-mail: yinxl057728@163.com.
	These authors have contributed equally to this work.
Title: The results of the Seahorse assay.
		control		shDNAJB11
	Parameter	ECAR	St Dev	ECAR	St Dev
	Non-Glycolytic Acidification	11.9054	1.828	10.6699	1.31695
	Glycolysis	38.4459	1.1707	24.8883	3.61811
	Glycolytic Capacity	66.1762	3.43379	45.6359	6.09088
	Glycolytic Reserve	27.7303	2.77791	20.7476	2.76204
	Glycolytic Reserve %	1.72107	0.0656392	1.83666	0.0703138
	ECAR Results				Standard Deviation				Standard Error				OCR Results				Standard Deviation
	Time (min)	control	shDNAJB11	Time (min)	control	shDNAJB11	Time (min)	control	shDNAJB11	Time (min)	control	shDNAJB11	Time (min)	control	shDNAJB11	Time (min)	control	shDNAJB11
	1.33501	14.7323	13.2245	1.33501	2.1611	1.32962	1.33501	1.08055	0.66481	1.33501	102.741	108.398	1.33501	6.85086	6.42836	1.33501	3.42543	3.21418
	7.87992	12.4899	11.4016	7.87992	1.91408	1.48967	7.87992	0.957038	0.744836	7.87992	95.7771	96.5341	7.87992	7.15255	5.20447	7.87992	3.57627	2.60224
	14.422	11.9054	10.6699	14.422	1.828	1.31695	14.422	0.914	0.658477	14.422	90.4796	90.8589	14.422	8.76175	4.82011	14.422	4.38088	2.41005
	21.0599	48.0565	33.6132	21.0599	3.01102	4.92895	21.0599	1.50551	2.46447	21.0599	68.3187	87.6817	21.0599	6.55529	5.25818	21.0599	3.27765	2.62909
	27.5689	48.9511	35.2198	27.5689	2.85887	4.81058	27.5689	1.42943	2.40529	27.5689	67.5955	85.2616	27.5689	6.1215	5.13877	27.5689	3.06075	2.56938
	34.099	50.3513	35.5581	34.099	2.78964	4.76263	34.099	1.39482	2.38132	34.099	66.8336	83.8159	34.099	6.13704	8.33651	34.099	3.06852	4.16825
	40.7396	73.8681	53.7737	40.7396	4.2254	7.27405	40.7396	2.1127	3.63702	40.7396	30.2177	58.5247	40.7396	3.45715	5.67155	40.7396	1.72857	2.83577
	47.2888	78.0816	56.3057	47.2888	4.80186	7.32869	47.2888	2.40093	3.66435	47.2888	30.6515	58.2005	47.2888	3.84626	5.93191	47.2888	1.92313	2.96596
	53.8535	78.0207	55.1418	53.8535	4.99039	7.07851	53.8535	2.49519	3.53925	53.8535	31.791	59.9935	53.8535	4.37146	6.45702	53.8535	2.18573	3.22851
	60.5022	14.9795	12.2834	60.5022	1.25952	1.68222	60.5022	0.629759	0.841108	60.5022	31.0795	43.3717	60.5022	6.4517	4.75612	60.5022	3.22585	2.37806
	67.0634	9.35536	8.48257	67.0634	0.877166	1.21558	67.0634	0.438583	0.60779	67.0634	29.7694	43.4972	67.0634	6.31921	3.50877	67.0634	3.1596	1.75438
	73.626	7.88862	7.57853	73.626	0.719632	1.17809	73.626	0.359816	0.589047	73.626	30.0093	41.8743	73.626	6.57869	4.39199	73.626	3.28935	2.19599
