# Supplementary material for: Exosomal DNAJB11 promotes the development of pancreatic cancer by modulating the EGFR/MAPK pathway
Source: Cell Mol Biol Lett. 2022 Oct 8;27:87. doi: 10.1186/s11658-022-00390-0 (PMC9548179; doi:10.1186/s11658-022-00390-0)
Supplement: Supplementary file 7 — Additional file 7: Table S7. Enrichment analysis of proteins identified in CoIP-seq. [file 11658_2022_390_MOESM7_ESM.xlsx]

## Sheet: Subcellular location
Exosomal DNAJB11 promotes the development of pancreatic cancer by modulating EGFR/MAPK pathway
Peng Liu1, Fuqiang Zu1, Hui Chen1,Xiaoli Yin2,*, Xiaodong Tan1,*
1 Department of general surgery, Shengjing Hospital, China Medical University, Shenyang 110004, China
2 Department of Radiology, Shengjing Hospital of China Medical University, Shenyang 110004, China
*Corresponding Author: Xiaodong Tan, 1st Department of general surgery, Shengjing Hospital, China Medical University, Shenyang 110004, China. E-mail:tanxdcmu@163.com.
	Xiaoli Yin: Department of Radiology, Shengjing Hospital of China Medical University, Shenyang 110004, China, E-mail: yinxl057728@163.com.
	These authors have contributed equally to this work.
Title: Subcellular location analysis of proteins identified in CoIP-seq
Subcellular location	Protein counts	Proteins
plas	6	sp|Q8NFJ5|RAI3_HUMAN,sp|P26006|ITA3_HUMAN,sp|P02786|TFR1_HUMAN,sp|P06756|ITAV_HUMAN,tr|H7C3F9|H7C3F9_HUMAN,sp|P63010|AP2B1_HUMAN
mito	21	sp|P05386|RLA1_HUMAN,sp|P62829|RL23_HUMAN,sp|P25705|ATPA_HUMAN,sp|P49411|EFTU_HUMAN,sp|P62701|RS4X_HUMAN,sp|P09327|VILI_HUMAN,tr|F8W727|F8W727_HUMAN,sp|Q9ULV4|COR1C_HUMAN,tr|H7C422|H7C422_HUMAN,sp|Q8N3E9|PLCD3_HUMAN,tr|Q5VVC8|Q5VVC8_HUMAN,sp|P05141|ADT2_HUMAN,sp|P38646|GRP75_HUMAN,tr|F8VZY9|F8VZY9_HUMAN,sp|O14950|ML12B_HUMAN,sp|P36542|ATPG_HUMAN,sp|Q9H329|E41LB_HUMAN,sp|P08727|K1C19_HUMAN,tr|A0A0…
cysk	5	sp|Q562R1|ACTBL_HUMAN,sp|P07355|ANXA2_HUMAN,sp|P60709|ACTB_HUMAN,sp|P63261|ACTG_HUMAN,sp|P62736|ACTA_HUMAN
cyto_plas	1	tr|F8VU65|F8VU65_HUMAN
cyto	75	sp|P62753|RS6_HUMAN,sp|P09496|CLCA_HUMAN,tr|E9PDF6|E9PDF6_HUMAN,sp|P62829|RL23_HUMAN,sp|P07437|TBB5_HUMAN,sp|P62701|RS4X_HUMAN,tr|A0A087X0X3|A0A087X0X3_HUMAN,sp|P08238|HS90B_HUMAN,tr|A8MUD9|A8MUD9_HUMAN,sp|O94973|AP2A2_HUMAN,sp|P62081|RS7_HUMAN,tr|K7ERI7|K7ERI7_HUMAN,sp|P35579|MYH9_HUMAN,tr|H7BYY1|H7BYY1_HUMAN,tr|A0A087WWU8|A0A087WWU8_HUMAN,tr|G8JLA2|G8JLA2_HUMAN,sp|O43707|ACTN4_HUMAN,tr|A0A0D9SG…
E.R._golg	2	sp|P14625|ENPL_HUMAN,sp|P06396|GELS_HUMAN
E.R.	4	sp|P05187|PPB1_HUMAN,sp|P06396|GELS_HUMAN,sp|P11021|BIP_HUMAN,sp|P14625|ENPL_HUMAN
cyto_mito	4	sp|P49411|EFTU_HUMAN,sp|P25705|ATPA_HUMAN,sp|P09327|VILI_HUMAN,sp|P38646|GRP75_HUMAN
pero	2	tr|A0A0A0MS08|A0A0A0MS08_HUMAN,sp|P21589|5NTD_HUMAN
extr_plas	4	sp|P26006|ITA3_HUMAN,sp|P00533|EGFR_HUMAN,tr|H7BY55|H7BY55_HUMAN,sp|Q9P2B2|FPRP_HUMAN
extr	17	tr|E9PNW4|E9PNW4_HUMAN,tr|F6UT28|F6UT28_HUMAN,sp|P10124|SRGN_HUMAN,tr|E5RHW4|E5RHW4_HUMAN,sp|P28799|GRN_HUMAN,tr|H7BY55|H7BY55_HUMAN,sp|Q9HCN8|SDF2L_HUMAN,sp|O95497|VNN1_HUMAN,tr|F8VYE8|F8VYE8_HUMAN,sp|Q9UBS4|DJB11_HUMAN,sp|Q99470|SDF2_HUMAN,tr|E9PPJ5|E9PPJ5_HUMAN,sp|Q9P2B2|FPRP_HUMAN,sp|P00533|EGFR_HUMAN,sp|P62979|RS27A_HUMAN,sp|P05556|ITB1_HUMAN,sp|Q969P0|IGSF8_HUMAN
mito_nucl	2	tr|B1AK88|B1AK88_HUMAN,sp|P36542|ATPG_HUMAN
cyto_nucl	48	sp|P13645|K1C10_HUMAN,sp|P11142|HSP7C_HUMAN,sp|P68371|TBB4B_HUMAN,sp|P19338|NUCL_HUMAN,sp|Q14764|MVP_HUMAN,sp|P50552|VASP_HUMAN,tr|A0A6I8PIX7|A0A6I8PIX7_HUMAN,tr|E7EMB3|E7EMB3_HUMAN,sp|Q9NYL9|TMOD3_HUMAN,sp|P62280|RS11_HUMAN,sp|P07355|ANXA2_HUMAN,tr|A0A5H1ZRQ2|A0A5H1ZRQ2_HUMAN,sp|P67936|TPM4_HUMAN,sp|Q9UHR4|BI2L1_HUMAN,sp|Q92614|MY18A_HUMAN,sp|Q9UHB6|LIMA1_HUMAN,sp|P48668|K2C6C_HUMAN,sp|Q9P2M7|CI…
nucl	59	sp|P16401|H15_HUMAN,sp|P08670|VIME_HUMAN,sp|P16402|H13_HUMAN,sp|P62805|H4_HUMAN,sp|P50552|VASP_HUMAN,sp|Q14764|MVP_HUMAN,tr|A0A6I8PIX7|A0A6I8PIX7_HUMAN,sp|P07305|H10_HUMAN,tr|H3BNC9|H3BNC9_HUMAN,sp|Q6WCQ1|MPRIP_HUMAN,sp|P35908|K22E_HUMAN,sp|Q9BU76|MMTA2_HUMAN,tr|E9PFF5|E9PFF5_HUMAN,tr|E7EQV3|E7EQV3_HUMAN,sp|P06748|NPM_HUMAN,sp|P11142|HSP7C_HUMAN,sp|P13645|K1C10_HUMAN,sp|P19338|NUCL_HUMAN,sp|O9578…

## Sheet: KEGG
Exosomal DNAJB11 promotes the development of pancreatic cancer by modulating EGFR/MAPK pathway
Peng Liu1, Fuqiang Zu1, Hui Chen1,Xiaoli Yin2,*, Xiaodong Tan1,*
1 Department of general surgery, Shengjing Hospital, China Medical University, Shenyang 110004, China
2 Department of Radiology, Shengjing Hospital of China Medical University, Shenyang 110004, China
*Corresponding Author: Xiaodong Tan, 1st Department of general surgery, Shengjing Hospital, China Medical University, Shenyang 110004, China. E-mail:tanxdcmu@163.com.
	Xiaoli Yin: Department of Radiology, Shengjing Hospital of China Medical University, Shenyang 110004, China, E-mail: yinxl057728@163.com.
	These authors have contributed equally to this work.
Title: KEGG analysis of proteins identified in CoIP-seq
	Pathway Name	Category	Class	Hyperlink	Protein Number	Proteins
ko05171	Coronavirus disease - COVID-19	Human Diseases	Infectious disease: viral	https://www.kegg.jp/kegg-bin/show_pathway?map=ko05171&amp;show_description=show	35	tr|K7ERI7|K7ERI7_HUMAN:K02891;sp|P46781|RS9_HUMAN:K02997;tr|K7ERT8|K7ERT8_HUMAN:K02893;sp|P62701|RS4X_HUMAN:K02987;tr|Q6IPX4|Q6IPX4_HUMAN:K02960;sp|P62854|RS26_HUMAN:K02976;sp|P00533|EGFR_HUMAN:K04361;tr|H7C422|H7C422_HUMAN:K02925;tr|E9PP36|E9PP36_HUMAN:K02938;tr|A0A0A0MS08|A0A0A0MS08_HUMAN:K06856;sp|P62851|RS25_HUMAN:K02975;sp|P62269|RS18_HUMAN:K02964;sp|P62829|RL23_HUMAN:K02894;tr|A0A3B3ITT5|A0…
ko03010	Ribosome	Genetic Information Processing	Translation	https://www.kegg.jp/kegg-bin/show_pathway?map=ko03010&amp;show_description=show	33	sp|P62266|RS23_HUMAN:K02973;tr|F8VU65|F8VU65_HUMAN:K02941;tr|D6RG13|D6RG13_HUMAN:K02984;sp|P62081|RS7_HUMAN:K02993;tr|J3QQT2|J3QQT2_HUMAN:K02880;sp|P62280|RS11_HUMAN:K02949;tr|E7ETK0|E7ETK0_HUMAN:K02974;tr|Q5JR95|Q5JR95_HUMAN:K02995;tr|J3QQ67|J3QQ67_HUMAN:K02883;sp|P49207|RL34_HUMAN:K02915;tr|F8W727|F8W727_HUMAN:K02912;sp|P62979|RS27A_HUMAN:K02977;sp|P62424|RL7A_HUMAN:K02936;tr|Q5VVC8|Q5VVC8_HUMA…
ko05130	Pathogenic Escherichia coli infection	Human Diseases	Infectious disease: bacterial	https://www.kegg.jp/kegg-bin/show_pathway?map=ko05130&amp;show_description=show	20	tr|H7C3F9|H7C3F9_HUMAN:K05758;sp|P19338|NUCL_HUMAN:K11294;tr|E9PDF6|E9PDF6_HUMAN:K10356;tr|A0A1Y0BRN3|A0A1Y0BRN3_HUMAN:K10358;sp|P05556|ITB1_HUMAN:K05719;sp|Q7Z406|MYH14_HUMAN:K10352;tr|A0A0A0MS08|A0A0A0MS08_HUMAN:K06856;sp|Q562R1|ACTBL_HUMAN:K05692;sp|P35579|MYH9_HUMAN:K10352;tr|F5H5D3|F5H5D3_HUMAN:K07374;sp|P63261|ACTG_HUMAN:K05692;sp|P04406|G3P_HUMAN:K00134;sp|O00159|MYO1C_HUMAN:K10356;sp|P074…
ko04810	Regulation of actin cytoskeleton	Cellular Processes	Cell motility	https://www.kegg.jp/kegg-bin/show_pathway?map=ko04810&amp;show_description=show	15	sp|Q562R1|ACTBL_HUMAN:K05692;sp|P60709|ACTB_HUMAN:K05692;sp|Q7Z406|MYH14_HUMAN:K10352;tr|F8VYE8|F8VYE8_HUMAN:K06269;sp|P06396|GELS_HUMAN:K05768;sp|O43707|ACTN4_HUMAN:K05699;sp|P05556|ITB1_HUMAN:K05719;sp|O14974|MYPT1_HUMAN:K06270;sp|P00533|EGFR_HUMAN:K04361;sp|P06756|ITAV_HUMAN:K06487;sp|P26006|ITA3_HUMAN:K06482;sp|O14950|ML12B_HUMAN:K12757;sp|P63261|ACTG_HUMAN:K05692;tr|H7C3F9|H7C3F9_HUMAN:K0575…
ko04530	Tight junction	Cellular Processes	Cellular community - eukaryotes	https://www.kegg.jp/kegg-bin/show_pathway?map=ko04530&amp;show_description=show	14	sp|Q9H329|E41LB_HUMAN:K21111;sp|O14950|ML12B_HUMAN:K12757;sp|P63261|ACTG_HUMAN:K05692;tr|F5H5D3|F5H5D3_HUMAN:K07374;sp|P35579|MYH9_HUMAN:K10352;tr|G8JLA2|G8JLA2_HUMAN:K12751;tr|H7C3F9|H7C3F9_HUMAN:K05758;sp|Q562R1|ACTBL_HUMAN:K05692;sp|P60709|ACTB_HUMAN:K05692;sp|Q7Z406|MYH14_HUMAN:K10352;sp|P50552|VASP_HUMAN:K06274;sp|Q9P2M7|CING_HUMAN:K06102;sp|O43707|ACTN4_HUMAN:K05699;sp|P05556|ITB1_HUMAN:K05…
ko04144	Endocytosis	Cellular Processes	Transport and catabolism	https://www.kegg.jp/kegg-bin/show_pathway?map=ko04144&amp;show_description=show	13	sp|P52907|CAZA1_HUMAN:K10364;tr|A0A087WVQ6|A0A087WVQ6_HUMAN:K04646;sp|P00533|EGFR_HUMAN:K04361;sp|O95782|AP2A1_HUMAN:K11824;tr|F8W9N7|F8W9N7_HUMAN:K10364;sp|P02786|TFR1_HUMAN:K06503;sp|O94973|AP2A2_HUMAN:K11824;sp|P63010|AP2B1_HUMAN:K11825;sp|P09496|CLCA_HUMAN:K04644;tr|H7C3F9|H7C3F9_HUMAN:K05758;sp|P11142|HSP7C_HUMAN:K03283;tr|B1AK88|B1AK88_HUMAN:K10365;tr|A0A0G2JIW1|A0A0G2JIW1_HUMAN:K03283
ko05414	Dilated cardiomyopathy	Human Diseases	Cardiovascular disease	https://www.kegg.jp/kegg-bin/show_pathway?map=ko05414&amp;show_description=show	13	tr|A0A0A0MS08|A0A0A0MS08_HUMAN:K06856;sp|P67936|TPM4_HUMAN:K10375;tr|Q5TCU3|Q5TCU3_HUMAN:K10374;sp|Q562R1|ACTBL_HUMAN:K05692;tr|A0A087WWU8|A0A087WWU8_HUMAN:K09290;sp|P60709|ACTB_HUMAN:K05692;tr|A0A2R8YHD2|A0A2R8YHD2_HUMAN:K10375;sp|P06756|ITAV_HUMAN:K06487;sp|P05556|ITB1_HUMAN:K05719;sp|P26006|ITA3_HUMAN:K06482;sp|P63261|ACTG_HUMAN:K05692;tr|Q3BDU5|Q3BDU5_HUMAN:K12641;tr|H7BYY1|H7BYY1_HUMAN:K10373
ko05132	Salmonella infection	Human Diseases	Infectious disease: bacterial	https://www.kegg.jp/kegg-bin/show_pathway?map=ko05132&amp;show_description=show	13	sp|P63261|ACTG_HUMAN:K05692;sp|O14950|ML12B_HUMAN:K12757;sp|P07437|TBB5_HUMAN:K07375;sp|P08238|HS90B_HUMAN:K04079;sp|P04406|G3P_HUMAN:K00134;tr|H7C3F9|H7C3F9_HUMAN:K05758;tr|F5H5D3|F5H5D3_HUMAN:K07374;sp|P60709|ACTB_HUMAN:K05692;sp|P68371|TBB4B_HUMAN:K07375;sp|P07355|ANXA2_HUMAN:K17092;sp|Q562R1|ACTBL_HUMAN:K05692;sp|P14625|ENPL_HUMAN:K09487;tr|A0A1Y0BRN3|A0A1Y0BRN3_HUMAN:K10358
ko05410	Hypertrophic cardiomyopathy	Human Diseases	Cardiovascular disease	https://www.kegg.jp/kegg-bin/show_pathway?map=ko05410&amp;show_description=show	12	tr|H7BYY1|H7BYY1_HUMAN:K10373;sp|P63261|ACTG_HUMAN:K05692;tr|Q3BDU5|Q3BDU5_HUMAN:K12641;sp|P26006|ITA3_HUMAN:K06482;sp|P06756|ITAV_HUMAN:K06487;sp|P05556|ITB1_HUMAN:K05719;tr|A0A2R8YHD2|A0A2R8YHD2_HUMAN:K10375;sp|P60709|ACTB_HUMAN:K05692;sp|P67936|TPM4_HUMAN:K10375;tr|Q5TCU3|Q5TCU3_HUMAN:K10374;sp|Q562R1|ACTBL_HUMAN:K05692;tr|A0A087WWU8|A0A087WWU8_HUMAN:K09290
ko04510	Focal adhesion	Cellular Processes	Cellular community - eukaryotes	https://www.kegg.jp/kegg-bin/show_pathway?map=ko04510&amp;show_description=show	12	sp|Q562R1|ACTBL_HUMAN:K05692;sp|P60709|ACTB_HUMAN:K05692;tr|F8VYE8|F8VYE8_HUMAN:K06269;sp|O43707|ACTN4_HUMAN:K05699;sp|P50552|VASP_HUMAN:K06274;sp|P05556|ITB1_HUMAN:K05719;sp|O14974|MYPT1_HUMAN:K06270;sp|P06756|ITAV_HUMAN:K06487;sp|P00533|EGFR_HUMAN:K04361;sp|P26006|ITA3_HUMAN:K06482;sp|P63261|ACTG_HUMAN:K05692;sp|O14950|ML12B_HUMAN:K12757
ko04915	Estrogen signaling pathway	Organismal Systems	Endocrine system	https://www.kegg.jp/kegg-bin/show_pathway?map=ko04915&amp;show_description=show	11	sp|P08727|K1C19_HUMAN:K07604;tr|A0A0G2JIW1|A0A0G2JIW1_HUMAN:K03283;sp|P35527|K1C9_HUMAN:K07604;sp|P08238|HS90B_HUMAN:K04079;sp|P11142|HSP7C_HUMAN:K03283;sp|P00533|EGFR_HUMAN:K04361;sp|P14625|ENPL_HUMAN:K09487;sp|P63096|GNAI1_HUMAN:K04630;tr|F8VZY9|F8VZY9_HUMAN:K07604;tr|E7EMB3|E7EMB3_HUMAN:K02183;sp|P13645|K1C10_HUMAN:K07604
ko05016	Huntington disease	Human Diseases	Neurodegenerative disease	https://www.kegg.jp/kegg-bin/show_pathway?map=ko05016&amp;show_description=show	11	sp|P09496|CLCA_HUMAN:K04644;sp|P36542|ATPG_HUMAN:K02136;tr|F5H5D3|F5H5D3_HUMAN:K07374;sp|P63010|AP2B1_HUMAN:K11825;sp|P25705|ATPA_HUMAN:K02132;sp|P07437|TBB5_HUMAN:K07375;tr|A0A087WVQ6|A0A087WVQ6_HUMAN:K04646;sp|P05141|ADT2_HUMAN:K05863;sp|P68371|TBB4B_HUMAN:K07375;sp|O94973|AP2A2_HUMAN:K11824;sp|O95782|AP2A1_HUMAN:K11824
ko05131	Shigellosis	Human Diseases	Infectious disease: bacterial	https://www.kegg.jp/kegg-bin/show_pathway?map=ko05131&amp;show_description=show	11	sp|O43707|ACTN4_HUMAN:K05699;sp|P00533|EGFR_HUMAN:K04361;sp|P05556|ITB1_HUMAN:K05719;sp|Q562R1|ACTBL_HUMAN:K05692;sp|P60709|ACTB_HUMAN:K05692;sp|Q13501|SQSTM_HUMAN:K14381;tr|H7C3F9|H7C3F9_HUMAN:K05758;sp|P62979|RS27A_HUMAN:K02977;sp|Q8N3E9|PLCD3_HUMAN:K05857;sp|P63261|ACTG_HUMAN:K05692;sp|O14950|ML12B_HUMAN:K12757
ko05014	Amyotrophic lateral sclerosis	Human Diseases	Neurodegenerative disease	https://www.kegg.jp/kegg-bin/show_pathway?map=ko05014&amp;show_description=show	10	sp|P68371|TBB4B_HUMAN:K07375;sp|P11021|BIP_HUMAN:K09490;sp|P60709|ACTB_HUMAN:K05692;sp|Q562R1|ACTBL_HUMAN:K05692;sp|P36542|ATPG_HUMAN:K02136;sp|Q13501|SQSTM_HUMAN:K14381;sp|P25705|ATPA_HUMAN:K02132;tr|F5H5D3|F5H5D3_HUMAN:K07374;sp|P63261|ACTG_HUMAN:K05692;sp|P07437|TBB5_HUMAN:K07375
ko05200	Pathways in cancer	Human Diseases	Cancer: overview	https://www.kegg.jp/kegg-bin/show_pathway?map=ko05200&amp;show_description=show	10	sp|P26006|ITA3_HUMAN:K06482;sp|P08238|HS90B_HUMAN:K04079;sp|P63096|GNAI1_HUMAN:K04630;sp|P05556|ITB1_HUMAN:K05719;sp|P00533|EGFR_HUMAN:K04361;sp|P14625|ENPL_HUMAN:K09487;sp|P06756|ITAV_HUMAN:K06487;tr|A0A087WWU8|A0A087WWU8_HUMAN:K09290;tr|F6UT28|F6UT28_HUMAN:K04536;tr|E7EMB3|E7EMB3_HUMAN:K02183
ko04145	Phagosome	Cellular Processes	Transport and catabolism	https://www.kegg.jp/kegg-bin/show_pathway?map=ko04145&amp;show_description=show	10	sp|P05556|ITB1_HUMAN:K05719;sp|P06756|ITAV_HUMAN:K06487;sp|Q562R1|ACTBL_HUMAN:K05692;sp|P02786|TFR1_HUMAN:K06503;tr|A0A0A0MS08|A0A0A0MS08_HUMAN:K06856;sp|P60709|ACTB_HUMAN:K05692;sp|P68371|TBB4B_HUMAN:K07375;tr|F5H5D3|F5H5D3_HUMAN:K07374;sp|P07437|TBB5_HUMAN:K07375;sp|P63261|ACTG_HUMAN:K05692
ko05012	Parkinson disease	Human Diseases	Neurodegenerative disease	https://www.kegg.jp/kegg-bin/show_pathway?map=ko05012&amp;show_description=show	10	sp|P07437|TBB5_HUMAN:K07375;sp|P62979|RS27A_HUMAN:K02977;tr|F5H5D3|F5H5D3_HUMAN:K07374;sp|P25705|ATPA_HUMAN:K02132;sp|P36542|ATPG_HUMAN:K02136;sp|P11021|BIP_HUMAN:K09490;sp|P68371|TBB4B_HUMAN:K07375;tr|E7EMB3|E7EMB3_HUMAN:K02183;sp|P05141|ADT2_HUMAN:K05863;sp|P63096|GNAI1_HUMAN:K04630
ko05022	Pathways of neurodegeneration - multiple diseases	Human Diseases	Neurodegenerative disease	https://www.kegg.jp/kegg-bin/show_pathway?map=ko05022&amp;show_description=show	10	sp|P25705|ATPA_HUMAN:K02132;tr|F5H5D3|F5H5D3_HUMAN:K07374;sp|P36542|ATPG_HUMAN:K02136;sp|Q13501|SQSTM_HUMAN:K14381;sp|P07437|TBB5_HUMAN:K07375;sp|P62979|RS27A_HUMAN:K02977;sp|P05141|ADT2_HUMAN:K05863;sp|P11021|BIP_HUMAN:K09490;tr|E7EMB3|E7EMB3_HUMAN:K02183;sp|P68371|TBB4B_HUMAN:K07375
ko04921	Oxytocin signaling pathway	Organismal Systems	Endocrine system	https://www.kegg.jp/kegg-bin/show_pathway?map=ko04921&amp;show_description=show	9	sp|O14974|MYPT1_HUMAN:K06270;sp|P00533|EGFR_HUMAN:K04361;sp|P63096|GNAI1_HUMAN:K04630;sp|P60709|ACTB_HUMAN:K05692;tr|F8VYE8|F8VYE8_HUMAN:K06269;tr|E7EMB3|E7EMB3_HUMAN:K02183;sp|Q562R1|ACTBL_HUMAN:K05692;tr|G8JLA2|G8JLA2_HUMAN:K12751;sp|P63261|ACTG_HUMAN:K05692
ko04611	Platelet activation	Organismal Systems	Immune system	https://www.kegg.jp/kegg-bin/show_pathway?map=ko04611&amp;show_description=show	9	sp|P63261|ACTG_HUMAN:K05692;sp|O14950|ML12B_HUMAN:K12757;sp|P63096|GNAI1_HUMAN:K04630;sp|P50552|VASP_HUMAN:K06274;sp|P05556|ITB1_HUMAN:K05719;sp|O14974|MYPT1_HUMAN:K06270;sp|Q562R1|ACTBL_HUMAN:K05692;tr|F8VYE8|F8VYE8_HUMAN:K06269;sp|P60709|ACTB_HUMAN:K05692
ko04151	PI3K-Akt signaling pathway	Environmental Information Processing	Signal transduction	https://www.kegg.jp/kegg-bin/show_pathway?map=ko04151&amp;show_description=show	9	sp|P26006|ITA3_HUMAN:K06482;sp|P08238|HS90B_HUMAN:K04079;tr|F6UT28|F6UT28_HUMAN:K04536;tr|A0A0A0MS08|A0A0A0MS08_HUMAN:K06856;sp|P05556|ITB1_HUMAN:K05719;sp|P14625|ENPL_HUMAN:K09487;sp|P00533|EGFR_HUMAN:K04361;sp|P06756|ITAV_HUMAN:K06487;sp|P62753|RS6_HUMAN:K02991
ko05020	Prion disease	Human Diseases	Neurodegenerative disease	https://www.kegg.jp/kegg-bin/show_pathway?map=ko05020&amp;show_description=show	9	sp|P11021|BIP_HUMAN:K09490;sp|P68371|TBB4B_HUMAN:K07375;sp|P05141|ADT2_HUMAN:K05863;sp|P07437|TBB5_HUMAN:K07375;sp|P11142|HSP7C_HUMAN:K03283;tr|A0A0G2JIW1|A0A0G2JIW1_HUMAN:K03283;tr|F5H5D3|F5H5D3_HUMAN:K07374;sp|P25705|ATPA_HUMAN:K02132;sp|P36542|ATPG_HUMAN:K02136
ko05205	Proteoglycans in cancer	Human Diseases	Cancer: overview	https://www.kegg.jp/kegg-bin/show_pathway?map=ko05205&amp;show_description=show	9	sp|P63261|ACTG_HUMAN:K05692;sp|P00533|EGFR_HUMAN:K04361;sp|P06756|ITAV_HUMAN:K06487;sp|O14974|MYPT1_HUMAN:K06270;sp|P05556|ITB1_HUMAN:K05719;sp|P62753|RS6_HUMAN:K02991;tr|F8VYE8|F8VYE8_HUMAN:K06269;sp|P60709|ACTB_HUMAN:K05692;sp|Q562R1|ACTBL_HUMAN:K05692
ko05418	Fluid shear stress and atherosclerosis	Human Diseases	Cardiovascular disease	https://www.kegg.jp/kegg-bin/show_pathway?map=ko05418&amp;show_description=show	8	sp|Q562R1|ACTBL_HUMAN:K05692;tr|E7EMB3|E7EMB3_HUMAN:K02183;sp|P60709|ACTB_HUMAN:K05692;sp|P14625|ENPL_HUMAN:K09487;sp|P06756|ITAV_HUMAN:K06487;sp|P08238|HS90B_HUMAN:K04079;sp|P63261|ACTG_HUMAN:K05692;sp|Q13501|SQSTM_HUMAN:K14381
ko05010	Alzheimer disease	Human Diseases	Neurodegenerative disease	https://www.kegg.jp/kegg-bin/show_pathway?map=ko05010&amp;show_description=show	8	sp|P68371|TBB4B_HUMAN:K07375;tr|E7EMB3|E7EMB3_HUMAN:K02183;sp|P05141|ADT2_HUMAN:K05863;sp|P07437|TBB5_HUMAN:K07375;sp|P04406|G3P_HUMAN:K00134;sp|P25705|ATPA_HUMAN:K02132;tr|F5H5D3|F5H5D3_HUMAN:K07374;sp|P36542|ATPG_HUMAN:K02136
ko04261	Adrenergic signaling in cardiomyocytes	Organismal Systems	Circulatory system	https://www.kegg.jp/kegg-bin/show_pathway?map=ko04261&amp;show_description=show	8	tr|A0A087WWU8|A0A087WWU8_HUMAN:K09290;tr|Q5TCU3|Q5TCU3_HUMAN:K10374;sp|P67936|TPM4_HUMAN:K10375;tr|F8VYE8|F8VYE8_HUMAN:K06269;tr|E7EMB3|E7EMB3_HUMAN:K02183;sp|P63096|GNAI1_HUMAN:K04630;tr|A0A2R8YHD2|A0A2R8YHD2_HUMAN:K10375;tr|H7BYY1|H7BYY1_HUMAN:K10373
ko04670	Leukocyte transendothelial migration	Organismal Systems	Immune system	https://www.kegg.jp/kegg-bin/show_pathway?map=ko04670&amp;show_description=show	8	sp|P63261|ACTG_HUMAN:K05692;sp|O14950|ML12B_HUMAN:K12757;sp|P05556|ITB1_HUMAN:K05719;sp|P63096|GNAI1_HUMAN:K04630;sp|P50552|VASP_HUMAN:K06274;sp|O43707|ACTN4_HUMAN:K05699;sp|P60709|ACTB_HUMAN:K05692;sp|Q562R1|ACTBL_HUMAN:K05692
ko04015	Rap1 signaling pathway	Environmental Information Processing	Signal transduction	https://www.kegg.jp/kegg-bin/show_pathway?map=ko04015&amp;show_description=show	8	sp|P63261|ACTG_HUMAN:K05692;sp|Q562R1|ACTBL_HUMAN:K05692;tr|E7EMB3|E7EMB3_HUMAN:K02183;sp|P60709|ACTB_HUMAN:K05692;sp|P63096|GNAI1_HUMAN:K04630;sp|P50552|VASP_HUMAN:K06274;sp|P00533|EGFR_HUMAN:K04361;sp|P05556|ITB1_HUMAN:K05719
ko04270	Vascular smooth muscle contraction	Organismal Systems	Circulatory system	https://www.kegg.jp/kegg-bin/show_pathway?map=ko04270&amp;show_description=show	7	sp|O14974|MYPT1_HUMAN:K06270;sp|P35579|MYH9_HUMAN:K10352;tr|G8JLA2|G8JLA2_HUMAN:K12751;sp|Q7Z406|MYH14_HUMAN:K10352;sp|P62736|ACTA_HUMAN:K12313;tr|F8VYE8|F8VYE8_HUMAN:K06269;tr|E7EMB3|E7EMB3_HUMAN:K02183
ko05412	Arrhythmogenic right ventricular cardiomyopathy	Human Diseases	Cardiovascular disease	https://www.kegg.jp/kegg-bin/show_pathway?map=ko05412&amp;show_description=show	7	sp|Q562R1|ACTBL_HUMAN:K05692;sp|P26006|ITA3_HUMAN:K06482;tr|Q3BDU5|Q3BDU5_HUMAN:K12641;sp|P60709|ACTB_HUMAN:K05692;sp|P63261|ACTG_HUMAN:K05692;sp|P06756|ITAV_HUMAN:K06487;sp|P05556|ITB1_HUMAN:K05719
ko04613	Neutrophil extracellular trap formation	Organismal Systems	Immune system	https://www.kegg.jp/kegg-bin/show_pathway?map=ko04613&amp;show_description=show	7	sp|Q562R1|ACTBL_HUMAN:K05692;tr|A0A0A0MS08|A0A0A0MS08_HUMAN:K06856;sp|P60709|ACTB_HUMAN:K05692;sp|P63261|ACTG_HUMAN:K05692;sp|Q96QV6|H2A1A_HUMAN:K11251;sp|P62805|H4_HUMAN:K11254;sp|P05141|ADT2_HUMAN:K05863
ko05100	Bacterial invasion of epithelial cells	Human Diseases	Infectious disease: bacterial	https://www.kegg.jp/kegg-bin/show_pathway?map=ko05100&amp;show_description=show	7	tr|H7C3F9|H7C3F9_HUMAN:K05758;sp|P05556|ITB1_HUMAN:K05719;tr|A0A087WVQ6|A0A087WVQ6_HUMAN:K04646;sp|P09496|CLCA_HUMAN:K04644;sp|P63261|ACTG_HUMAN:K05692;sp|P60709|ACTB_HUMAN:K05692;sp|Q562R1|ACTBL_HUMAN:K05692
ko01100	Metabolic pathways	Metabolism	Global and overview maps	https://www.kegg.jp/kegg-bin/show_pathway?map=ko01100&amp;show_description=show	7	sp|P25705|ATPA_HUMAN:K02132;sp|P21589|5NTD_HUMAN:K19970;sp|P36542|ATPG_HUMAN:K02136;sp|Q8N3E9|PLCD3_HUMAN:K05857;sp|P04406|G3P_HUMAN:K00134;sp|Q99470|SDF2_HUMAN:K00728;sp|P05187|PPB1_HUMAN:K01077
ko05135	Yersinia infection	Human Diseases	Infectious disease: bacterial	https://www.kegg.jp/kegg-bin/show_pathway?map=ko05135&amp;show_description=show	6	sp|P60709|ACTB_HUMAN:K05692;sp|P63261|ACTG_HUMAN:K05692;sp|Q562R1|ACTBL_HUMAN:K05692;tr|A0A0A0MS08|A0A0A0MS08_HUMAN:K06856;tr|H7C3F9|H7C3F9_HUMAN:K05758;sp|P05556|ITB1_HUMAN:K05719
ko04022	cGMP-PKG signaling pathway	Environmental Information Processing	Signal transduction	https://www.kegg.jp/kegg-bin/show_pathway?map=ko04022&amp;show_description=show	6	sp|P50552|VASP_HUMAN:K06274;sp|P63096|GNAI1_HUMAN:K04630;sp|P05141|ADT2_HUMAN:K05863;sp|O14974|MYPT1_HUMAN:K06270;tr|F8VYE8|F8VYE8_HUMAN:K06269;tr|E7EMB3|E7EMB3_HUMAN:K02183
ko04210	Apoptosis	Cellular Processes	Cell growth and death	https://www.kegg.jp/kegg-bin/show_pathway?map=ko04210&amp;show_description=show	6	tr|F5H5D3|F5H5D3_HUMAN:K07374;tr|A0A0D9SGF6|A0A0D9SGF6_HUMAN:K06114;tr|Q3BDU5|Q3BDU5_HUMAN:K12641;sp|P63261|ACTG_HUMAN:K05692;sp|P60709|ACTB_HUMAN:K05692;sp|Q562R1|ACTBL_HUMAN:K05692
ko04141	Protein processing in endoplasmic reticulum	Genetic Information Processing	Folding, sorting and degradation	https://www.kegg.jp/kegg-bin/show_pathway?map=ko04141&amp;show_description=show	6	sp|P08238|HS90B_HUMAN:K04079;sp|P11142|HSP7C_HUMAN:K03283;tr|A0A0G2JIW1|A0A0G2JIW1_HUMAN:K03283;sp|P11021|BIP_HUMAN:K09490;sp|Q9UBS4|DJB11_HUMAN:K09517;sp|P14625|ENPL_HUMAN:K09487
ko04714	Thermogenesis	Organismal Systems	Environmental adaptation	https://www.kegg.jp/kegg-bin/show_pathway?map=ko04714&amp;show_description=show	6	sp|P36542|ATPG_HUMAN:K02136;sp|P62753|RS6_HUMAN:K02991;sp|P25705|ATPA_HUMAN:K02132;sp|Q562R1|ACTBL_HUMAN:K05692;sp|P63261|ACTG_HUMAN:K05692;sp|P60709|ACTB_HUMAN:K05692
ko04520	Adherens junction	Cellular Processes	Cellular community - eukaryotes	https://www.kegg.jp/kegg-bin/show_pathway?map=ko04520&amp;show_description=show	6	tr|E9PMS6|E9PMS6_HUMAN:K06084;sp|O43707|ACTN4_HUMAN:K05699;sp|P00533|EGFR_HUMAN:K04361;sp|Q562R1|ACTBL_HUMAN:K05692;sp|P60709|ACTB_HUMAN:K05692;sp|P63261|ACTG_HUMAN:K05692
ko05034	Alcoholism	Human Diseases	Substance dependence	https://www.kegg.jp/kegg-bin/show_pathway?map=ko05034&amp;show_description=show	6	tr|F8VYE8|F8VYE8_HUMAN:K06269;sp|Q96QV6|H2A1A_HUMAN:K11251;tr|F6UT28|F6UT28_HUMAN:K04536;tr|E7EMB3|E7EMB3_HUMAN:K02183;sp|P62805|H4_HUMAN:K11254;sp|P63096|GNAI1_HUMAN:K04630
ko04721	Synaptic vesicle cycle	Organismal Systems	Nervous system	https://www.kegg.jp/kegg-bin/show_pathway?map=ko04721&amp;show_description=show	5	sp|O94973|AP2A2_HUMAN:K11824;sp|O95782|AP2A1_HUMAN:K11824;tr|A0A087WVQ6|A0A087WVQ6_HUMAN:K04646;sp|P09496|CLCA_HUMAN:K04644;sp|P63010|AP2B1_HUMAN:K11825
ko04919	Thyroid hormone signaling pathway	Organismal Systems	Endocrine system	https://www.kegg.jp/kegg-bin/show_pathway?map=ko04919&amp;show_description=show	5	sp|P06756|ITAV_HUMAN:K06487;sp|P63261|ACTG_HUMAN:K05692;sp|P60709|ACTB_HUMAN:K05692;sp|Q562R1|ACTBL_HUMAN:K05692;sp|Q8N3E9|PLCD3_HUMAN:K05857
ko04540	Gap junction	Cellular Processes	Cellular community - eukaryotes	https://www.kegg.jp/kegg-bin/show_pathway?map=ko04540&amp;show_description=show	5	sp|P00533|EGFR_HUMAN:K04361;sp|P63096|GNAI1_HUMAN:K04630;tr|F5H5D3|F5H5D3_HUMAN:K07374;sp|P68371|TBB4B_HUMAN:K07375;sp|P07437|TBB5_HUMAN:K07375
ko04020	Calcium signaling pathway	Environmental Information Processing	Signal transduction	https://www.kegg.jp/kegg-bin/show_pathway?map=ko04020&amp;show_description=show	5	sp|Q8N3E9|PLCD3_HUMAN:K05857;tr|A0A0A0MS08|A0A0A0MS08_HUMAN:K06856;tr|E7EMB3|E7EMB3_HUMAN:K02183;sp|P05141|ADT2_HUMAN:K05863;sp|P00533|EGFR_HUMAN:K04361
ko05322	Systemic lupus erythematosus	Human Diseases	Immune disease	https://www.kegg.jp/kegg-bin/show_pathway?map=ko05322&amp;show_description=show	5	tr|A0A0A0MS08|A0A0A0MS08_HUMAN:K06856;sp|Q96QV6|H2A1A_HUMAN:K11251;sp|P62805|H4_HUMAN:K11254;sp|O43707|ACTN4_HUMAN:K05699;sp|P19474|RO52_HUMAN:K10651
ko04961	Endocrine and other factor-regulated calcium reabsorption	Organismal Systems	Excretory system	https://www.kegg.jp/kegg-bin/show_pathway?map=ko04961&amp;show_description=show	5	sp|O94973|AP2A2_HUMAN:K11824;sp|O95782|AP2A1_HUMAN:K11824;tr|A0A087WVQ6|A0A087WVQ6_HUMAN:K04646;sp|P09496|CLCA_HUMAN:K04644;sp|P63010|AP2B1_HUMAN:K11825
ko05163	Human cytomegalovirus infection	Human Diseases	Infectious disease: viral	https://www.kegg.jp/kegg-bin/show_pathway?map=ko05163&amp;show_description=show	5	sp|P06756|ITAV_HUMAN:K06487;sp|P00533|EGFR_HUMAN:K04361;sp|P63096|GNAI1_HUMAN:K04630;tr|F6UT28|F6UT28_HUMAN:K04536;tr|E7EMB3|E7EMB3_HUMAN:K02183
ko04971	Gastric acid secretion	Organismal Systems	Digestive system	https://www.kegg.jp/kegg-bin/show_pathway?map=ko04971&amp;show_description=show	5	sp|P63096|GNAI1_HUMAN:K04630;sp|Q562R1|ACTBL_HUMAN:K05692;sp|P63261|ACTG_HUMAN:K05692;sp|P60709|ACTB_HUMAN:K05692;tr|E7EMB3|E7EMB3_HUMAN:K02183
ko04371	Apelin signaling pathway	Environmental Information Processing	Signal transduction	https://www.kegg.jp/kegg-bin/show_pathway?map=ko04371&amp;show_description=show	5	sp|P63096|GNAI1_HUMAN:K04630;sp|P62753|RS6_HUMAN:K02991;sp|P62736|ACTA_HUMAN:K12313;tr|F6UT28|F6UT28_HUMAN:K04536;tr|E7EMB3|E7EMB3_HUMAN:K02183
ko04640	Hematopoietic cell lineage	Organismal Systems	Immune system	https://www.kegg.jp/kegg-bin/show_pathway?map=ko04640&amp;show_description=show	5	tr|H7BY55|H7BY55_HUMAN:K04006;tr|A0A0A0MS08|A0A0A0MS08_HUMAN:K06856;tr|E9PNW4|E9PNW4_HUMAN:K04008;sp|P02786|TFR1_HUMAN:K06503;sp|P26006|ITA3_HUMAN:K06482
ko04260	Cardiac muscle contraction	Organismal Systems	Circulatory system	https://www.kegg.jp/kegg-bin/show_pathway?map=ko04260&amp;show_description=show	5	tr|A0A087WWU8|A0A087WWU8_HUMAN:K09290;tr|Q5TCU3|Q5TCU3_HUMAN:K10374;sp|P67936|TPM4_HUMAN:K10375;tr|H7BYY1|H7BYY1_HUMAN:K10373;tr|A0A2R8YHD2|A0A2R8YHD2_HUMAN:K10375
ko05416	Viral myocarditis	Human Diseases	Cardiovascular disease	https://www.kegg.jp/kegg-bin/show_pathway?map=ko05416&amp;show_description=show	5	tr|H7BY55|H7BY55_HUMAN:K04006;sp|Q562R1|ACTBL_HUMAN:K05692;tr|A0A0A0MS08|A0A0A0MS08_HUMAN:K06856;sp|P60709|ACTB_HUMAN:K05692;sp|P63261|ACTG_HUMAN:K05692
ko05150	Staphylococcus aureus infection	Human Diseases	Infectious disease: bacterial	https://www.kegg.jp/kegg-bin/show_pathway?map=ko05150&amp;show_description=show	5	tr|F8VZY9|F8VZY9_HUMAN:K07604;sp|P08727|K1C19_HUMAN:K07604;sp|P35527|K1C9_HUMAN:K07604;tr|A0A0A0MS08|A0A0A0MS08_HUMAN:K06856;sp|P13645|K1C10_HUMAN:K07604
ko05145	Toxoplasmosis	Human Diseases	Infectious disease: parasitic	https://www.kegg.jp/kegg-bin/show_pathway?map=ko05145&amp;show_description=show	4	sp|P63096|GNAI1_HUMAN:K04630;sp|P05556|ITB1_HUMAN:K05719;tr|A0A0G2JIW1|A0A0G2JIW1_HUMAN:K03283;sp|P11142|HSP7C_HUMAN:K03283
ko04612	Antigen processing and presentation	Organismal Systems	Immune system	https://www.kegg.jp/kegg-bin/show_pathway?map=ko04612&amp;show_description=show	4	sp|P11142|HSP7C_HUMAN:K03283;sp|P08238|HS90B_HUMAN:K04079;tr|A0A0G2JIW1|A0A0G2JIW1_HUMAN:K03283;sp|P11021|BIP_HUMAN:K09490
ko04066	HIF-1 signaling pathway	Environmental Information Processing	Signal transduction	https://www.kegg.jp/kegg-bin/show_pathway?map=ko04066&amp;show_description=show	4	sp|P02786|TFR1_HUMAN:K06503;sp|P04406|G3P_HUMAN:K00134;sp|P00533|EGFR_HUMAN:K04361;sp|P62753|RS6_HUMAN:K02991
ko05225	Hepatocellular carcinoma	Human Diseases	Cancer: specific types	https://www.kegg.jp/kegg-bin/show_pathway?map=ko05225&amp;show_description=show	4	sp|P60709|ACTB_HUMAN:K05692;sp|P63261|ACTG_HUMAN:K05692;sp|Q562R1|ACTBL_HUMAN:K05692;sp|P00533|EGFR_HUMAN:K04361
ko04218	Cellular senescence	Cellular Processes	Cell growth and death	https://www.kegg.jp/kegg-bin/show_pathway?map=ko04218&amp;show_description=show	4	tr|F8VYE8|F8VYE8_HUMAN:K06269;tr|E7EMB3|E7EMB3_HUMAN:K02183;sp|Q13501|SQSTM_HUMAN:K14381;sp|P05141|ADT2_HUMAN:K05863
ko04024	cAMP signaling pathway	Environmental Information Processing	Signal transduction	https://www.kegg.jp/kegg-bin/show_pathway?map=ko04024&amp;show_description=show	4	sp|P63096|GNAI1_HUMAN:K04630;sp|O14974|MYPT1_HUMAN:K06270;tr|F8VYE8|F8VYE8_HUMAN:K06269;tr|E7EMB3|E7EMB3_HUMAN:K02183
ko04217	Necroptosis	Cellular Processes	Cell growth and death	https://www.kegg.jp/kegg-bin/show_pathway?map=ko04217&amp;show_description=show	4	sp|Q96QV6|H2A1A_HUMAN:K11251;sp|P08238|HS90B_HUMAN:K04079;sp|P05141|ADT2_HUMAN:K05863;sp|Q13501|SQSTM_HUMAN:K14381
ko04390	Hippo signaling pathway	Environmental Information Processing	Signal transduction	https://www.kegg.jp/kegg-bin/show_pathway?map=ko04390&amp;show_description=show	4	tr|F8VYE8|F8VYE8_HUMAN:K06269;sp|P60709|ACTB_HUMAN:K05692;sp|P63261|ACTG_HUMAN:K05692;sp|Q562R1|ACTBL_HUMAN:K05692
ko05164	Influenza A	Human Diseases	Infectious disease: viral	https://www.kegg.jp/kegg-bin/show_pathway?map=ko05164&amp;show_description=show	4	sp|P60709|ACTB_HUMAN:K05692;sp|P63261|ACTG_HUMAN:K05692;sp|Q562R1|ACTBL_HUMAN:K05692;sp|P05141|ADT2_HUMAN:K05863
ko03040	Spliceosome	Genetic Information Processing	Transcription	https://www.kegg.jp/kegg-bin/show_pathway?map=ko03040&amp;show_description=show	4	sp|P11142|HSP7C_HUMAN:K03283;tr|A0A0G2JIW1|A0A0G2JIW1_HUMAN:K03283;tr|K7ENG2|K7ENG2_HUMAN:K12837;tr|A0A087X0X3|A0A087X0X3_HUMAN:K12887
ko04728	Dopaminergic synapse	Organismal Systems	Nervous system	https://www.kegg.jp/kegg-bin/show_pathway?map=ko04728&amp;show_description=show	4	tr|F8VYE8|F8VYE8_HUMAN:K06269;tr|F6UT28|F6UT28_HUMAN:K04536;tr|E7EMB3|E7EMB3_HUMAN:K02183;sp|P63096|GNAI1_HUMAN:K04630
ko04745	Phototransduction - fly	Organismal Systems	Sensory system	https://www.kegg.jp/kegg-bin/show_pathway?map=ko04745&amp;show_description=show	4	sp|Q562R1|ACTBL_HUMAN:K05692;sp|P60709|ACTB_HUMAN:K05692;sp|P63261|ACTG_HUMAN:K05692;tr|E7EMB3|E7EMB3_HUMAN:K02183
ko04926	Relaxin signaling pathway	Organismal Systems	Endocrine system	https://www.kegg.jp/kegg-bin/show_pathway?map=ko04926&amp;show_description=show	4	sp|P00533|EGFR_HUMAN:K04361;sp|P63096|GNAI1_HUMAN:K04630;tr|F6UT28|F6UT28_HUMAN:K04536;sp|P62736|ACTA_HUMAN:K12313
ko05165	Human papillomavirus infection	Human Diseases	Infectious disease: viral	https://www.kegg.jp/kegg-bin/show_pathway?map=ko05165&amp;show_description=show	4	sp|P00533|EGFR_HUMAN:K04361;sp|P06756|ITAV_HUMAN:K06487;sp|P05556|ITB1_HUMAN:K05719;sp|P26006|ITA3_HUMAN:K06482
ko04666	Fc gamma R-mediated phagocytosis	Organismal Systems	Immune system	https://www.kegg.jp/kegg-bin/show_pathway?map=ko04666&amp;show_description=show	4	sp|P50552|VASP_HUMAN:K06274;tr|H7C3F9|H7C3F9_HUMAN:K05758;tr|A0A0A0MS08|A0A0A0MS08_HUMAN:K06856;sp|P06396|GELS_HUMAN:K05768
ko04391	Hippo signaling pathway - fly	Environmental Information Processing	Signal transduction	https://www.kegg.jp/kegg-bin/show_pathway?map=ko04391&amp;show_description=show	3	sp|Q562R1|ACTBL_HUMAN:K05692;sp|P60709|ACTB_HUMAN:K05692;sp|P63261|ACTG_HUMAN:K05692
ko05152	Tuberculosis	Human Diseases	Infectious disease: bacterial	https://www.kegg.jp/kegg-bin/show_pathway?map=ko05152&amp;show_description=show	3	sp|P38646|GRP75_HUMAN:K04043;tr|A0A0A0MS08|A0A0A0MS08_HUMAN:K06856;tr|E7EMB3|E7EMB3_HUMAN:K02183
ko05167	Kaposi sarcoma-associated herpesvirus infection	Human Diseases	Infectious disease: viral	https://www.kegg.jp/kegg-bin/show_pathway?map=ko05167&amp;show_description=show	3	tr|F6UT28|F6UT28_HUMAN:K04536;tr|E7EMB3|E7EMB3_HUMAN:K02183;sp|P62979|RS27A_HUMAN:K02977
ko04914	Progesterone-mediated oocyte maturation	Organismal Systems	Endocrine system	https://www.kegg.jp/kegg-bin/show_pathway?map=ko04914&amp;show_description=show	3	sp|P63096|GNAI1_HUMAN:K04630;tr|H3BNC9|H3BNC9_HUMAN:K02602;sp|P08238|HS90B_HUMAN:K04079
ko04014	Ras signaling pathway	Environmental Information Processing	Signal transduction	https://www.kegg.jp/kegg-bin/show_pathway?map=ko04014&amp;show_description=show	3	sp|P00533|EGFR_HUMAN:K04361;tr|F6UT28|F6UT28_HUMAN:K04536;tr|E7EMB3|E7EMB3_HUMAN:K02183
ko04010	MAPK signaling pathway	Environmental Information Processing	Signal transduction	https://www.kegg.jp/kegg-bin/show_pathway?map=ko04010&amp;show_description=show	3	sp|P11142|HSP7C_HUMAN:K03283;tr|A0A0G2JIW1|A0A0G2JIW1_HUMAN:K03283;sp|P00533|EGFR_HUMAN:K04361
ko04713	Circadian entrainment	Organismal Systems	Environmental adaptation	https://www.kegg.jp/kegg-bin/show_pathway?map=ko04713&amp;show_description=show	3	tr|E7EMB3|E7EMB3_HUMAN:K02183;tr|F6UT28|F6UT28_HUMAN:K04536;sp|P63096|GNAI1_HUMAN:K04630
ko04512	ECM-receptor interaction	Environmental Information Processing	Signaling molecules and interaction	https://www.kegg.jp/kegg-bin/show_pathway?map=ko04512&amp;show_description=show	3	sp|P26006|ITA3_HUMAN:K06482;sp|P06756|ITAV_HUMAN:K06487;sp|P05556|ITB1_HUMAN:K05719
ko05222	Small cell lung cancer	Human Diseases	Cancer: specific types	https://www.kegg.jp/kegg-bin/show_pathway?map=ko05222&amp;show_description=show	3	sp|P26006|ITA3_HUMAN:K06482;sp|P05556|ITB1_HUMAN:K05719;sp|P06756|ITAV_HUMAN:K06487
ko05134	Legionellosis	Human Diseases	Infectious disease: bacterial	https://www.kegg.jp/kegg-bin/show_pathway?map=ko05134&amp;show_description=show	3	sp|Q5VTE0|EF1A3_HUMAN:K03231;sp|P11142|HSP7C_HUMAN:K03283;tr|A0A0G2JIW1|A0A0G2JIW1_HUMAN:K03283
ko03013	RNA transport	Genetic Information Processing	Translation	https://www.kegg.jp/kegg-bin/show_pathway?map=ko03013&amp;show_description=show	3	sp|Q5VTE0|EF1A3_HUMAN:K03231;tr|E9PFF5|E9PFF5_HUMAN:K15516;tr|E7EQV3|E7EQV3_HUMAN:K13126
ko05215	Prostate cancer	Human Diseases	Cancer: specific types	https://www.kegg.jp/kegg-bin/show_pathway?map=ko05215&amp;show_description=show	3	sp|P14625|ENPL_HUMAN:K09487;sp|P00533|EGFR_HUMAN:K04361;sp|P08238|HS90B_HUMAN:K04079
ko05133	Pertussis	Human Diseases	Infectious disease: bacterial	https://www.kegg.jp/kegg-bin/show_pathway?map=ko05133&amp;show_description=show	3	sp|P05556|ITB1_HUMAN:K05719;sp|P63096|GNAI1_HUMAN:K04630;tr|E7EMB3|E7EMB3_HUMAN:K02183
ko05170	Human immunodeficiency virus 1 infection	Human Diseases	Infectious disease: viral	https://www.kegg.jp/kegg-bin/show_pathway?map=ko05170&amp;show_description=show	3	tr|F6UT28|F6UT28_HUMAN:K04536;tr|E7EMB3|E7EMB3_HUMAN:K02183;sp|P63096|GNAI1_HUMAN:K04630
ko05203	Viral carcinogenesis	Human Diseases	Cancer: overview	https://www.kegg.jp/kegg-bin/show_pathway?map=ko05203&amp;show_description=show	3	sp|P62805|H4_HUMAN:K11254;sp|O43707|ACTN4_HUMAN:K05699;sp|P06396|GELS_HUMAN:K05768
ko05206	MicroRNAs in cancer	Human Diseases	Cancer: overview	https://www.kegg.jp/kegg-bin/show_pathway?map=ko05206&amp;show_description=show	3	sp|P00533|EGFR_HUMAN:K04361;tr|H7BYY1|H7BYY1_HUMAN:K10373;sp|P08670|VIME_HUMAN:K07606
ko04114	Oocyte meiosis	Cellular Processes	Cell growth and death	https://www.kegg.jp/kegg-bin/show_pathway?map=ko04114&amp;show_description=show	3	tr|E7EMB3|E7EMB3_HUMAN:K02183;tr|F8VYE8|F8VYE8_HUMAN:K06269;tr|H3BNC9|H3BNC9_HUMAN:K02602
ko05140	Leishmaniasis	Human Diseases	Infectious disease: parasitic	https://www.kegg.jp/kegg-bin/show_pathway?map=ko05140&amp;show_description=show	3	sp|Q5VTE0|EF1A3_HUMAN:K03231;tr|A0A0A0MS08|A0A0A0MS08_HUMAN:K06856;sp|P05556|ITB1_HUMAN:K05719
ko04910	Insulin signaling pathway	Organismal Systems	Endocrine system	https://www.kegg.jp/kegg-bin/show_pathway?map=ko04910&amp;show_description=show	3	tr|F8VYE8|F8VYE8_HUMAN:K06269;tr|E7EMB3|E7EMB3_HUMAN:K02183;sp|P62753|RS6_HUMAN:K02991
ko04360	Axon guidance	Organismal Systems	Development and regeneration	https://www.kegg.jp/kegg-bin/show_pathway?map=ko04360&amp;show_description=show	3	sp|P05556|ITB1_HUMAN:K05719;sp|P63096|GNAI1_HUMAN:K04630;sp|O14950|ML12B_HUMAN:K12757
ko05110	Vibrio cholerae infection	Human Diseases	Infectious disease: bacterial	https://www.kegg.jp/kegg-bin/show_pathway?map=ko05110&amp;show_description=show	3	sp|P63261|ACTG_HUMAN:K05692;sp|P60709|ACTB_HUMAN:K05692;sp|Q562R1|ACTBL_HUMAN:K05692
ko01521	EGFR tyrosine kinase inhibitor resistance	Human Diseases	Drug resistance: antineoplastic	https://www.kegg.jp/kegg-bin/show_pathway?map=ko01521&amp;show_description=show	2	sp|P00533|EGFR_HUMAN:K04361;sp|P62753|RS6_HUMAN:K02991
ko04727	GABAergic synapse	Organismal Systems	Nervous system	https://www.kegg.jp/kegg-bin/show_pathway?map=ko04727&amp;show_description=show	2	tr|F6UT28|F6UT28_HUMAN:K04536;sp|P63096|GNAI1_HUMAN:K04630
ko04320	Dorso-ventral axis formation	Organismal Systems	Development and regeneration	https://www.kegg.jp/kegg-bin/show_pathway?map=ko04320&amp;show_description=show	2	tr|H3BNC9|H3BNC9_HUMAN:K02602;sp|P00533|EGFR_HUMAN:K04361
ko00190	Oxidative phosphorylation	Metabolism	Energy metabolism	https://www.kegg.jp/kegg-bin/show_pathway?map=ko00190&amp;show_description=show	2	sp|P25705|ATPA_HUMAN:K02132;sp|P36542|ATPG_HUMAN:K02136
ko05146	Amoebiasis	Human Diseases	Infectious disease: parasitic	https://www.kegg.jp/kegg-bin/show_pathway?map=ko05146&amp;show_description=show	2	sp|O43707|ACTN4_HUMAN:K05699;tr|A0A0A0MS08|A0A0A0MS08_HUMAN:K06856
ko04720	Long-term potentiation	Organismal Systems	Nervous system	https://www.kegg.jp/kegg-bin/show_pathway?map=ko04720&amp;show_description=show	2	tr|F8VYE8|F8VYE8_HUMAN:K06269;tr|E7EMB3|E7EMB3_HUMAN:K02183
ko04724	Glutamatergic synapse	Organismal Systems	Nervous system	https://www.kegg.jp/kegg-bin/show_pathway?map=ko04724&amp;show_description=show	2	sp|P63096|GNAI1_HUMAN:K04630;tr|F6UT28|F6UT28_HUMAN:K04536
ko04916	Melanogenesis	Organismal Systems	Endocrine system	https://www.kegg.jp/kegg-bin/show_pathway?map=ko04916&amp;show_description=show	2	sp|P63096|GNAI1_HUMAN:K04630;tr|E7EMB3|E7EMB3_HUMAN:K02183
ko05214	Glioma	Human Diseases	Cancer: specific types	https://www.kegg.jp/kegg-bin/show_pathway?map=ko05214&amp;show_description=show	2	tr|E7EMB3|E7EMB3_HUMAN:K02183;sp|P00533|EGFR_HUMAN:K04361
ko04137	Mitophagy - animal	Cellular Processes	Transport and catabolism	https://www.kegg.jp/kegg-bin/show_pathway?map=ko04137&amp;show_description=show	2	sp|P62979|RS27A_HUMAN:K02977;sp|Q13501|SQSTM_HUMAN:K14381
ko05031	Amphetamine addiction	Human Diseases	Substance dependence	https://www.kegg.jp/kegg-bin/show_pathway?map=ko05031&amp;show_description=show	2	tr|F8VYE8|F8VYE8_HUMAN:K06269;tr|E7EMB3|E7EMB3_HUMAN:K02183
ko04744	Phototransduction	Organismal Systems	Sensory system	https://www.kegg.jp/kegg-bin/show_pathway?map=ko04744&amp;show_description=show	2	tr|E7EMB3|E7EMB3_HUMAN:K02183;tr|F6UT28|F6UT28_HUMAN:K04536
ko05032	Morphine addiction	Human Diseases	Substance dependence	https://www.kegg.jp/kegg-bin/show_pathway?map=ko05032&amp;show_description=show	2	tr|F6UT28|F6UT28_HUMAN:K04536;sp|P63096|GNAI1_HUMAN:K04630
ko04213	Longevity regulating pathway - multiple species	Organismal Systems	Aging	https://www.kegg.jp/kegg-bin/show_pathway?map=ko04213&amp;show_description=show	2	tr|A0A0G2JIW1|A0A0G2JIW1_HUMAN:K03283;sp|P11142|HSP7C_HUMAN:K03283
ko04514	Cell adhesion molecules	Environmental Information Processing	Signaling molecules and interaction	https://www.kegg.jp/kegg-bin/show_pathway?map=ko04514&amp;show_description=show	2	sp|P06756|ITAV_HUMAN:K06487;sp|P05556|ITB1_HUMAN:K05719
ko04750	Inflammatory mediator regulation of TRP channels	Organismal Systems	Sensory system	https://www.kegg.jp/kegg-bin/show_pathway?map=ko04750&amp;show_description=show	2	tr|E7EMB3|E7EMB3_HUMAN:K02183;tr|F8VYE8|F8VYE8_HUMAN:K06269
ko04657	IL-17 signaling pathway	Organismal Systems	Immune system	https://www.kegg.jp/kegg-bin/show_pathway?map=ko04657&amp;show_description=show	2	sp|P08238|HS90B_HUMAN:K04079;sp|P14625|ENPL_HUMAN:K09487
ko04070	Phosphatidylinositol signaling system	Environmental Information Processing	Signal transduction	https://www.kegg.jp/kegg-bin/show_pathway?map=ko04070&amp;show_description=show	2	tr|E7EMB3|E7EMB3_HUMAN:K02183;sp|Q8N3E9|PLCD3_HUMAN:K05857
ko05162	Measles	Human Diseases	Infectious disease: viral	https://www.kegg.jp/kegg-bin/show_pathway?map=ko05162&amp;show_description=show	2	tr|A0A0G2JIW1|A0A0G2JIW1_HUMAN:K03283;sp|P11142|HSP7C_HUMAN:K03283
ko04918	Thyroid hormone synthesis	Organismal Systems	Endocrine system	https://www.kegg.jp/kegg-bin/show_pathway?map=ko04918&amp;show_description=show	2	sp|P14625|ENPL_HUMAN:K09487;sp|P11021|BIP_HUMAN:K09490
ko04142	Lysosome	Cellular Processes	Transport and catabolism	https://www.kegg.jp/kegg-bin/show_pathway?map=ko04142&amp;show_description=show	2	sp|P09496|CLCA_HUMAN:K04644;tr|A0A087WVQ6|A0A087WVQ6_HUMAN:K04646
ko04072	Phospholipase D signaling pathway	Environmental Information Processing	Signal transduction	https://www.kegg.jp/kegg-bin/show_pathway?map=ko04072&amp;show_description=show	2	tr|A0A0A0MS08|A0A0A0MS08_HUMAN:K06856;sp|P00533|EGFR_HUMAN:K04361
ko04610	Complement and coagulation cascades	Organismal Systems	Immune system	https://www.kegg.jp/kegg-bin/show_pathway?map=ko04610&amp;show_description=show	2	tr|E9PNW4|E9PNW4_HUMAN:K04008;tr|H7BY55|H7BY55_HUMAN:K04006
ko04934	Cushing syndrome	Human Diseases	Endocrine and metabolic disease	https://www.kegg.jp/kegg-bin/show_pathway?map=ko04934&amp;show_description=show	2	sp|P63096|GNAI1_HUMAN:K04630;sp|P00533|EGFR_HUMAN:K04361
ko04062	Chemokine signaling pathway	Organismal Systems	Immune system	https://www.kegg.jp/kegg-bin/show_pathway?map=ko04062&amp;show_description=show	2	tr|F6UT28|F6UT28_HUMAN:K04536;sp|P63096|GNAI1_HUMAN:K04630
ko04725	Cholinergic synapse	Organismal Systems	Nervous system	https://www.kegg.jp/kegg-bin/show_pathway?map=ko04725&amp;show_description=show	2	tr|F6UT28|F6UT28_HUMAN:K04536;sp|P63096|GNAI1_HUMAN:K04630
ko04723	Retrograde endocannabinoid signaling	Organismal Systems	Nervous system	https://www.kegg.jp/kegg-bin/show_pathway?map=ko04723&amp;show_description=show	2	sp|P63096|GNAI1_HUMAN:K04630;tr|F6UT28|F6UT28_HUMAN:K04536
ko04740	Olfactory transduction	Organismal Systems	Sensory system	https://www.kegg.jp/kegg-bin/show_pathway?map=ko04740&amp;show_description=show	2	tr|E7EMB3|E7EMB3_HUMAN:K02183;tr|F6UT28|F6UT28_HUMAN:K04536
ko05169	Epstein-Barr virus infection	Human Diseases	Infectious disease: viral	https://www.kegg.jp/kegg-bin/show_pathway?map=ko05169&amp;show_description=show	2	sp|P08670|VIME_HUMAN:K07606;tr|A0A0A0MS08|A0A0A0MS08_HUMAN:K06856
ko04912	GnRH signaling pathway	Organismal Systems	Endocrine system	https://www.kegg.jp/kegg-bin/show_pathway?map=ko04912&amp;show_description=show	2	sp|P00533|EGFR_HUMAN:K04361;tr|E7EMB3|E7EMB3_HUMAN:K02183
ko03018	RNA degradation	Genetic Information Processing	Folding, sorting and degradation	https://www.kegg.jp/kegg-bin/show_pathway?map=ko03018&amp;show_description=show	2	sp|P38646|GRP75_HUMAN:K04043;tr|E7EQV3|E7EQV3_HUMAN:K13126
ko04924	Renin secretion	Organismal Systems	Endocrine system	https://www.kegg.jp/kegg-bin/show_pathway?map=ko04924&amp;show_description=show	2	tr|E7EMB3|E7EMB3_HUMAN:K02183;sp|P63096|GNAI1_HUMAN:K04630
ko04928	Parathyroid hormone synthesis, secretion and action	Organismal Systems	Endocrine system	https://www.kegg.jp/kegg-bin/show_pathway?map=ko04928&amp;show_description=show	2	sp|P63096|GNAI1_HUMAN:K04630;sp|P00533|EGFR_HUMAN:K04361
ko03015	mRNA surveillance pathway	Genetic Information Processing	Translation	https://www.kegg.jp/kegg-bin/show_pathway?map=ko03015&amp;show_description=show	2	tr|E7EQV3|E7EQV3_HUMAN:K13126;tr|F8VYE8|F8VYE8_HUMAN:K06269
ko04726	Serotonergic synapse	Organismal Systems	Nervous system	https://www.kegg.jp/kegg-bin/show_pathway?map=ko04726&amp;show_description=show	2	tr|F6UT28|F6UT28_HUMAN:K04536;sp|P63096|GNAI1_HUMAN:K04630
ko00010	Glycolysis / Gluconeogenesis	Metabolism	Carbohydrate metabolism	https://www.kegg.jp/kegg-bin/show_pathway?map=ko00010&amp;show_description=show	1	sp|P04406|G3P_HUMAN:K00134
ko05226	Gastric cancer	Human Diseases	Cancer: specific types	https://www.kegg.jp/kegg-bin/show_pathway?map=ko05226&amp;show_description=show	1	sp|P00533|EGFR_HUMAN:K04361
ko05219	Bladder cancer	Human Diseases	Cancer: specific types	https://www.kegg.jp/kegg-bin/show_pathway?map=ko05219&amp;show_description=show	1	sp|P00533|EGFR_HUMAN:K04361
ko04064	NF-kappa B signaling pathway	Environmental Information Processing	Signal transduction	https://www.kegg.jp/kegg-bin/show_pathway?map=ko04064&amp;show_description=show	1	tr|A0A0A0MS08|A0A0A0MS08_HUMAN:K06856
ko04212	Longevity regulating pathway - worm	Organismal Systems	Aging	https://www.kegg.jp/kegg-bin/show_pathway?map=ko04212&amp;show_description=show	1	sp|P38646|GRP75_HUMAN:K04043
ko04380	Osteoclast differentiation	Organismal Systems	Development and regeneration	https://www.kegg.jp/kegg-bin/show_pathway?map=ko04380&amp;show_description=show	1	sp|Q13501|SQSTM_HUMAN:K14381
ko04650	Natural killer cell mediated cytotoxicity	Organismal Systems	Immune system	https://www.kegg.jp/kegg-bin/show_pathway?map=ko04650&amp;show_description=show	1	tr|A0A0A0MS08|A0A0A0MS08_HUMAN:K06856
ko04140	Autophagy - animal	Cellular Processes	Transport and catabolism	https://www.kegg.jp/kegg-bin/show_pathway?map=ko04140&amp;show_description=show	1	sp|Q13501|SQSTM_HUMAN:K14381
ko04012	ErbB signaling pathway	Environmental Information Processing	Signal transduction	https://www.kegg.jp/kegg-bin/show_pathway?map=ko04012&amp;show_description=show	1	sp|P00533|EGFR_HUMAN:K04361
ko01230	Biosynthesis of amino acids	Metabolism	Global and overview maps	https://www.kegg.jp/kegg-bin/show_pathway?map=ko01230&amp;show_description=show	1	sp|P04406|G3P_HUMAN:K00134
ko05168	Herpes simplex virus 1 infection	Human Diseases	Infectious disease: viral	https://www.kegg.jp/kegg-bin/show_pathway?map=ko05168&amp;show_description=show	1	tr|F8VYE8|F8VYE8_HUMAN:K06269
ko00514	Other types of O-glycan biosynthesis	Metabolism	Glycan biosynthesis and metabolism	https://www.kegg.jp/kegg-bin/show_pathway?map=ko00514&amp;show_description=show	1	sp|Q99470|SDF2_HUMAN:K00728
ko05224	Breast cancer	Human Diseases	Cancer: specific types	https://www.kegg.jp/kegg-bin/show_pathway?map=ko05224&amp;show_description=show	1	sp|P00533|EGFR_HUMAN:K04361
ko04935	Growth hormone synthesis, secretion and action	Organismal Systems	Endocrine system	https://www.kegg.jp/kegg-bin/show_pathway?map=ko04935&amp;show_description=show	1	sp|P63096|GNAI1_HUMAN:K04630
ko04923	Regulation of lipolysis in adipocytes	Organismal Systems	Endocrine system	https://www.kegg.jp/kegg-bin/show_pathway?map=ko04923&amp;show_description=show	1	sp|P63096|GNAI1_HUMAN:K04630
ko00790	Folate biosynthesis	Metabolism	Metabolism of cofactors and vitamins	https://www.kegg.jp/kegg-bin/show_pathway?map=ko00790&amp;show_description=show	1	sp|P05187|PPB1_HUMAN:K01077
ko04662	B cell receptor signaling pathway	Organismal Systems	Immune system	https://www.kegg.jp/kegg-bin/show_pathway?map=ko04662&amp;show_description=show	1	tr|A0A0A0MS08|A0A0A0MS08_HUMAN:K06856
ko04214	Apoptosis - fly	Cellular Processes	Cell growth and death	https://www.kegg.jp/kegg-bin/show_pathway?map=ko04214&amp;show_description=show	1	sp|P00533|EGFR_HUMAN:K04361
ko05143	African trypanosomiasis	Human Diseases	Infectious disease: parasitic	https://www.kegg.jp/kegg-bin/show_pathway?map=ko05143&amp;show_description=show	1	tr|A0A0A0MS08|A0A0A0MS08_HUMAN:K06856
ko05120	Epithelial cell signaling in Helicobacter pylori infection	Human Diseases	Infectious disease: bacterial	https://www.kegg.jp/kegg-bin/show_pathway?map=ko05120&amp;show_description=show	1	sp|P00533|EGFR_HUMAN:K04361
ko05212	Pancreatic cancer	Human Diseases	Cancer: specific types	https://www.kegg.jp/kegg-bin/show_pathway?map=ko05212&amp;show_description=show	1	sp|P00533|EGFR_HUMAN:K04361
ko00730	Thiamine metabolism	Metabolism	Metabolism of cofactors and vitamins	https://www.kegg.jp/kegg-bin/show_pathway?map=ko00730&amp;show_description=show	1	sp|P05187|PPB1_HUMAN:K01077
ko05231	Choline metabolism in cancer	Human Diseases	Cancer: overview	https://www.kegg.jp/kegg-bin/show_pathway?map=ko05231&amp;show_description=show	1	sp|P00533|EGFR_HUMAN:K04361
ko05320	Autoimmune thyroid disease	Human Diseases	Immune disease	https://www.kegg.jp/kegg-bin/show_pathway?map=ko05320&amp;show_description=show	1	tr|A0A0A0MS08|A0A0A0MS08_HUMAN:K06856
ko05230	Central carbon metabolism in cancer	Human Diseases	Cancer: overview	https://www.kegg.jp/kegg-bin/show_pathway?map=ko05230&amp;show_description=show	1	sp|P00533|EGFR_HUMAN:K04361
ko04931	Insulin resistance	Human Diseases	Endocrine and metabolic disease	https://www.kegg.jp/kegg-bin/show_pathway?map=ko04931&amp;show_description=show	1	tr|F8VYE8|F8VYE8_HUMAN:K06269
ko05017	Spinocerebellar ataxia	Human Diseases	Neurodegenerative disease	https://www.kegg.jp/kegg-bin/show_pathway?map=ko05017&amp;show_description=show	1	sp|P05141|ADT2_HUMAN:K05863
ko05216	Thyroid cancer	Human Diseases	Cancer: specific types	https://www.kegg.jp/kegg-bin/show_pathway?map=ko05216&amp;show_description=show	1	tr|A0A087WWU8|A0A087WWU8_HUMAN:K09290
ko05330	Allograft rejection	Human Diseases	Immune disease	https://www.kegg.jp/kegg-bin/show_pathway?map=ko05330&amp;show_description=show	1	tr|A0A0A0MS08|A0A0A0MS08_HUMAN:K06856
ko05340	Primary immunodeficiency	Human Diseases	Immune disease	https://www.kegg.jp/kegg-bin/show_pathway?map=ko05340&amp;show_description=show	1	tr|A0A0A0MS08|A0A0A0MS08_HUMAN:K06856
ko05323	Rheumatoid arthritis	Human Diseases	Immune disease	https://www.kegg.jp/kegg-bin/show_pathway?map=ko05323&amp;show_description=show	1	tr|A0A0A0MS08|A0A0A0MS08_HUMAN:K06856
ko00230	Purine metabolism	Metabolism	Nucleotide metabolism	https://www.kegg.jp/kegg-bin/show_pathway?map=ko00230&amp;show_description=show	1	sp|P21589|5NTD_HUMAN:K19970
ko04120	Ubiquitin mediated proteolysis	Genetic Information Processing	Folding, sorting and degradation	https://www.kegg.jp/kegg-bin/show_pathway?map=ko04120&amp;show_description=show	1	sp|P62979|RS27A_HUMAN:K02977
ko05030	Cocaine addiction	Human Diseases	Substance dependence	https://www.kegg.jp/kegg-bin/show_pathway?map=ko05030&amp;show_description=show	1	sp|P63096|GNAI1_HUMAN:K04630
ko01200	Carbon metabolism	Metabolism	Global and overview maps	https://www.kegg.jp/kegg-bin/show_pathway?map=ko01200&amp;show_description=show	1	sp|P04406|G3P_HUMAN:K00134
ko05223	Non-small cell lung cancer	Human Diseases	Cancer: specific types	https://www.kegg.jp/kegg-bin/show_pathway?map=ko05223&amp;show_description=show	1	sp|P00533|EGFR_HUMAN:K04361
ko04922	Glucagon signaling pathway	Organismal Systems	Endocrine system	https://www.kegg.jp/kegg-bin/show_pathway?map=ko04922&amp;show_description=show	1	tr|E7EMB3|E7EMB3_HUMAN:K02183
ko04150	mTOR signaling pathway	Environmental Information Processing	Signal transduction	https://www.kegg.jp/kegg-bin/show_pathway?map=ko04150&amp;show_description=show	1	sp|P62753|RS6_HUMAN:K02991
ko05166	Human T-cell leukemia virus 1 infection	Human Diseases	Infectious disease: viral	https://www.kegg.jp/kegg-bin/show_pathway?map=ko05166&amp;show_description=show	1	sp|P05141|ADT2_HUMAN:K05863
ko05210	Colorectal cancer	Human Diseases	Cancer: specific types	https://www.kegg.jp/kegg-bin/show_pathway?map=ko05210&amp;show_description=show	1	sp|P00533|EGFR_HUMAN:K04361
ko00562	Inositol phosphate metabolism	Metabolism	Carbohydrate metabolism	https://www.kegg.jp/kegg-bin/show_pathway?map=ko00562&amp;show_description=show	1	sp|Q8N3E9|PLCD3_HUMAN:K05857
ko04672	Intestinal immune network for IgA production	Organismal Systems	Immune system	https://www.kegg.jp/kegg-bin/show_pathway?map=ko04672&amp;show_description=show	1	tr|A0A0A0MS08|A0A0A0MS08_HUMAN:K06856
ko04630	JAK-STAT signaling pathway	Environmental Information Processing	Signal transduction	https://www.kegg.jp/kegg-bin/show_pathway?map=ko04630&amp;show_description=show	1	sp|P00533|EGFR_HUMAN:K04361
ko04013	MAPK signaling pathway - fly	Environmental Information Processing	Signal transduction	https://www.kegg.jp/kegg-bin/show_pathway?map=ko04013&amp;show_description=show	1	sp|P00533|EGFR_HUMAN:K04361
ko04925	Aldosterone synthesis and secretion	Organismal Systems	Endocrine system	https://www.kegg.jp/kegg-bin/show_pathway?map=ko04925&amp;show_description=show	1	tr|E7EMB3|E7EMB3_HUMAN:K02183
ko03060	Protein export	Genetic Information Processing	Folding, sorting and degradation	https://www.kegg.jp/kegg-bin/show_pathway?map=ko03060&amp;show_description=show	1	sp|P11021|BIP_HUMAN:K09490
ko05142	Chagas disease	Human Diseases	Infectious disease: parasitic	https://www.kegg.jp/kegg-bin/show_pathway?map=ko05142&amp;show_description=show	1	sp|P63096|GNAI1_HUMAN:K04630
ko05213	Endometrial cancer	Human Diseases	Cancer: specific types	https://www.kegg.jp/kegg-bin/show_pathway?map=ko05213&amp;show_description=show	1	sp|P00533|EGFR_HUMAN:K04361
ko04621	NOD-like receptor signaling pathway	Organismal Systems	Immune system	https://www.kegg.jp/kegg-bin/show_pathway?map=ko04621&amp;show_description=show	1	sp|P08238|HS90B_HUMAN:K04079
ko04730	Long-term depression	Organismal Systems	Nervous system	https://www.kegg.jp/kegg-bin/show_pathway?map=ko04730&amp;show_description=show	1	sp|P63096|GNAI1_HUMAN:K04630
ko05310	Asthma	Human Diseases	Immune disease	https://www.kegg.jp/kegg-bin/show_pathway?map=ko05310&amp;show_description=show	1	tr|A0A0A0MS08|A0A0A0MS08_HUMAN:K06856
ko04659	Th17 cell differentiation	Organismal Systems	Immune system	https://www.kegg.jp/kegg-bin/show_pathway?map=ko04659&amp;show_description=show	1	sp|P08238|HS90B_HUMAN:K04079
ko01240	Biosynthesis of cofactors	Metabolism	Global and overview maps	https://www.kegg.jp/kegg-bin/show_pathway?map=ko01240&amp;show_description=show	1	sp|P05187|PPB1_HUMAN:K01077
ko00240	Pyrimidine metabolism	Metabolism	Nucleotide metabolism	https://www.kegg.jp/kegg-bin/show_pathway?map=ko00240&amp;show_description=show	1	sp|P21589|5NTD_HUMAN:K19970
ko00760	Nicotinate and nicotinamide metabolism	Metabolism	Metabolism of cofactors and vitamins	https://www.kegg.jp/kegg-bin/show_pathway?map=ko00760&amp;show_description=show	1	sp|P21589|5NTD_HUMAN:K19970
ko04722	Neurotrophin signaling pathway	Organismal Systems	Nervous system	https://www.kegg.jp/kegg-bin/show_pathway?map=ko04722&amp;show_description=show	1	tr|E7EMB3|E7EMB3_HUMAN:K02183
ko00770	Pantothenate and CoA biosynthesis	Metabolism	Metabolism of cofactors and vitamins	https://www.kegg.jp/kegg-bin/show_pathway?map=ko00770&amp;show_description=show	1	sp|O95497|VNN1_HUMAN:K08069
ko04970	Salivary secretion	Organismal Systems	Digestive system	https://www.kegg.jp/kegg-bin/show_pathway?map=ko04970&amp;show_description=show	1	tr|E7EMB3|E7EMB3_HUMAN:K02183
ko01522	Endocrine resistance	Human Diseases	Drug resistance: antineoplastic	https://www.kegg.jp/kegg-bin/show_pathway?map=ko01522&amp;show_description=show	1	sp|P00533|EGFR_HUMAN:K04361
ko04664	Fc epsilon RI signaling pathway	Organismal Systems	Immune system	https://www.kegg.jp/kegg-bin/show_pathway?map=ko04664&amp;show_description=show	1	tr|A0A0A0MS08|A0A0A0MS08_HUMAN:K06856
ko05235	PD-L1 expression and PD-1 checkpoint pathway in cancer	Human Diseases	Cancer: overview	https://www.kegg.jp/kegg-bin/show_pathway?map=ko05235&amp;show_description=show	1	sp|P00533|EGFR_HUMAN:K04361
ko04071	Sphingolipid signaling pathway	Environmental Information Processing	Signal transduction	https://www.kegg.jp/kegg-bin/show_pathway?map=ko04071&amp;show_description=show	1	sp|P63096|GNAI1_HUMAN:K04630
ko04625	C-type lectin receptor signaling pathway	Organismal Systems	Immune system	https://www.kegg.jp/kegg-bin/show_pathway?map=ko04625&amp;show_description=show	1	tr|E7EMB3|E7EMB3_HUMAN:K02183
ko04068	FoxO signaling pathway	Environmental Information Processing	Signal transduction	https://www.kegg.jp/kegg-bin/show_pathway?map=ko04068&amp;show_description=show	1	sp|P00533|EGFR_HUMAN:K04361
ko04933	AGE-RAGE signaling pathway in diabetic complications	Human Diseases	Endocrine and metabolic disease	https://www.kegg.jp/kegg-bin/show_pathway?map=ko04933&amp;show_description=show	1	sp|Q8N3E9|PLCD3_HUMAN:K05857
ko04216	Ferroptosis	Cellular Processes	Cell growth and death	https://www.kegg.jp/kegg-bin/show_pathway?map=ko04216&amp;show_description=show	1	sp|P02786|TFR1_HUMAN:K06503
ko00515	Mannose type O-glycan biosynthesis	Metabolism	Glycan biosynthesis and metabolism	https://www.kegg.jp/kegg-bin/show_pathway?map=ko00515&amp;show_description=show	1	sp|Q99470|SDF2_HUMAN:K00728
ko05202	Transcriptional misregulation in cancer	Human Diseases	Cancer: overview	https://www.kegg.jp/kegg-bin/show_pathway?map=ko05202&amp;show_description=show	1	tr|A0A0A0MS08|A0A0A0MS08_HUMAN:K06856
ko05160	Hepatitis C	Human Diseases	Infectious disease: viral	https://www.kegg.jp/kegg-bin/show_pathway?map=ko05160&amp;show_description=show	1	sp|P00533|EGFR_HUMAN:K04361
ko05218	Melanoma	Human Diseases	Cancer: specific types	https://www.kegg.jp/kegg-bin/show_pathway?map=ko05218&amp;show_description=show	1	sp|P00533|EGFR_HUMAN:K04361

## Sheet: GO
Exosomal DNAJB11 promotes the development of pancreatic cancer by modulating EGFR/MAPK pathway
Peng Liu1, Fuqiang Zu1, Hui Chen1,Xiaoli Yin2,*, Xiaodong Tan1,*
1 Department of general surgery, Shengjing Hospital, China Medical University, Shenyang 110004, China
2 Department of Radiology, Shengjing Hospital of China Medical University, Shenyang 110004, China
*Corresponding Author: Xiaodong Tan, 1st Department of general surgery, Shengjing Hospital, China Medical University, Shenyang 110004, China. E-mail:tanxdcmu@163.com.
	Xiaoli Yin: Department of Radiology, Shengjing Hospital of China Medical University, Shenyang 110004, China, E-mail: yinxl057728@163.com.
	These authors have contributed equally to this work.
Title: GO analysis of proteins identified in CoIP-seq
Ontology	Secondary GO ID	Secondary Name	Protein Count	Proteins
biological_process	GO:0002376	immune system process	31	sp|O00159|MYO1C_HUMAN;sp|O94973|AP2A2_HUMAN;sp|O95497|VNN1_HUMAN;sp|O95782|AP2A1_HUMAN;sp|P04264|K2C1_HUMAN;sp|P05556|ITB1_HUMAN;sp|P06756|ITAV_HUMAN;sp|P07437|TBB5_HUMAN;sp|P08238|HS90B_HUMAN;sp|P09496|CLCA_HUMAN;sp|P26006|ITA3_HUMAN;sp|P28799|GRN_HUMAN;sp|P35579|MYH9_HUMAN;sp|P52907|CAZA1_HUMAN;sp|P60709|ACTB_HUMAN;sp|P62753|RS6_HUMAN;sp|P62979|RS27A_HUMAN;sp|P63010|AP2B1_HUMAN;sp|P63261|ACTG_H…
molecular_function	GO:0003824	catalytic activity	42	sp|O00159|MYO1C_HUMAN;sp|O14950|ML12B_HUMAN;sp|O94832|MYO1D_HUMAN;sp|O95497|VNN1_HUMAN;sp|P00533|EGFR_HUMAN;sp|P04406|G3P_HUMAN;sp|P05187|PPB1_HUMAN;sp|P07437|TBB5_HUMAN;sp|P11021|BIP_HUMAN;sp|P11142|HSP7C_HUMAN;sp|P19474|RO52_HUMAN;sp|P21589|5NTD_HUMAN;sp|P25705|ATPA_HUMAN;sp|P28799|GRN_HUMAN;sp|P35579|MYH9_HUMAN;sp|P36542|ATPG_HUMAN;sp|P46781|RS9_HUMAN;sp|P49411|EFTU_HUMAN;sp|P62736|ACTA_HUMAN;…
molecular_function	GO:0005198	structural molecule activity	62	sp|P04264|K2C1_HUMAN;sp|P05141|ADT2_HUMAN;sp|P05386|RLA1_HUMAN;sp|P05787|K2C8_HUMAN;sp|P07437|TBB5_HUMAN;sp|P08670|VIME_HUMAN;sp|P08727|K1C19_HUMAN;sp|P09496|CLCA_HUMAN;sp|P13645|K1C10_HUMAN;sp|P35527|K1C9_HUMAN;sp|P35908|K22E_HUMAN;sp|P42766|RL35_HUMAN;sp|P46781|RS9_HUMAN;sp|P48668|K2C6C_HUMAN;sp|P49207|RL34_HUMAN;sp|P60709|ACTB_HUMAN;sp|P62081|RS7_HUMAN;sp|P62266|RS23_HUMAN;sp|P62269|RS18_HUMAN…
molecular_function	GO:0005215	transporter activity	9	sp|P05141|ADT2_HUMAN;sp|P06756|ITAV_HUMAN;sp|P07355|ANXA2_HUMAN;sp|P25705|ATPA_HUMAN;sp|P35579|MYH9_HUMAN;sp|P36542|ATPG_HUMAN;sp|Q9UJS0|CMC2_HUMAN;tr|E7EMB3|E7EMB3_HUMAN;tr|F8VVM2|F8VVM2_HUMAN
molecular_function	GO:0005488	binding	152	sp|O00159|MYO1C_HUMAN;sp|O14950|ML12B_HUMAN;sp|O14974|MYPT1_HUMAN;sp|O43707|ACTN4_HUMAN;sp|O94832|MYO1D_HUMAN;sp|O94973|AP2A2_HUMAN;sp|O95782|AP2A1_HUMAN;sp|P00533|EGFR_HUMAN;sp|P02786|TFR1_HUMAN;sp|P04264|K2C1_HUMAN;sp|P04406|G3P_HUMAN;sp|P05141|ADT2_HUMAN;sp|P05187|PPB1_HUMAN;sp|P05386|RLA1_HUMAN;sp|P05556|ITB1_HUMAN;sp|P05787|K2C8_HUMAN;sp|P06396|GELS_HUMAN;sp|P06748|NPM_HUMAN;sp|P06756|ITAV_H…
biological_process	GO:0007610	behavior	7	sp|P00533|EGFR_HUMAN;sp|P05556|ITB1_HUMAN;sp|P26006|ITA3_HUMAN;sp|P28799|GRN_HUMAN;sp|Q7Z406|MYH14_HUMAN;tr|A0A2R8YE63|A0A2R8YE63_HUMAN;tr|E9PPJ5|E9PPJ5_HUMAN
biological_process	GO:0008152	metabolic process	84	sp|O95497|VNN1_HUMAN;sp|P00533|EGFR_HUMAN;sp|P02786|TFR1_HUMAN;sp|P04406|G3P_HUMAN;sp|P05141|ADT2_HUMAN;sp|P05187|PPB1_HUMAN;sp|P05386|RLA1_HUMAN;sp|P05556|ITB1_HUMAN;sp|P06396|GELS_HUMAN;sp|P06748|NPM_HUMAN;sp|P07305|H10_HUMAN;sp|P07437|TBB5_HUMAN;sp|P10124|SRGN_HUMAN;sp|P11021|BIP_HUMAN;sp|P11142|HSP7C_HUMAN;sp|P14625|ENPL_HUMAN;sp|P16402|H13_HUMAN;sp|P19474|RO52_HUMAN;sp|P21589|5NTD_HUMAN;sp|P…
biological_process	GO:0009987	cellular process	151	sp|O00159|MYO1C_HUMAN;sp|O14950|ML12B_HUMAN;sp|O14974|MYPT1_HUMAN;sp|O43707|ACTN4_HUMAN;sp|O94832|MYO1D_HUMAN;sp|O94973|AP2A2_HUMAN;sp|O95497|VNN1_HUMAN;sp|O95782|AP2A1_HUMAN;sp|P00533|EGFR_HUMAN;sp|P02786|TFR1_HUMAN;sp|P04406|G3P_HUMAN;sp|P05141|ADT2_HUMAN;sp|P05187|PPB1_HUMAN;sp|P05386|RLA1_HUMAN;sp|P05556|ITB1_HUMAN;sp|P05787|K2C8_HUMAN;sp|P06396|GELS_HUMAN;sp|P06748|NPM_HUMAN;sp|P06756|ITAV_H…
biological_process	GO:0022414	reproductive process	21	sp|P00533|EGFR_HUMAN;sp|P05556|ITB1_HUMAN;sp|P05787|K2C8_HUMAN;sp|P06756|ITAV_HUMAN;sp|P08238|HS90B_HUMAN;sp|P08727|K1C19_HUMAN;sp|P11142|HSP7C_HUMAN;sp|P19338|NUCL_HUMAN;sp|P26006|ITA3_HUMAN;sp|P28799|GRN_HUMAN;sp|P35527|K1C9_HUMAN;sp|P35579|MYH9_HUMAN;sp|P62753|RS6_HUMAN;sp|Q8N3E9|PLCD3_HUMAN;sp|Q969P0|IGSF8_HUMAN;tr|A0A0G2JIW1|A0A0G2JIW1_HUMAN;tr|A0A3B3ITT5|A0A3B3ITT5_HUMAN;tr|D6R9W4|D6R9W4_HU…
biological_process	GO:0022610	biological adhesion	23	sp|O14950|ML12B_HUMAN;sp|P00533|EGFR_HUMAN;sp|P05556|ITB1_HUMAN;sp|P06756|ITAV_HUMAN;sp|P07355|ANXA2_HUMAN;sp|P08238|HS90B_HUMAN;sp|P11021|BIP_HUMAN;sp|P21589|5NTD_HUMAN;sp|P26006|ITA3_HUMAN;sp|P35579|MYH9_HUMAN;sp|P49207|RL34_HUMAN;sp|P50552|VASP_HUMAN;sp|P52907|CAZA1_HUMAN;sp|P60709|ACTB_HUMAN;sp|P62424|RL7A_HUMAN;sp|P62854|RS26_HUMAN;sp|P63261|ACTG_HUMAN;sp|Q6WCQ1|MPRIP_HUMAN;sp|Q8NFJ5|RAI3_HU…
biological_process	GO:0032409	regulation of transporter activity	2	sp|O43707|ACTN4_HUMAN;tr|E7EMB3|E7EMB3_HUMAN
biological_process	GO:0032501	multicellular organismal process	40	sp|O14950|ML12B_HUMAN;sp|P00533|EGFR_HUMAN;sp|P04264|K2C1_HUMAN;sp|P05556|ITB1_HUMAN;sp|P06396|GELS_HUMAN;sp|P08670|VIME_HUMAN;sp|P09327|VILI_HUMAN;sp|P11142|HSP7C_HUMAN;sp|P25705|ATPA_HUMAN;sp|P26006|ITA3_HUMAN;sp|P28799|GRN_HUMAN;sp|P35579|MYH9_HUMAN;sp|P35908|K22E_HUMAN;sp|P52907|CAZA1_HUMAN;sp|P62269|RS18_HUMAN;sp|P62701|RS4X_HUMAN;sp|P62736|ACTA_HUMAN;sp|P62805|H4_HUMAN;sp|P67936|TPM4_HUMAN;…
biological_process	GO:0032502	developmental process	76	sp|O94832|MYO1D_HUMAN;sp|O95497|VNN1_HUMAN;sp|P00533|EGFR_HUMAN;sp|P02786|TFR1_HUMAN;sp|P05556|ITB1_HUMAN;sp|P05787|K2C8_HUMAN;sp|P06396|GELS_HUMAN;sp|P06748|NPM_HUMAN;sp|P06756|ITAV_HUMAN;sp|P07355|ANXA2_HUMAN;sp|P08238|HS90B_HUMAN;sp|P08670|VIME_HUMAN;sp|P08727|K1C19_HUMAN;sp|P09327|VILI_HUMAN;sp|P11021|BIP_HUMAN;sp|P11142|HSP7C_HUMAN;sp|P13645|K1C10_HUMAN;sp|P19338|NUCL_HUMAN;sp|P21589|5NTD_HU…
cellular_component	GO:0032991	protein-containing complex	112	sp|O00159|MYO1C_HUMAN;sp|O14950|ML12B_HUMAN;sp|O14974|MYPT1_HUMAN;sp|O43707|ACTN4_HUMAN;sp|O94832|MYO1D_HUMAN;sp|O94973|AP2A2_HUMAN;sp|O95782|AP2A1_HUMAN;sp|P00533|EGFR_HUMAN;sp|P02786|TFR1_HUMAN;sp|P04406|G3P_HUMAN;sp|P05141|ADT2_HUMAN;sp|P05386|RLA1_HUMAN;sp|P05556|ITB1_HUMAN;sp|P05787|K2C8_HUMAN;sp|P06748|NPM_HUMAN;sp|P06756|ITAV_HUMAN;sp|P07305|H10_HUMAN;sp|P07355|ANXA2_HUMAN;sp|P07437|TBB5_H…
molecular_function	GO:0038024	cargo receptor activity	1	sp|P02786|TFR1_HUMAN
biological_process	GO:0040007	growth	4	sp|P05556|ITB1_HUMAN;sp|P06396|GELS_HUMAN;sp|P06756|ITAV_HUMAN;sp|Q9BRT6|LLPH_HUMAN
biological_process	GO:0040011	locomotion	11	sp|P00533|EGFR_HUMAN;sp|P05556|ITB1_HUMAN;sp|P06756|ITAV_HUMAN;sp|P26006|ITA3_HUMAN;sp|P35579|MYH9_HUMAN;sp|P35908|K22E_HUMAN;sp|Q92614|MY18A_HUMAN;sp|Q9ULV4|COR1C_HUMAN;tr|A0A2R8YE63|A0A2R8YE63_HUMAN;tr|E9PPJ5|E9PPJ5_HUMAN;tr|F6UT28|F6UT28_HUMAN
molecular_function	GO:0044183	protein folding chaperone	1	tr|A0A0G2JIW1|A0A0G2JIW1_HUMAN
biological_process	GO:0044419	biological process involved in interspecies interaction between organisms	59	sp|O94973|AP2A2_HUMAN;sp|O95497|VNN1_HUMAN;sp|O95782|AP2A1_HUMAN;sp|P02786|TFR1_HUMAN;sp|P04264|K2C1_HUMAN;sp|P05141|ADT2_HUMAN;sp|P05386|RLA1_HUMAN;sp|P05556|ITB1_HUMAN;sp|P05787|K2C8_HUMAN;sp|P06748|NPM_HUMAN;sp|P06756|ITAV_HUMAN;sp|P07437|TBB5_HUMAN;sp|P08238|HS90B_HUMAN;sp|P08670|VIME_HUMAN;sp|P08727|K1C19_HUMAN;sp|P09327|VILI_HUMAN;sp|P11142|HSP7C_HUMAN;sp|P42766|RL35_HUMAN;sp|P46781|RS9_HUM…
cellular_component	GO:0044423	virion part	2	sp|P52597|HNRPF_HUMAN;tr|K7ENG2|K7ENG2_HUMAN
molecular_function	GO:0045182	translation regulator activity	7	sp|P46781|RS9_HUMAN;sp|P49411|EFTU_HUMAN;sp|P62266|RS23_HUMAN;sp|Q5VTE0|EF1A3_HUMAN;tr|E7EQV3|E7EQV3_HUMAN;tr|E7ETK0|E7ETK0_HUMAN;tr|H3BNC9|H3BNC9_HUMAN
biological_process	GO:0048511	rhythmic process	5	sp|P00533|EGFR_HUMAN;sp|P11142|HSP7C_HUMAN;sp|P60709|ACTB_HUMAN;sp|P63261|ACTG_HUMAN;tr|F8VYE8|F8VYE8_HUMAN
biological_process	GO:0050790	regulation of catalytic activity	27	sp|O14974|MYPT1_HUMAN;sp|O94832|MYO1D_HUMAN;sp|P00533|EGFR_HUMAN;sp|P05386|RLA1_HUMAN;sp|P05556|ITB1_HUMAN;sp|P06396|GELS_HUMAN;sp|P06748|NPM_HUMAN;sp|P07355|ANXA2_HUMAN;sp|P08238|HS90B_HUMAN;sp|P09327|VILI_HUMAN;sp|P11142|HSP7C_HUMAN;sp|P14625|ENPL_HUMAN;sp|P62979|RS27A_HUMAN;sp|Q14764|MVP_HUMAN;sp|Q5VTE0|EF1A3_HUMAN;sp|Q6WCQ1|MPRIP_HUMAN;sp|Q8NFJ5|RAI3_HUMAN;sp|Q9UBS4|DJB11_HUMAN;sp|Q9ULV4|COR1…
biological_process	GO:0050896	response to stimulus	77	sp|O43707|ACTN4_HUMAN;sp|O95497|VNN1_HUMAN;sp|P00533|EGFR_HUMAN;sp|P02786|TFR1_HUMAN;sp|P04264|K2C1_HUMAN;sp|P04406|G3P_HUMAN;sp|P05386|RLA1_HUMAN;sp|P05556|ITB1_HUMAN;sp|P05787|K2C8_HUMAN;sp|P06396|GELS_HUMAN;sp|P06748|NPM_HUMAN;sp|P06756|ITAV_HUMAN;sp|P07355|ANXA2_HUMAN;sp|P07437|TBB5_HUMAN;sp|P08238|HS90B_HUMAN;sp|P08727|K1C19_HUMAN;sp|P09327|VILI_HUMAN;sp|P11021|BIP_HUMAN;sp|P11142|HSP7C_HUMA…
biological_process	GO:0051098	regulation of binding	4	sp|P07355|ANXA2_HUMAN;sp|P08238|HS90B_HUMAN;sp|P11021|BIP_HUMAN;tr|E7EMB3|E7EMB3_HUMAN
biological_process	GO:0051179	localization	83	sp|O00159|MYO1C_HUMAN;sp|O14950|ML12B_HUMAN;sp|O43707|ACTN4_HUMAN;sp|O94832|MYO1D_HUMAN;sp|O94973|AP2A2_HUMAN;sp|O95782|AP2A1_HUMAN;sp|P00533|EGFR_HUMAN;sp|P02786|TFR1_HUMAN;sp|P05141|ADT2_HUMAN;sp|P05386|RLA1_HUMAN;sp|P05556|ITB1_HUMAN;sp|P06396|GELS_HUMAN;sp|P06748|NPM_HUMAN;sp|P06756|ITAV_HUMAN;sp|P07355|ANXA2_HUMAN;sp|P07437|TBB5_HUMAN;sp|P08238|HS90B_HUMAN;sp|P09327|VILI_HUMAN;sp|P09496|CLCA…
biological_process	GO:0051704	multi-organism process	1	sp|P62979|RS27A_HUMAN
molecular_function	GO:0060089	molecular transducer activity	5	sp|P00533|EGFR_HUMAN;sp|P04264|K2C1_HUMAN;sp|P05556|ITB1_HUMAN;sp|P06756|ITAV_HUMAN;sp|Q8NFJ5|RAI3_HUMAN
molecular_function	GO:0060090	molecular adaptor activity	6	sp|O94973|AP2A2_HUMAN;sp|O95782|AP2A1_HUMAN;sp|P35579|MYH9_HUMAN;sp|P63010|AP2B1_HUMAN;sp|Q9UHR4|BI2L1_HUMAN;tr|E9PLJ8|E9PLJ8_HUMAN
biological_process	GO:0065007	biological regulation	135	sp|O00159|MYO1C_HUMAN;sp|O14950|ML12B_HUMAN;sp|O14974|MYPT1_HUMAN;sp|O43707|ACTN4_HUMAN;sp|O94832|MYO1D_HUMAN;sp|O94973|AP2A2_HUMAN;sp|O95497|VNN1_HUMAN;sp|O95782|AP2A1_HUMAN;sp|P00533|EGFR_HUMAN;sp|P02786|TFR1_HUMAN;sp|P04264|K2C1_HUMAN;sp|P04406|G3P_HUMAN;sp|P05141|ADT2_HUMAN;sp|P05386|RLA1_HUMAN;sp|P05556|ITB1_HUMAN;sp|P05787|K2C8_HUMAN;sp|P06396|GELS_HUMAN;sp|P06748|NPM_HUMAN;sp|P06756|ITAV_H…
molecular_function	GO:0098772	molecular function regulator	16	sp|O14974|MYPT1_HUMAN;sp|O43707|ACTN4_HUMAN;sp|P00533|EGFR_HUMAN;sp|P06748|NPM_HUMAN;sp|P07355|ANXA2_HUMAN;sp|P08238|HS90B_HUMAN;sp|P09327|VILI_HUMAN;sp|P28799|GRN_HUMAN;sp|Q13501|SQSTM_HUMAN;sp|Q14498|RBM39_HUMAN;tr|A0A0D9SGF6|A0A0D9SGF6_HUMAN;tr|A0A5H1ZRQ2|A0A5H1ZRQ2_HUMAN;tr|E7EMB3|E7EMB3_HUMAN;tr|E9PPJ5|E9PPJ5_HUMAN;tr|F8W9N7|F8W9N7_HUMAN;tr|H7BY55|H7BY55_HUMAN
biological_process	GO:0110148	biomineralization	1	sp|P07355|ANXA2_HUMAN
cellular_component	GO:0110165	cellular anatomical entity	154	sp|O00159|MYO1C_HUMAN;sp|O14950|ML12B_HUMAN;sp|O14974|MYPT1_HUMAN;sp|O43707|ACTN4_HUMAN;sp|O94832|MYO1D_HUMAN;sp|O94973|AP2A2_HUMAN;sp|O95497|VNN1_HUMAN;sp|O95782|AP2A1_HUMAN;sp|P00533|EGFR_HUMAN;sp|P02786|TFR1_HUMAN;sp|P04264|K2C1_HUMAN;sp|P04406|G3P_HUMAN;sp|P05141|ADT2_HUMAN;sp|P05187|PPB1_HUMAN;sp|P05386|RLA1_HUMAN;sp|P05556|ITB1_HUMAN;sp|P05787|K2C8_HUMAN;sp|P06396|GELS_HUMAN;sp|P06748|NPM_H…
molecular_function	GO:0140110	transcription regulator activity	6	sp|O43707|ACTN4_HUMAN;sp|P06748|NPM_HUMAN;sp|P08670|VIME_HUMAN;sp|Q13501|SQSTM_HUMAN;sp|Q14498|RBM39_HUMAN;tr|A0A5H1ZRQ2|A0A5H1ZRQ2_HUMAN

## Sheet: Domain
Exosomal DNAJB11 promotes the development of pancreatic cancer by modulating EGFR/MAPK pathway
Peng Liu1, Fuqiang Zu1, Hui Chen1,Xiaoli Yin2,*, Xiaodong Tan1,*
1 Department of general surgery, Shengjing Hospital, China Medical University, Shenyang 110004, China
2 Department of Radiology, Shengjing Hospital of China Medical University, Shenyang 110004, China
*Corresponding Author: Xiaodong Tan, 1st Department of general surgery, Shengjing Hospital, China Medical University, Shenyang 110004, China. E-mail:tanxdcmu@163.com.
	Xiaoli Yin: Department of Radiology, Shengjing Hospital of China Medical University, Shenyang 110004, China, E-mail: yinxl057728@163.com.
	These authors have contributed equally to this work.
Title: Domain architecture analysis of proteins identified in CoIP-seq
IPR	Type	IPR Desc	Protein Count(157)	Proteins
IPR027417	homologous_superfamily	P-loop containing nucleoside triphosphate hydrolase	14	sp|O00159|MYO1C_HUMAN;sp|O94832|MYO1D_HUMAN;sp|P25705|ATPA_HUMAN;sp|P35579|MYH9_HUMAN;sp|P49411|EFTU_HUMAN;sp|P63096|GNAI1_HUMAN;sp|Q12965|MYO1E_HUMAN;sp|Q5VTE0|EF1A3_HUMAN;sp|Q7Z406|MYH14_HUMAN;sp|Q92614|MY18A_HUMAN;sp|Q9UBC5|MYO1A_HUMAN;tr|A0A1Y0BRN3|A0A1Y0BRN3_HUMAN;tr|A0A5H1ZRQ2|A0A5H1ZRQ2_HUMAN;tr|E9PDF6|E9PDF6_HUMAN
IPR042180	homologous_superfamily	Intermediate filament, rod domain, coil 1B	11	sp|P04264|K2C1_HUMAN;sp|P05787|K2C8_HUMAN;sp|P08670|VIME_HUMAN;sp|P08727|K1C19_HUMAN;sp|P13645|K1C10_HUMAN;sp|P35527|K1C9_HUMAN;sp|P35908|K22E_HUMAN;sp|P48668|K2C6C_HUMAN;sp|P50552|VASP_HUMAN;tr|F8VZY9|F8VZY9_HUMAN;tr|Q3BDU5|Q3BDU5_HUMAN
IPR039008	domain	Intermediate filament, rod domain	10	sp|P04264|K2C1_HUMAN;sp|P05787|K2C8_HUMAN;sp|P08670|VIME_HUMAN;sp|P08727|K1C19_HUMAN;sp|P13645|K1C10_HUMAN;sp|P35527|K1C9_HUMAN;sp|P35908|K22E_HUMAN;sp|P48668|K2C6C_HUMAN;tr|F8VZY9|F8VZY9_HUMAN;tr|Q3BDU5|Q3BDU5_HUMAN
IPR018039	conserved_site	Intermediate filament protein, conserved site	10	sp|P04264|K2C1_HUMAN;sp|P05787|K2C8_HUMAN;sp|P08670|VIME_HUMAN;sp|P08727|K1C19_HUMAN;sp|P13645|K1C10_HUMAN;sp|P35527|K1C9_HUMAN;sp|P35908|K22E_HUMAN;sp|P48668|K2C6C_HUMAN;tr|F8VZY9|F8VZY9_HUMAN;tr|Q3BDU5|Q3BDU5_HUMAN
IPR036961	homologous_superfamily	Kinesin motor domain superfamily	9	sp|O00159|MYO1C_HUMAN;sp|O94832|MYO1D_HUMAN;sp|P35579|MYH9_HUMAN;sp|Q12965|MYO1E_HUMAN;sp|Q7Z406|MYH14_HUMAN;sp|Q92614|MY18A_HUMAN;sp|Q9UBC5|MYO1A_HUMAN;tr|A0A1Y0BRN3|A0A1Y0BRN3_HUMAN;tr|E9PDF6|E9PDF6_HUMAN
IPR001609	domain	Myosin head, motor domain	9	sp|O00159|MYO1C_HUMAN;sp|O94832|MYO1D_HUMAN;sp|P35579|MYH9_HUMAN;sp|Q12965|MYO1E_HUMAN;sp|Q7Z406|MYH14_HUMAN;sp|Q92614|MY18A_HUMAN;sp|Q9UBC5|MYO1A_HUMAN;tr|A0A1Y0BRN3|A0A1Y0BRN3_HUMAN;tr|E9PDF6|E9PDF6_HUMAN
IPR012677	homologous_superfamily	Nucleotide-binding alpha-beta plait domain superfamily	8	sp|P19338|NUCL_HUMAN;sp|P52597|HNRPF_HUMAN;sp|Q14498|RBM39_HUMAN;tr|A0A087X0X3|A0A087X0X3_HUMAN;tr|E7EQV3|E7EQV3_HUMAN;tr|H3BNC9|H3BNC9_HUMAN;tr|K7ENG2|K7ENG2_HUMAN;tr|K7ERT8|K7ERT8_HUMAN
IPR000048	binding_site	IQ motif, EF-hand binding site	8	sp|O00159|MYO1C_HUMAN;sp|O94832|MYO1D_HUMAN;sp|P35579|MYH9_HUMAN;sp|Q12965|MYO1E_HUMAN;sp|Q7Z406|MYH14_HUMAN;sp|Q92614|MY18A_HUMAN;sp|Q9UBC5|MYO1A_HUMAN;tr|E9PDF6|E9PDF6_HUMAN
IPR043129	homologous_superfamily	ATPase, nucleotide binding domain	8	sp|P11021|BIP_HUMAN;sp|P11142|HSP7C_HUMAN;sp|P38646|GRP75_HUMAN;sp|P60709|ACTB_HUMAN;sp|P62736|ACTA_HUMAN;sp|P63261|ACTG_HUMAN;sp|Q562R1|ACTBL_HUMAN;tr|A0A0G2JIW1|A0A0G2JIW1_HUMAN
IPR035979	homologous_superfamily	RNA-binding domain superfamily	7	sp|P19338|NUCL_HUMAN;sp|P52597|HNRPF_HUMAN;sp|Q14498|RBM39_HUMAN;tr|A0A087X0X3|A0A087X0X3_HUMAN;tr|E7EQV3|E7EQV3_HUMAN;tr|H3BNC9|H3BNC9_HUMAN;tr|K7ENG2|K7ENG2_HUMAN
IPR000504	domain	RNA recognition motif domain	7	sp|P19338|NUCL_HUMAN;sp|P52597|HNRPF_HUMAN;sp|Q14498|RBM39_HUMAN;tr|A0A087X0X3|A0A087X0X3_HUMAN;tr|E7EQV3|E7EQV3_HUMAN;tr|H3BNC9|H3BNC9_HUMAN;tr|K7ENG2|K7ENG2_HUMAN
IPR011992	homologous_superfamily	EF-hand domain pair	7	sp|O14950|ML12B_HUMAN;sp|O43707|ACTN4_HUMAN;sp|Q8N3E9|PLCD3_HUMAN;sp|Q9UJS0|CMC2_HUMAN;tr|A0A0D9SGF6|A0A0D9SGF6_HUMAN;tr|E7EMB3|E7EMB3_HUMAN;tr|G8JLA2|G8JLA2_HUMAN
IPR002048	domain	EF-hand domain	6	sp|O14950|ML12B_HUMAN;sp|O43707|ACTN4_HUMAN;sp|Q9UJS0|CMC2_HUMAN;tr|A0A0D9SGF6|A0A0D9SGF6_HUMAN;tr|E7EMB3|E7EMB3_HUMAN;tr|G8JLA2|G8JLA2_HUMAN
IPR011993	homologous_superfamily	PH-like domain superfamily	6	sp|P50552|VASP_HUMAN;sp|Q6WCQ1|MPRIP_HUMAN;sp|Q8N3E9|PLCD3_HUMAN;sp|Q9H329|E41LB_HUMAN;tr|A0A2R8YE63|A0A2R8YE63_HUMAN;tr|A0A494BZV2|A0A494BZV2_HUMAN
IPR018247	binding_site	EF-Hand 1, calcium-binding site	5	sp|O14950|ML12B_HUMAN;sp|O43707|ACTN4_HUMAN;sp|Q8N3E9|PLCD3_HUMAN;tr|A0A0D9SGF6|A0A0D9SGF6_HUMAN;tr|E7EMB3|E7EMB3_HUMAN
IPR036388	homologous_superfamily	Winged helix-like DNA-binding domain superfamily	5	sp|P07305|H10_HUMAN;sp|P16401|H15_HUMAN;sp|P16402|H13_HUMAN;sp|P62851|RS25_HUMAN;tr|Q5SWC8|Q5SWC8_HUMAN
IPR010926	domain	Class I myosin tail homology domain	5	sp|O00159|MYO1C_HUMAN;sp|O94832|MYO1D_HUMAN;sp|Q12965|MYO1E_HUMAN;sp|Q9UBC5|MYO1A_HUMAN;tr|E9PDF6|E9PDF6_HUMAN
IPR036072	domain	Class I myosin, motor domain	5	sp|O00159|MYO1C_HUMAN;sp|O94832|MYO1D_HUMAN;sp|Q12965|MYO1E_HUMAN;sp|Q9UBC5|MYO1A_HUMAN;tr|E9PDF6|E9PDF6_HUMAN
IPR000533	family	Tropomyosin	5	sp|P67936|TPM4_HUMAN;tr|A0A087WWU8|A0A087WWU8_HUMAN;tr|A0A2R8YHD2|A0A2R8YHD2_HUMAN;tr|H7BYY1|H7BYY1_HUMAN;tr|Q5TCU3|Q5TCU3_HUMAN
IPR002928	domain	Myosin tail	4	sp|P35579|MYH9_HUMAN;sp|Q7Z406|MYH14_HUMAN;sp|Q92614|MY18A_HUMAN;sp|Q9P2M7|CING_HUMAN
IPR029006	homologous_superfamily	ADF-H/Gelsolin-like domain superfamily	4	sp|P06396|GELS_HUMAN;sp|P09327|VILI_HUMAN;tr|A0A6I8PIX7|A0A6I8PIX7_HUMAN;tr|D6R9W4|D6R9W4_HUMAN
IPR020902	conserved_site	Actin/actin-like conserved site	4	sp|P60709|ACTB_HUMAN;sp|P62736|ACTA_HUMAN;sp|P63261|ACTG_HUMAN;sp|Q562R1|ACTBL_HUMAN
IPR004000	family	Actin family	4	sp|P60709|ACTB_HUMAN;sp|P62736|ACTA_HUMAN;sp|P63261|ACTG_HUMAN;sp|Q562R1|ACTBL_HUMAN
IPR005818	domain	Linker histone H1/H5, domain H15	4	sp|P07305|H10_HUMAN;sp|P16401|H15_HUMAN;sp|P16402|H13_HUMAN;tr|Q5SWC8|Q5SWC8_HUMAN
IPR016024	homologous_superfamily	Armadillo-type fold	4	sp|O94973|AP2A2_HUMAN;sp|O95782|AP2A1_HUMAN;sp|P63010|AP2B1_HUMAN;tr|A0A087WVQ6|A0A087WVQ6_HUMAN
IPR029047	homologous_superfamily	Heat shock protein 70kD, peptide-binding domain superfamily	4	sp|P11021|BIP_HUMAN;sp|P11142|HSP7C_HUMAN;sp|P38646|GRP75_HUMAN;tr|A0A0G2JIW1|A0A0G2JIW1_HUMAN
IPR004009	domain	Myosin, N-terminal, SH3-like	4	sp|P35579|MYH9_HUMAN;sp|Q7Z406|MYH14_HUMAN;sp|Q92614|MY18A_HUMAN;tr|A0A1Y0BRN3|A0A1Y0BRN3_HUMAN
IPR036390	homologous_superfamily	Winged helix DNA-binding domain superfamily	4	sp|P07305|H10_HUMAN;sp|P16401|H15_HUMAN;sp|P16402|H13_HUMAN;tr|Q5SWC8|Q5SWC8_HUMAN
IPR013126	family	Heat shock protein 70 family	4	sp|P11021|BIP_HUMAN;sp|P11142|HSP7C_HUMAN;sp|P38646|GRP75_HUMAN;tr|A0A0G2JIW1|A0A0G2JIW1_HUMAN
IPR032444	domain	Keratin type II head	4	sp|P04264|K2C1_HUMAN;sp|P05787|K2C8_HUMAN;sp|P35908|K22E_HUMAN;sp|P48668|K2C6C_HUMAN
IPR005819	family	Linker histone H1/H5	4	sp|P07305|H10_HUMAN;sp|P16401|H15_HUMAN;sp|P16402|H13_HUMAN;tr|Q5SWC8|Q5SWC8_HUMAN
IPR001452	domain	SH3 domain	4	sp|Q12965|MYO1E_HUMAN;sp|Q9UHR4|BI2L1_HUMAN;tr|A0A0D9SGF6|A0A0D9SGF6_HUMAN;tr|A0A2R8YE63|A0A2R8YE63_HUMAN
IPR003054	family	Keratin, type II	4	sp|P04264|K2C1_HUMAN;sp|P05787|K2C8_HUMAN;sp|P35908|K22E_HUMAN;sp|P48668|K2C6C_HUMAN
IPR018181	conserved_site	Heat shock protein 70, conserved site	4	sp|P11021|BIP_HUMAN;sp|P11142|HSP7C_HUMAN;sp|P38646|GRP75_HUMAN;tr|A0A0G2JIW1|A0A0G2JIW1_HUMAN
IPR002957	family	Keratin, type I	4	sp|P08727|K1C19_HUMAN;sp|P13645|K1C10_HUMAN;sp|P35527|K1C9_HUMAN;tr|F8VZY9|F8VZY9_HUMAN
IPR004001	conserved_site	Actin, conserved site	4	sp|P60709|ACTB_HUMAN;sp|P62736|ACTA_HUMAN;sp|P63261|ACTG_HUMAN;sp|Q562R1|ACTBL_HUMAN
IPR036028	homologous_superfamily	SH3-like domain superfamily	4	sp|Q12965|MYO1E_HUMAN;sp|Q9UHR4|BI2L1_HUMAN;tr|A0A0D9SGF6|A0A0D9SGF6_HUMAN;tr|A0A2R8YE63|A0A2R8YE63_HUMAN
IPR029048	homologous_superfamily	Heat shock protein 70kD, C-terminal domain superfamily	4	sp|P11021|BIP_HUMAN;sp|P11142|HSP7C_HUMAN;sp|P38646|GRP75_HUMAN;tr|A0A0G2JIW1|A0A0G2JIW1_HUMAN
IPR023123	homologous_superfamily	Tubulin, C-terminal	3	sp|P07437|TBB5_HUMAN;sp|P68371|TBB4B_HUMAN;tr|F5H5D3|F5H5D3_HUMAN
IPR012340	homologous_superfamily	Nucleic acid-binding, OB-fold	3	sp|P62266|RS23_HUMAN;sp|P62280|RS11_HUMAN;tr|E9PP36|E9PP36_HUMAN
IPR002553	domain	Clathrin/coatomer adaptor, adaptin-like, N-terminal	3	sp|O94973|AP2A2_HUMAN;sp|O95782|AP2A1_HUMAN;sp|P63010|AP2B1_HUMAN
IPR036525	homologous_superfamily	Tubulin/FtsZ, GTPase domain superfamily	3	sp|P07437|TBB5_HUMAN;sp|P68371|TBB4B_HUMAN;tr|F5H5D3|F5H5D3_HUMAN
IPR027401	homologous_superfamily	Myosin IQ motif-containing domain superfamily	3	sp|P35579|MYH9_HUMAN;sp|Q7Z406|MYH14_HUMAN;sp|Q92614|MY18A_HUMAN
IPR003008	domain	Tubulin/FtsZ, GTPase domain	3	sp|P07437|TBB5_HUMAN;sp|P68371|TBB4B_HUMAN;tr|F5H5D3|F5H5D3_HUMAN
IPR013783	homologous_superfamily	Immunoglobulin-like fold	3	sp|Q969P0|IGSF8_HUMAN;sp|Q9P2B2|FPRP_HUMAN;tr|A0A0A0MS08|A0A0A0MS08_HUMAN
IPR008280	homologous_superfamily	Tubulin/FtsZ, C-terminal	3	sp|P07437|TBB5_HUMAN;sp|P68371|TBB4B_HUMAN;tr|F5H5D3|F5H5D3_HUMAN
IPR037282	homologous_superfamily	F-actin-capping protein subunit alpha/beta	3	sp|P52907|CAZA1_HUMAN;tr|B1AK88|B1AK88_HUMAN;tr|F8W9N7|F8W9N7_HUMAN
IPR007110	domain	Immunoglobulin-like domain	3	sp|Q969P0|IGSF8_HUMAN;sp|Q9P2B2|FPRP_HUMAN;tr|A0A0A0MS08|A0A0A0MS08_HUMAN
IPR007123	domain	Gelsolin-like domain	3	sp|P06396|GELS_HUMAN;sp|P09327|VILI_HUMAN;tr|A0A6I8PIX7|A0A6I8PIX7_HUMAN
IPR008989	homologous_superfamily	Myosin S1 fragment, N-terminal	3	sp|P35579|MYH9_HUMAN;sp|Q7Z406|MYH14_HUMAN;tr|A0A1Y0BRN3|A0A1Y0BRN3_HUMAN
IPR000217	family	Tubulin	3	sp|P07437|TBB5_HUMAN;sp|P68371|TBB4B_HUMAN;tr|F5H5D3|F5H5D3_HUMAN
IPR008152	domain	Clathrin adaptor, alpha/beta/gamma-adaptin, appendage, Ig-like subdomain	3	sp|O94973|AP2A2_HUMAN;sp|O95782|AP2A1_HUMAN;sp|P63010|AP2B1_HUMAN
IPR042276	homologous_superfamily	F-actin-capping protein subunit alpha/beta, domain 2	3	sp|P52907|CAZA1_HUMAN;tr|B1AK88|B1AK88_HUMAN;tr|F8W9N7|F8W9N7_HUMAN
IPR012295	homologous_superfamily	TBP domain superfamily	3	sp|O94973|AP2A2_HUMAN;sp|O95782|AP2A1_HUMAN;sp|P63010|AP2B1_HUMAN
IPR020568	homologous_superfamily	Ribosomal protein S5 domain 2-type fold	3	sp|P08238|HS90B_HUMAN;sp|P14625|ENPL_HUMAN;tr|Q6IPX4|Q6IPX4_HUMAN
IPR018316	domain	Tubulin/FtsZ, 2-layer sandwich domain	3	sp|P07437|TBB5_HUMAN;sp|P68371|TBB4B_HUMAN;tr|F5H5D3|F5H5D3_HUMAN
IPR009028	homologous_superfamily	Coatomer/calthrin adaptor appendage, C-terminal subdomain	3	sp|O94973|AP2A2_HUMAN;sp|O95782|AP2A1_HUMAN;sp|P63010|AP2B1_HUMAN
IPR007122	family	Villin/Gelsolin	3	sp|P06396|GELS_HUMAN;sp|P09327|VILI_HUMAN;tr|A0A6I8PIX7|A0A6I8PIX7_HUMAN
IPR023395	homologous_superfamily	Mitochondrial carrier domain superfamily	3	sp|P05141|ADT2_HUMAN;sp|Q9UJS0|CMC2_HUMAN;tr|F8VVM2|F8VVM2_HUMAN
IPR017975	conserved_site	Tubulin, conserved site	3	sp|P07437|TBB5_HUMAN;sp|P68371|TBB4B_HUMAN;tr|F5H5D3|F5H5D3_HUMAN
IPR013041	homologous_superfamily	Clathrin adaptor, appendage, Ig-like subdomain superfamily	3	sp|O94973|AP2A2_HUMAN;sp|O95782|AP2A1_HUMAN;sp|P63010|AP2B1_HUMAN
IPR037103	homologous_superfamily	Tubulin/FtsZ, C-terminal domain superfamily	3	sp|P07437|TBB5_HUMAN;sp|P68371|TBB4B_HUMAN;tr|F5H5D3|F5H5D3_HUMAN
IPR011989	homologous_superfamily	Armadillo-like helical	3	sp|O94973|AP2A2_HUMAN;sp|O95782|AP2A1_HUMAN;sp|P63010|AP2B1_HUMAN
IPR018108	repeat	Mitochondrial substrate/solute carrier	3	sp|P05141|ADT2_HUMAN;sp|Q9UJS0|CMC2_HUMAN;tr|F8VVM2|F8VVM2_HUMAN
IPR036179	homologous_superfamily	Immunoglobulin-like domain superfamily	3	sp|Q969P0|IGSF8_HUMAN;sp|Q9P2B2|FPRP_HUMAN;tr|A0A0A0MS08|A0A0A0MS08_HUMAN
IPR009000	homologous_superfamily	Translation protein, beta-barrel domain superfamily	3	sp|P49411|EFTU_HUMAN;sp|Q5VTE0|EF1A3_HUMAN;tr|H7C422|H7C422_HUMAN
IPR032695	homologous_superfamily	Integrin domain superfamily	3	sp|P05556|ITB1_HUMAN;sp|P06756|ITAV_HUMAN;sp|P26006|ITA3_HUMAN
IPR003954	domain	RNA recognition motif domain, eukaryote	3	sp|P19338|NUCL_HUMAN;sp|Q14498|RBM39_HUMAN;tr|E7EQV3|E7EQV3_HUMAN
IPR001849	domain	Pleckstrin homology domain	3	sp|Q6WCQ1|MPRIP_HUMAN;sp|Q8N3E9|PLCD3_HUMAN;tr|A0A494BZV2|A0A494BZV2_HUMAN
IPR002453	family	Beta tubulin	2	sp|P07437|TBB5_HUMAN;sp|P68371|TBB4B_HUMAN
IPR001404	family	Heat shock protein Hsp90 family	2	sp|P08238|HS90B_HUMAN;sp|P14625|ENPL_HUMAN
IPR017104	family	Adaptor protein complex AP-2, alpha subunit	2	sp|O94973|AP2A2_HUMAN;sp|O95782|AP2A1_HUMAN
IPR001680	repeat	WD40 repeat	2	sp|Q9ULV4|COR1C_HUMAN;tr|F6UT28|F6UT28_HUMAN
IPR000413	family	Integrin alpha chain	2	sp|P06756|ITAV_HUMAN;sp|P26006|ITA3_HUMAN
IPR004843	domain	Calcineurin-like phosphoesterase domain, ApaH type	2	sp|P21589|5NTD_HUMAN;tr|F8VYE8|F8VYE8_HUMAN
IPR036872	homologous_superfamily	CH domain superfamily	2	sp|O43707|ACTN4_HUMAN;tr|E9PMS6|E9PMS6_HUMAN
IPR001781	domain	Zinc finger, LIM-type	2	sp|Q9UHB6|LIMA1_HUMAN;tr|E9PMS6|E9PMS6_HUMAN
IPR031157	conserved_site	Tr-type G domain, conserved site	2	sp|P49411|EFTU_HUMAN;sp|Q5VTE0|EF1A3_HUMAN
IPR003164	domain	Clathrin adaptor, alpha-adaptin, appendage, C-terminal subdomain	2	sp|O94973|AP2A2_HUMAN;sp|O95782|AP2A1_HUMAN
IPR013517	repeat	FG-GAP repeat	2	sp|P06756|ITAV_HUMAN;sp|P26006|ITA3_HUMAN
IPR028994	homologous_superfamily	Integrin alpha, N-terminal	2	sp|P06756|ITAV_HUMAN;sp|P26006|ITA3_HUMAN
IPR009072	homologous_superfamily	Histone-fold	2	sp|P62805|H4_HUMAN;sp|Q96QV6|H2A1A_HUMAN
IPR004160	domain	Translation elongation factor EFTu/EF1A, C-terminal	2	sp|P49411|EFTU_HUMAN;sp|Q5VTE0|EF1A3_HUMAN
IPR021131	domain	Ribosomal protein L18e/L15P	2	tr|E9PLL6|E9PLL6_HUMAN;tr|J3QQ67|J3QQ67_HUMAN
IPR013649	domain	Integrin alpha-2	2	sp|P06756|ITAV_HUMAN;sp|P26006|ITA3_HUMAN
IPR019775	conserved_site	WD40 repeat, conserved site	2	sp|Q9ULV4|COR1C_HUMAN;tr|F6UT28|F6UT28_HUMAN
IPR000795	domain	Translational (tr)-type GTP-binding domain	2	sp|P49411|EFTU_HUMAN;sp|Q5VTE0|EF1A3_HUMAN
IPR012678	homologous_superfamily	Ribosomal protein L23/L15e core domain superfamily	2	tr|E7ETK0|E7ETK0_HUMAN;tr|K7ERT8|K7ERT8_HUMAN
IPR015943	homologous_superfamily	WD40/YVTN repeat-like-containing domain superfamily	2	sp|Q9ULV4|COR1C_HUMAN;tr|F6UT28|F6UT28_HUMAN
IPR036322	homologous_superfamily	WD40-repeat-containing domain superfamily	2	sp|Q9ULV4|COR1C_HUMAN;tr|F6UT28|F6UT28_HUMAN
IPR014837	domain	EF-hand, Ca insensitive	2	sp|O43707|ACTN4_HUMAN;tr|A0A0D9SGF6|A0A0D9SGF6_HUMAN
IPR004161	domain	Translation elongation factor EFTu-like, domain 2	2	sp|P49411|EFTU_HUMAN;sp|Q5VTE0|EF1A3_HUMAN
IPR002067	family	Mitochondrial carrier protein	2	sp|P05141|ADT2_HUMAN;sp|Q9UJS0|CMC2_HUMAN
IPR013838	binding_site	Beta tubulin, autoregulation binding site	2	sp|P07437|TBB5_HUMAN;sp|P68371|TBB4B_HUMAN
IPR036886	homologous_superfamily	Villin headpiece domain superfamily	2	sp|P09327|VILI_HUMAN;tr|A0A6I8PIX7|A0A6I8PIX7_HUMAN
IPR018184	conserved_site	Integrin alpha chain, C-terminal cytoplasmic region, conserved site	2	sp|P06756|ITAV_HUMAN;sp|P26006|ITA3_HUMAN
IPR002189	family	F-actin-capping protein subunit alpha	2	sp|P52907|CAZA1_HUMAN;tr|F8W9N7|F8W9N7_HUMAN
IPR016093	domain	MIR motif	2	sp|Q99470|SDF2_HUMAN;sp|Q9HCN8|SDF2L_HUMAN
IPR001478	domain	PDZ domain	2	sp|Q92614|MY18A_HUMAN;tr|E9PMS6|E9PMS6_HUMAN
IPR019805	conserved_site	Heat shock protein Hsp90, conserved site	2	sp|P08238|HS90B_HUMAN;sp|P14625|ENPL_HUMAN
IPR003594	domain	Histidine kinase/HSP90-like ATPase	2	sp|P08238|HS90B_HUMAN;sp|P14625|ENPL_HUMAN
IPR018159	repeat	Spectrin/alpha-actinin	2	sp|O43707|ACTN4_HUMAN;tr|A0A0D9SGF6|A0A0D9SGF6_HUMAN
IPR013519	repeat	Integrin alpha beta-propellor	2	sp|P06756|ITAV_HUMAN;sp|P26006|ITA3_HUMAN
IPR036227	homologous_superfamily	Ribosomal L18e/L15P superfamily	2	tr|E9PLL6|E9PLL6_HUMAN;tr|J3QQ67|J3QQ67_HUMAN
IPR003128	domain	Villin headpiece	2	sp|P09327|VILI_HUMAN;tr|A0A6I8PIX7|A0A6I8PIX7_HUMAN
IPR017986	domain	WD40-repeat-containing domain	2	sp|Q9ULV4|COR1C_HUMAN;tr|F6UT28|F6UT28_HUMAN
IPR002942	domain	RNA-binding S4 domain	2	sp|P46781|RS9_HUMAN;sp|P62701|RS4X_HUMAN
IPR003599	domain	Immunoglobulin subtype	2	sp|Q969P0|IGSF8_HUMAN;sp|Q9P2B2|FPRP_HUMAN
IPR037196	homologous_superfamily	HSP90, C-terminal domain	2	sp|P08238|HS90B_HUMAN;sp|P14625|ENPL_HUMAN
IPR039597	domain	Myosin phosphatase-RhoA interacting protein, PH domain	2	sp|Q6WCQ1|MPRIP_HUMAN;tr|A0A494BZV2|A0A494BZV2_HUMAN
IPR020575	domain	Heat shock protein Hsp90, N-terminal	2	sp|P08238|HS90B_HUMAN;sp|P14625|ENPL_HUMAN
IPR036034	homologous_superfamily	PDZ superfamily	2	sp|Q92614|MY18A_HUMAN;tr|E9PMS6|E9PMS6_HUMAN
IPR002017	repeat	Spectrin repeat	2	sp|O43707|ACTN4_HUMAN;tr|A0A0D9SGF6|A0A0D9SGF6_HUMAN
IPR009001	homologous_superfamily	Translation elongation factor EF1A/initiation factor IF2gamma, C-terminal	2	sp|P49411|EFTU_HUMAN;sp|Q5VTE0|EF1A3_HUMAN
IPR036300	homologous_superfamily	Mir domain superfamily	2	sp|Q99470|SDF2_HUMAN;sp|Q9HCN8|SDF2L_HUMAN
IPR042489	homologous_superfamily	F-actin capping protein, alpha subunit, domain 1	2	sp|P52907|CAZA1_HUMAN;tr|F8W9N7|F8W9N7_HUMAN
IPR036890	homologous_superfamily	Histidine kinase/HSP90-like ATPase superfamily	2	sp|P08238|HS90B_HUMAN;sp|P14625|ENPL_HUMAN
IPR013106	domain	Immunoglobulin V-set domain	2	sp|Q969P0|IGSF8_HUMAN;sp|Q9P2B2|FPRP_HUMAN
IPR029052	homologous_superfamily	Metallo-dependent phosphatase-like	2	sp|P21589|5NTD_HUMAN;tr|F8VYE8|F8VYE8_HUMAN
IPR029071	homologous_superfamily	Ubiquitin-like domain superfamily	2	sp|P62979|RS27A_HUMAN;sp|Q9H329|E41LB_HUMAN
IPR037104	homologous_superfamily	Annexin superfamily	1	sp|P07355|ANXA2_HUMAN
IPR014014	domain	RNA helicase, DEAD-box type, Q motif	1	tr|A0A5H1ZRQ2|A0A5H1ZRQ2_HUMAN
IPR008971	homologous_superfamily	HSP40/DnaJ peptide-binding	1	sp|Q9UBS4|DJB11_HUMAN
IPR039373	family	Glutamate carboxypeptidase 2-like	1	sp|P02786|TFR1_HUMAN
IPR017850	homologous_superfamily	Alkaline-phosphatase-like, core domain superfamily	1	sp|P05187|PPB1_HUMAN
IPR018363	conserved_site	CD59 antigen, conserved site	1	tr|E9PNW4|E9PNW4_HUMAN
IPR027500	family	40S ribosomal protein S1/3, eukaryotes	1	tr|D6RG13|D6RG13_HUMAN
IPR004038	domain	Ribosomal protein L7Ae/L30e/S12e/Gadd45	1	sp|P62424|RL7A_HUMAN
IPR036049	homologous_superfamily	Ribosomal protein L29/L35 superfamily	1	sp|P42766|RL35_HUMAN
IPR006179	family	5'-Nucleotidase/apyrase	1	sp|P21589|5NTD_HUMAN
IPR012996	domain	Zinc finger, CHHC-type	1	sp|P52597|HNRPF_HUMAN
IPR014722	homologous_superfamily	Ribosomal protein L2, domain 2	1	sp|P62701|RS4X_HUMAN
IPR020829	domain	Glyceraldehyde 3-phosphate dehydrogenase, catalytic domain	1	sp|P04406|G3P_HUMAN
IPR024057	domain	Nucleoplasmin core domain	1	sp|P06748|NPM_HUMAN
IPR000754	family	Ribosomal protein S9	1	tr|Q6IPX4|Q6IPX4_HUMAN
IPR001698	family	F-actin-capping protein subunit beta	1	tr|B1AK88|B1AK88_HUMAN
IPR014712	homologous_superfamily	Phosphoinositide-binding clathrin adaptor, domain 2	1	tr|E9PLJ8|E9PLJ8_HUMAN
IPR018283	conserved_site	Ribosomal protein S8e, conserved site	1	tr|Q5JR95|Q5JR95_HUMAN
IPR002906	domain	Ribosomal protein S27a	1	sp|P62979|RS27A_HUMAN
IPR031310	domain	Ribosomal protein L5, N-terminal	1	tr|Q5VVC8|Q5VVC8_HUMAN
IPR001192	family	Phosphoinositide phospholipase C family	1	sp|Q8N3E9|PLCD3_HUMAN
IPR038376	homologous_superfamily	ATP synthase, alpha subunit, C-terminal domain superfamily	1	sp|P25705|ATPA_HUMAN
IPR038716	homologous_superfamily	Ribosomal protein P1/P2, N-terminal domain	1	sp|P05386|RLA1_HUMAN
IPR017907	conserved_site	Zinc finger, RING-type, conserved site	1	sp|P19474|RO52_HUMAN
IPR031865	domain	Domain of unknown function DUF4757	1	tr|E9PMS6|E9PMS6_HUMAN
IPR031675	domain	Serine-threonine protein phosphatase, N-terminal	1	tr|F8VYE8|F8VYE8_HUMAN
IPR034234	domain	Nucleolin, RNA recognition motif 3	1	sp|P19338|NUCL_HUMAN
IPR032569	domain	Nucleophosmin, C-terminal	1	sp|P06748|NPM_HUMAN
IPR001870	domain	B30.2/SPRY domain	1	sp|P19474|RO52_HUMAN
IPR029064	homologous_superfamily	50S ribosomal protein L30e-like	1	sp|P62424|RL7A_HUMAN
IPR039699	family	Ribosomal protein L7/L30	1	tr|A8MUD9|A8MUD9_HUMAN
IPR006509	family	Splicing factor, RBM39-like	1	sp|Q14498|RBM39_HUMAN
IPR017401	family	Protein phosphatase 1 regulatory subunit 12A/B/C	1	sp|O14974|MYPT1_HUMAN
IPR002499	repeat	Major vault protein, N-terminal	1	sp|Q14764|MVP_HUMAN
IPR008195	family	Ribosomal protein L34Ae	1	sp|P49207|RL34_HUMAN
IPR035462	domain	Eps8, SH3 domain	1	tr|A0A2R8YE63|A0A2R8YE63_HUMAN
IPR018199	conserved_site	Ribosomal protein S4e, N-terminal, conserved site	1	sp|P62701|RS4X_HUMAN
IPR032172	domain	Fragile X-related 1 protein, C-terminal region 1	1	tr|E9PFF5|E9PFF5_HUMAN
IPR000996	family	Clathrin light chain	1	sp|P09496|CLCA_HUMAN
IPR015348	domain	Clathrin, heavy chain, linker, core motif	1	tr|A0A087WVQ6|A0A087WVQ6_HUMAN
IPR023366	homologous_superfamily	ATP synthase subunit alpha, N-terminal domain-like superfamily	1	sp|P25705|ATPA_HUMAN
IPR001854	family	Ribosomal protein L29/L35	1	sp|P42766|RL35_HUMAN
IPR004882	family	Luc7-related	1	sp|Q9Y383|LC7L2_HUMAN
IPR038446	homologous_superfamily	CEBP, ZZ domain superfamily	1	tr|H3BNC9|H3BNC9_HUMAN
IPR000194	domain	ATPase, F1/V1/A1 complex, alpha/beta subunit, nucleotide-binding domain	1	sp|P25705|ATPA_HUMAN
IPR043164	homologous_superfamily	50S ribosomal protein L10, insertion domain superfamily	1	tr|F8VU65|F8VU65_HUMAN
IPR022671	conserved_site	Ribosomal protein L2, conserved site	1	tr|E9PP36|E9PP36_HUMAN
IPR009060	homologous_superfamily	UBA-like superfamily	1	sp|Q13501|SQSTM_HUMAN
IPR018980	domain	FERM, C-terminal PH-like domain	1	sp|Q9H329|E41LB_HUMAN
IPR020457	domain	Zinc finger, B-box, chordata	1	sp|P19474|RO52_HUMAN
IPR016082	domain	Ribosomal protein L30, ferredoxin-like fold domain	1	tr|A8MUD9|A8MUD9_HUMAN
IPR004823	domain	TATA box binding protein associated factor (TAF)	1	sp|P62805|H4_HUMAN
IPR016346	family	Guanine nucleotide-binding protein, beta subunit	1	tr|F6UT28|F6UT28_HUMAN
IPR006529	family	U2 snRNP auxilliary factor, large subunit, splicing factor	1	tr|K7ENG2|K7ENG2_HUMAN
IPR013606	domain	IMD/I-BAR domain	1	sp|Q9UHR4|BI2L1_HUMAN
IPR006020	domain	PTB/PI domain	1	tr|A0A2R8YE63|A0A2R8YE63_HUMAN
IPR041139	domain	Major vault protein repeat domain	1	sp|Q14764|MVP_HUMAN
IPR007455	family	Serglycin	1	sp|P10124|SRGN_HUMAN
IPR000762	family	Midkine heparin-binding growth factor	1	tr|E9PPJ5|E9PPJ5_HUMAN
IPR018979	domain	FERM, N-terminal	1	sp|Q9H329|E41LB_HUMAN
IPR036351	homologous_superfamily	Ribosomal protein L32e superfamily	1	tr|F8W727|F8W727_HUMAN
IPR005998	family	Ribosomal protein L7, eukaryotic	1	tr|A8MUD9|A8MUD9_HUMAN
IPR013111	domain	EGF-like domain, extracellular	1	sp|P05556|ITB1_HUMAN
IPR018492	family	Ribosomal protein L7Ae/L8/Nhp2 family	1	sp|P62424|RL7A_HUMAN
IPR016025	homologous_superfamily	Clathrin heavy chain, N-terminal	1	tr|A0A087WVQ6|A0A087WVQ6_HUMAN
IPR036349	homologous_superfamily	Integrin beta tail domain superfamily	1	sp|P05556|ITB1_HUMAN
IPR001912	domain	Ribosomal protein S4/S9, N-terminal	1	sp|P46781|RS9_HUMAN
IPR012101	family	Biotinidase-like, eukaryotic	1	sp|O95497|VNN1_HUMAN
IPR013037	homologous_superfamily	Clathrin adaptor, beta-adaptin, appendage, Ig-like subdomain	1	sp|P63010|AP2B1_HUMAN
IPR034230	domain	Nucleolin, RNA recognition motif 1	1	sp|P19338|NUCL_HUMAN
IPR032277	domain	40S ribosomal protein S4, C-terminal domain	1	sp|P62701|RS4X_HUMAN
IPR017354	family	Vasodilator-stimulated phosphoprotein/ENA/VASP-like	1	sp|P50552|VASP_HUMAN
IPR006821	domain	Intermediate filament head, DNA-binding domain	1	sp|P08670|VIME_HUMAN
IPR015505	family	Coronin	1	sp|Q9ULV4|COR1C_HUMAN
IPR041982	domain	Ribosomal protein S4, KOW domain	1	sp|P62701|RS4X_HUMAN
IPR018502	repeat	Annexin repeat	1	sp|P07355|ANXA2_HUMAN
IPR023632	conserved_site	ATP synthase, F1 complex, gamma subunit conserved site	1	sp|P36542|ATPG_HUMAN
IPR037122	homologous_superfamily	Pleiotrophin/Midkine, N-terminal domain superfamily	1	tr|E9PPJ5|E9PPJ5_HUMAN
IPR007125	domain	Histone H2A/H2B/H3	1	sp|Q96QV6|H2A1A_HUMAN
IPR034990	domain	hnRNPM, RNA recognition motif 3	1	tr|A0A087X0X3|A0A087X0X3_HUMAN
IPR013625	domain	Tensin/EPS8 phosphotyrosine-binding domain	1	tr|A0A2R8YE63|A0A2R8YE63_HUMAN
IPR020003	active_site	ATPase, alpha/beta subunit, nucleotide-binding domain, active site	1	sp|P25705|ATPA_HUMAN
IPR011417	domain	AP180 N-terminal homology (ANTH) domain	1	tr|E9PLJ8|E9PLJ8_HUMAN
IPR042050	domain	Endoplasmic reticulum chaperone BIP, nucleotide-binding domain	1	sp|P11021|BIP_HUMAN
IPR037277	homologous_superfamily	Granulin superfamily	1	sp|P28799|GRN_HUMAN
IPR004301	family	Nucleoplasmin family	1	sp|P06748|NPM_HUMAN
IPR000299	domain	FERM domain	1	sp|Q9H329|E41LB_HUMAN
IPR018065	conserved_site	Ribosomal protein L34e, conserved site	1	sp|P49207|RL34_HUMAN
IPR002108	domain	Actin-depolymerising factor homology domain	1	tr|D6R9W4|D6R9W4_HUMAN
IPR033720	domain	Elongation factor Tu, domain 2	1	sp|P49411|EFTU_HUMAN
IPR012896	domain	Integrin beta subunit, tail	1	sp|P05556|ITB1_HUMAN
IPR035968	homologous_superfamily	ATP synthase, F1 complex, gamma subunit superfamily	1	sp|P36542|ATPG_HUMAN
IPR022669	domain	Ribosomal protein L2, C-terminal	1	tr|E9PP36|E9PP36_HUMAN
IPR024667	family	Heterogeneous nuclear ribonucleoprotein M	1	tr|A0A087X0X3|A0A087X0X3_HUMAN
IPR001841	domain	Zinc finger, RING-type	1	sp|P19474|RO52_HUMAN
IPR004977	family	Ribosomal protein S25	1	sp|P62851|RS25_HUMAN
IPR016342	family	AP-1/2/4 complex subunit beta	1	sp|P63010|AP2B1_HUMAN
IPR005710	family	Ribosomal protein S4/S9, eukaryotic/archaeal	1	sp|P46781|RS9_HUMAN
IPR032412	domain	Myosin VI, cargo binding domain	1	tr|A0A1Y0BRN3|A0A1Y0BRN3_HUMAN
IPR000118	domain	Granulin	1	sp|P28799|GRN_HUMAN
IPR001711	domain	Phospholipase C, phosphatidylinositol-specific, Y domain	1	sp|Q8N3E9|PLCD3_HUMAN
IPR022801	family	Ribosomal protein S4/S9	1	sp|P46781|RS9_HUMAN
IPR018254	conserved_site	Ribosomal protein L29, conserved site	1	sp|P42766|RL35_HUMAN
IPR038551	homologous_superfamily	Ribosomal protein S26e superfamily	1	sp|P62854|RS26_HUMAN
IPR031775	domain	cGMP-dependent protein kinase, interacting domain	1	sp|O14974|MYPT1_HUMAN
IPR043023	homologous_superfamily	Major vault protein repeat domain superfamily	1	sp|Q14764|MVP_HUMAN
IPR018273	conserved_site	Ribosomal protein S17e, conserved site	1	tr|H3BNC9|H3BNC9_HUMAN
IPR036770	homologous_superfamily	Ankyrin repeat-containing domain superfamily	1	sp|O14974|MYPT1_HUMAN
IPR013809	domain	ENTH domain	1	tr|E9PLJ8|E9PLJ8_HUMAN
IPR019748	domain	FERM central domain	1	sp|Q9H329|E41LB_HUMAN
IPR002110	repeat	Ankyrin repeat	1	sp|O14974|MYPT1_HUMAN
IPR014352	homologous_superfamily	FERM/acyl-CoA-binding protein superfamily	1	sp|Q9H329|E41LB_HUMAN
IPR016054	domain	Ly-6 antigen/uPA receptor-like	1	tr|E9PNW4|E9PNW4_HUMAN
IPR004087	domain	K Homology domain	1	tr|E9PFF5|E9PFF5_HUMAN
IPR000626	domain	Ubiquitin-like domain	1	sp|P62979|RS27A_HUMAN
IPR002119	family	Histone H2A	1	sp|Q96QV6|H2A1A_HUMAN
IPR019972	conserved_site	Ribosomal protein L14P, conserved site	1	sp|P62829|RL23_HUMAN
IPR005721	family	Ribosomal protein L22/L17, eukaryotic/archaeal	1	tr|J3QQT2|J3QQT2_HUMAN
IPR000798	family	Ezrin/radixin/moesin-like	1	sp|Q9H329|E41LB_HUMAN
IPR000008	domain	C2 domain	1	sp|Q8N3E9|PLCD3_HUMAN
IPR039059	family	Major vault protein	1	sp|Q14764|MVP_HUMAN
IPR036612	homologous_superfamily	K Homology domain, type 1 superfamily	1	tr|E9PFF5|E9PFF5_HUMAN
IPR034977	domain	CPEB-1, RNA recognition motif 1	1	tr|H3BNC9|H3BNC9_HUMAN
IPR043175	homologous_superfamily	F-actin-capping protein subunit beta, N-terminal domain	1	tr|B1AK88|B1AK88_HUMAN
IPR041709	domain	Elongation factor Tu (EF-Tu), GTP-binding domain	1	sp|P49411|EFTU_HUMAN
IPR013320	homologous_superfamily	Concanavalin A-like lectin/glucanase domain superfamily	1	sp|P19474|RO52_HUMAN
IPR003877	domain	SPRY domain	1	sp|P19474|RO52_HUMAN
IPR039801	family	Epidermal growth factor receptor kinase substrate 8-like	1	tr|A0A2R8YE63|A0A2R8YE63_HUMAN
IPR011545	domain	DEAD/DEAH box helicase domain	1	tr|A0A5H1ZRQ2|A0A5H1ZRQ2_HUMAN
IPR029513	family	Transferrin receptor protein 1	1	sp|P02786|TFR1_HUMAN
IPR027267	homologous_superfamily	AH/BAR domain superfamily	1	sp|Q9UHR4|BI2L1_HUMAN
IPR039036	family	Granulin family	1	sp|P28799|GRN_HUMAN
IPR022034	domain	Fragile X-related 1 protein, C-terminal core	1	tr|E9PFF5|E9PFF5_HUMAN
IPR040622	domain	Integrin beta, epidermal growth factor-like domain 1	1	sp|P05556|ITB1_HUMAN
IPR013845	domain	Ribosomal protein S4e, central region	1	sp|P62701|RS4X_HUMAN
IPR034367	family	Vasodilator-stimulated phosphoprotein	1	sp|P50552|VASP_HUMAN
IPR018098	conserved_site	Ribosomal S24e conserved site	1	tr|E7ETK0|E7ETK0_HUMAN
IPR043136	homologous_superfamily	B30.2/SPRY domain superfamily	1	sp|P19474|RO52_HUMAN
IPR011009	homologous_superfamily	Protein kinase-like domain superfamily	1	sp|P00533|EGFR_HUMAN
IPR022365	repeat	Clathrin, heavy chain, propeller repeat	1	tr|A0A087WVQ6|A0A087WVQ6_HUMAN
IPR020089	domain	Pleiotrophin/Midkine, N-terminal domain	1	tr|E9PPJ5|E9PPJ5_HUMAN
IPR003137	domain	PA domain	1	sp|P02786|TFR1_HUMAN
IPR029658	family	Calcium-binding mitochondrial carrier protein Aralar2	1	sp|Q9UJS0|CMC2_HUMAN
IPR039504	domain	1-phosphatidylinositol 4,5-bisphosphate phosphodiesterase delta-3, EF hand domain	1	sp|Q8N3E9|PLCD3_HUMAN
IPR019747	conserved_site	FERM conserved site	1	sp|Q9H329|E41LB_HUMAN
IPR018269	conserved_site	Ribosomal protein S13, conserved site	1	sp|P62269|RS18_HUMAN
IPR038130	homologous_superfamily	Pleiotrophin/Midkine, C-terminal domain superfamily	1	tr|E9PPJ5|E9PPJ5_HUMAN
IPR000494	domain	Receptor L-domain	1	sp|P00533|EGFR_HUMAN
IPR017441	binding_site	Protein kinase, ATP binding site	1	sp|P00533|EGFR_HUMAN
IPR036986	homologous_superfamily	RNA-binding S4 domain superfamily	1	sp|P46781|RS9_HUMAN
IPR015628	family	Supervillin	1	tr|A0A6I8PIX7|A0A6I8PIX7_HUMAN
IPR036824	homologous_superfamily	Nucleoplasmin core domain superfamily	1	sp|P06748|NPM_HUMAN
IPR043141	homologous_superfamily	Ribosomal protein L10-like domain superfamily	1	tr|F8VU65|F8VU65_HUMAN
IPR001593	family	Ribosomal protein S3Ae	1	tr|D6RG13|D6RG13_HUMAN
IPR033061	family	Heterochromatin protein 1-binding protein 3	1	tr|Q5SWC8|Q5SWC8_HUMAN
IPR002671	family	Ribosomal protein L22e	1	tr|K7ERI7|K7ERI7_HUMAN
IPR036064	domain	Class XVIII myosin, motor domain	1	sp|Q92614|MY18A_HUMAN
IPR036180	homologous_superfamily	Gelsolin-like domain superfamily	1	sp|P09327|VILI_HUMAN
IPR020587	domain	DNA recombination and repair protein RecA, monomer-monomer interface	1	sp|Q92614|MY18A_HUMAN
IPR013761	homologous_superfamily	Sterile alpha motif/pointed domain superfamily	1	tr|A0A2R8YE63|A0A2R8YE63_HUMAN
IPR019809	conserved_site	Histone H4, conserved site	1	sp|P62805|H4_HUMAN
IPR019985	family	Ribosomal protein L23	1	tr|K7ERT8|K7ERT8_HUMAN
IPR002389	family	Annexin A2	1	sp|P07355|ANXA2_HUMAN
IPR014726	homologous_superfamily	Ribosomal protein L2, domain 3	1	tr|E9PP36|E9PP36_HUMAN
IPR037979	family	Serine/threonine-protein phosphatase PP1-alpha catalytic subunit	1	tr|F8VYE8|F8VYE8_HUMAN
IPR000266	family	Ribosomal protein S17/S11	1	sp|P62280|RS11_HUMAN
IPR002004	domain	Polyadenylate-binding protein/Hyperplastic disc protein	1	tr|E7EQV3|E7EQV3_HUMAN
IPR009030	homologous_superfamily	Growth factor receptor cysteine-rich domain superfamily	1	sp|P00533|EGFR_HUMAN
IPR036121	homologous_superfamily	ATPase, F1/V1/A1 complex, alpha/beta subunit, N-terminal domain superfamily	1	sp|P25705|ATPA_HUMAN
IPR001210	family	Ribosomal protein S17e	1	tr|H3BNC9|H3BNC9_HUMAN
IPR020828	domain	Glyceraldehyde 3-phosphate dehydrogenase, NAD(P) binding domain	1	sp|P04406|G3P_HUMAN
IPR016201	domain	PSI domain	1	sp|P05556|ITB1_HUMAN
IPR034866	domain	Sequestosome-1, PB1 domain	1	sp|Q13501|SQSTM_HUMAN
IPR006846	family	Ribosomal protein S30	1	tr|E9PR30|E9PR30_HUMAN
IPR028406	family	1-phosphatidylinositol 4,5-bisphosphate phosphodiesterase delta-3	1	sp|Q8N3E9|PLCD3_HUMAN
IPR036757	homologous_superfamily	Transferrin receptor-like, dimerisation domain superfamily	1	sp|P02786|TFR1_HUMAN
IPR032292	domain	Cytoplasmic polyadenylation element-binding protein 1, N-terminal	1	tr|H3BNC9|H3BNC9_HUMAN
IPR041136	domain	Major vault protein repeat domain 4	1	sp|Q14764|MVP_HUMAN
IPR036919	homologous_superfamily	Ribosomal protein L30, ferredoxin-like fold domain superfamily	1	tr|A8MUD9|A8MUD9_HUMAN
IPR035831	domain	TRIM21, PRY/SPRY domain	1	sp|P19474|RO52_HUMAN
IPR014721	homologous_superfamily	Ribosomal protein S5 domain 2-type fold, subgroup	1	tr|Q6IPX4|Q6IPX4_HUMAN
IPR012988	domain	Ribosomal protein L30, N-terminal	1	tr|A8MUD9|A8MUD9_HUMAN
IPR011332	homologous_superfamily	Zinc-binding ribosomal protein	1	sp|P62979|RS27A_HUMAN
IPR020831	family	Glyceraldehyde/Erythrose phosphate dehydrogenase family	1	sp|P04406|G3P_HUMAN
IPR001107	domain	Band 7 domain	1	tr|E5RHW4|E5RHW4_HUMAN
IPR034819	family	Cytoplasmic polyadenylation element-binding protein	1	tr|H3BNC9|H3BNC9_HUMAN
IPR027681	family	I-BAR domain containing protein IRSp53/IRTKS/Pinkbar	1	sp|Q9UHR4|BI2L1_HUMAN
IPR030698	family	Band 4.1-like protein 4B	1	sp|Q9H329|E41LB_HUMAN
IPR018252	conserved_site	Annexin repeat, conserved site	1	sp|P07355|ANXA2_HUMAN
IPR008266	active_site	Tyrosine-protein kinase, active site	1	sp|P00533|EGFR_HUMAN
IPR008991	homologous_superfamily	Translation protein SH3-like domain superfamily	1	tr|E9PP36|E9PP36_HUMAN
IPR034666	homologous_superfamily	Arp2/3 complex subunit 2/4	1	tr|H7C3F9|H7C3F9_HUMAN
IPR000909	domain	Phosphatidylinositol-specific phospholipase C, X domain	1	sp|Q8N3E9|PLCD3_HUMAN
IPR020090	domain	Pleiotrophin/Midkine, C-terminal domain	1	tr|E9PPJ5|E9PPJ5_HUMAN
IPR006186	domain	Serine/threonine-specific protein phosphatase/bis(5-nucleosyl)-tetraphosphatase	1	tr|F8VYE8|F8VYE8_HUMAN
IPR028438	family	Drebrin	1	tr|D6R9W4|D6R9W4_HUMAN
IPR030004	family	Gelsolin	1	sp|P06396|GELS_HUMAN
IPR004539	family	Translation elongation factor EF1A, eukaryotic/archaeal	1	sp|Q5VTE0|EF1A3_HUMAN
IPR004037	conserved_site	Ribosomal protein L7Ae conserved site	1	sp|P62424|RL7A_HUMAN
IPR018260	conserved_site	Ribosomal protein L22/L17, conserved site	1	tr|J3QQT2|J3QQT2_HUMAN
IPR038101	homologous_superfamily	Nucleophosmin, C-terminal domain superfamily	1	sp|P06748|NPM_HUMAN
IPR016245	family	Tyrosine protein kinase, EGF/ERB/XmrK receptor	1	sp|P00533|EGFR_HUMAN
IPR019979	conserved_site	Ribosomal protein S17, conserved site	1	sp|P62280|RS11_HUMAN
IPR038524	homologous_superfamily	Ribosomal protein L7A/L8 superfamily	1	sp|P62424|RL7A_HUMAN
IPR004541	family	Translation elongation factor EFTu/EF1A, bacterial/organelle	1	sp|P49411|EFTU_HUMAN
IPR002369	domain	Integrin beta subunit, VWA domain	1	sp|P05556|ITB1_HUMAN
IPR021132	conserved_site	Ribosomal protein L18e, conserved site	1	tr|J3QQ67|J3QQ67_HUMAN
IPR040637	domain	60S ribosomal protein L10P, insertion domain	1	tr|F8VU65|F8VU65_HUMAN
IPR030222	family	Epidermal growth factor receptor kinase substrate 8	1	tr|A0A2R8YE63|A0A2R8YE63_HUMAN
IPR035808	domain	Ribosomal protein L7, eukaryotic/archaeal	1	tr|A8MUD9|A8MUD9_HUMAN
IPR006211	domain	Furin-like cysteine-rich domain	1	sp|P00533|EGFR_HUMAN
IPR035825	domain	Alpha Spectrin, SH3 domain	1	tr|A0A0D9SGF6|A0A0D9SGF6_HUMAN
IPR001047	family	Ribosomal protein S8e	1	tr|Q5JR95|Q5JR95_HUMAN
IPR035507	domain	Unconventional myosin-Ie/If, SH3 domain	1	sp|Q12965|MYO1E_HUMAN
IPR012725	family	Chaperone DnaK	1	sp|P38646|GRP75_HUMAN
IPR001464	family	Annexin	1	sp|P07355|ANXA2_HUMAN
IPR000793	domain	ATP synthase, alpha subunit, C-terminal	1	sp|P25705|ATPA_HUMAN
IPR001790	family	Ribosomal protein L10P	1	tr|F8VU65|F8VU65_HUMAN
IPR043957	domain	Vanin, C-terminal	1	sp|O95497|VNN1_HUMAN
IPR001515	family	Ribosomal protein L32e	1	tr|F8W727|F8W727_HUMAN
IPR028740	family	LIM domain and actin-binding protein 1	1	sp|Q9UHB6|LIMA1_HUMAN
IPR032454	domain	Histone H2A, C-terminal domain	1	sp|Q96QV6|H2A1A_HUMAN
IPR002113	family	ADP/ATP carrier protein, eukaryotic type	1	sp|P05141|ADT2_HUMAN
IPR000039	family	Ribosomal protein L18e	1	tr|J3QQ67|J3QQ67_HUMAN
IPR008334	domain	5'-Nucleotidase, C-terminal	1	sp|P21589|5NTD_HUMAN
IPR031244	family	Unconventional myosin-XVIIIa	1	sp|Q92614|MY18A_HUMAN
IPR006032	family	Ribosomal protein S12/S23	1	sp|P62266|RS23_HUMAN
IPR038023	homologous_superfamily	VASP tetramerisation domain superfamily	1	sp|P50552|VASP_HUMAN
IPR032449	domain	Keratin type II cytoskeletal 1, tail	1	sp|P04264|K2C1_HUMAN
IPR020830	active_site	Glyceraldehyde 3-phosphate dehydrogenase, active site	1	sp|P04406|G3P_HUMAN
IPR032675	homologous_superfamily	Leucine-rich repeat domain superfamily	1	sp|Q9NYL9|TMOD3_HUMAN
IPR033760	domain	Integrin beta N-terminal	1	sp|P05556|ITB1_HUMAN
IPR043145	homologous_superfamily	Zinc finger, ZZ-type superfamily	1	sp|Q13501|SQSTM_HUMAN
IPR002171	family	Ribosomal protein L2	1	tr|E9PP36|E9PP36_HUMAN
IPR040148	family	Fragile X mental retardation syndrome-related protein	1	tr|E9PFF5|E9PFF5_HUMAN
IPR033294	family	Erlin1/2	1	tr|E5RHW4|E5RHW4_HUMAN
IPR006212	repeat	Furin-like repeat	1	sp|P00533|EGFR_HUMAN
IPR002452	family	Alpha tubulin	1	tr|F5H5D3|F5H5D3_HUMAN
IPR000270	domain	PB1 domain	1	sp|Q13501|SQSTM_HUMAN
IPR007484	domain	Peptidase M28	1	sp|P02786|TFR1_HUMAN
IPR003597	domain	Immunoglobulin C1-set	1	tr|A0A0A0MS08|A0A0A0MS08_HUMAN
IPR014836	domain	Integrin beta subunit, cytoplasmic domain	1	sp|P05556|ITB1_HUMAN
IPR000554	family	Ribosomal protein S7e	1	sp|P62081|RS7_HUMAN
IPR017946	homologous_superfamily	PLC-like phosphodiesterase, TIM beta/alpha-barrel domain superfamily	1	sp|Q8N3E9|PLCD3_HUMAN
IPR032296	domain	Cytoplasmic polyadenylation element-binding protein, ZZ domain	1	tr|H3BNC9|H3BNC9_HUMAN
IPR041134	domain	Major vault protein repeat domain 2	1	sp|Q14764|MVP_HUMAN
IPR031309	domain	Ribosomal protein L5, C-terminal	1	tr|Q5VVC8|Q5VVC8_HUMAN
IPR002939	domain	Chaperone DnaJ, C-terminal	1	sp|Q9UBS4|DJB11_HUMAN
IPR036291	homologous_superfamily	NAD(P)-binding domain superfamily	1	sp|P04406|G3P_HUMAN
IPR030133	family	Tropomodulin-3	1	sp|Q9NYL9|TMOD3_HUMAN
IPR033741	domain	Sequestosome-1, UBA domain	1	sp|Q13501|SQSTM_HUMAN
IPR001377	family	Ribosomal protein S6e	1	sp|P62753|RS6_HUMAN
IPR043179	homologous_superfamily	Major vault protein repeat domain 2 superfamily	1	sp|Q14764|MVP_HUMAN
IPR032440	domain	40S ribosomal protein S11, N-terminal	1	sp|P62280|RS11_HUMAN
IPR015151	domain	Beta-adaptin appendage, C-terminal subdomain	1	sp|P63010|AP2B1_HUMAN
IPR018299	active_site	Alkaline phosphatase, active site	1	sp|P05187|PPB1_HUMAN
IPR035592	domain	IRTKS, SH3 domain	1	sp|Q9UHR4|BI2L1_HUMAN
IPR029978	family	LIM domain only protein 7	1	tr|E9PMS6|E9PMS6_HUMAN
IPR005824	domain	KOW	1	sp|P62701|RS4X_HUMAN
IPR001952	family	Alkaline phosphatase	1	sp|P05187|PPB1_HUMAN
IPR013083	homologous_superfamily	Zinc finger, RING/FYVE/PHD-type	1	sp|P19474|RO52_HUMAN
IPR035976	homologous_superfamily	Sushi/SCR/CCP superfamily	1	tr|H7BY55|H7BY55_HUMAN
IPR036526	homologous_superfamily	Carbon-nitrogen hydrolase superfamily	1	sp|O95497|VNN1_HUMAN
IPR030007	family	Villin-1	1	sp|P09327|VILI_HUMAN
IPR019749	domain	Band 4.1 domain	1	sp|Q9H329|E41LB_HUMAN
IPR036941	homologous_superfamily	Receptor L-domain superfamily	1	sp|P00533|EGFR_HUMAN
IPR000436	domain	Sushi/SCR/CCP domain	1	tr|H7BY55|H7BY55_HUMAN
IPR027699	family	Vimentin	1	sp|P08670|VIME_HUMAN
IPR000315	domain	B-box-type zinc finger	1	sp|P19474|RO52_HUMAN
IPR013025	family	Ribosomal protein L25/L23	1	tr|K7ERT8|K7ERT8_HUMAN
IPR038526	homologous_superfamily	Ribosomal protein L22e superfamily	1	tr|K7ERI7|K7ERI7_HUMAN
IPR041489	domain	PDZ domain 6	1	sp|Q92614|MY18A_HUMAN
IPR037324	domain	Transferrin receptor protein 1/2, PA domain	1	sp|P02786|TFR1_HUMAN
IPR022803	homologous_superfamily	Ribosomal protein L5 domain superfamily	1	tr|Q5VVC8|Q5VVC8_HUMAN
IPR036394	homologous_superfamily	Ribosomal protein L22/L17 superfamily	1	tr|J3QQT2|J3QQT2_HUMAN
IPR000876	family	Ribosomal protein S4e	1	sp|P62701|RS4X_HUMAN
IPR000077	family	Ribosomal protein L39e	1	sp|Q59GN2|R39L5_HUMAN
IPR015070	domain	DJBP, EF-hand domain	1	sp|O14950|ML12B_HUMAN
IPR020683	domain	Ankyrin repeat-containing domain	1	sp|O14974|MYPT1_HUMAN
IPR007188	family	Actin-related protein 2/3 complex subunit 2	1	tr|H7C3F9|H7C3F9_HUMAN
IPR000597	family	Ribosomal protein L3	1	tr|H7C422|H7C422_HUMAN
IPR027695	family	Keratin, type I cytoskeletal 18	1	tr|F8VZY9|F8VZY9_HUMAN
IPR001715	domain	Calponin homology domain	1	sp|O43707|ACTN4_HUMAN
IPR005680	family	Ribosomal protein S23, eukaryotic/archaeal	1	sp|P62266|RS23_HUMAN
IPR038237	homologous_superfamily	Ribosomal protein S4e, central domain superfamily	1	sp|P62701|RS4X_HUMAN
IPR003006	conserved_site	Immunoglobulin/major histocompatibility complex, conserved site	1	tr|A0A0A0MS08|A0A0A0MS08_HUMAN
IPR030060	family	I-BAR domain containing protein IRTKS	1	sp|Q9UHR4|BI2L1_HUMAN
IPR003010	domain	Carbon-nitrogen hydrolase	1	sp|O95497|VNN1_HUMAN
IPR018281	conserved_site	Ribosomal protein S3Ae, conserved site	1	tr|D6RG13|D6RG13_HUMAN
IPR040154	family	Biotinidase/VNN family	1	sp|O95497|VNN1_HUMAN
IPR013843	domain	Ribosomal protein S4e, N-terminal	1	sp|P62701|RS4X_HUMAN
IPR004100	domain	ATPase, F1/V1/A1 complex, alpha/beta subunit, N-terminal domain	1	sp|P25705|ATPA_HUMAN
IPR001632	domain	G-protein, beta subunit	1	tr|F6UT28|F6UT28_HUMAN
IPR002132	family	Ribosomal protein L5	1	tr|Q5VVC8|Q5VVC8_HUMAN
IPR003879	domain	Butyrophylin-like, SPRY domain	1	sp|P19474|RO52_HUMAN
IPR027534	family	Ribosomal protein L12/P1/P2 family	1	sp|P05386|RLA1_HUMAN
IPR036114	domain	Class VI myosin, motor domain	1	tr|A0A1Y0BRN3|A0A1Y0BRN3_HUMAN
IPR036907	homologous_superfamily	5'-Nucleotidase, C-terminal domain superfamily	1	sp|P21589|5NTD_HUMAN
IPR026739	family	AP complex subunit beta	1	sp|P63010|AP2B1_HUMAN
IPR014401	family	Ribosomal protein S6, eukaryotic	1	sp|P62753|RS6_HUMAN
IPR014001	domain	Helicase superfamily 1/2, ATP-binding domain	1	tr|A0A5H1ZRQ2|A0A5H1ZRQ2_HUMAN
IPR019771	conserved_site	F-actin capping protein, beta subunit, conserved site	1	tr|B1AK88|B1AK88_HUMAN
IPR001976	family	Ribosomal protein S24e	1	tr|E7ETK0|E7ETK0_HUMAN
IPR000225	repeat	Armadillo	1	sp|P63010|AP2B1_HUMAN
IPR005294	family	ATP synthase, F1 complex, alpha subunit	1	sp|P25705|ATPA_HUMAN
IPR008942	homologous_superfamily	ENTH/VHS	1	tr|E9PLJ8|E9PLJ8_HUMAN
IPR038562	homologous_superfamily	Ribosomal protein L34Ae superfamily	1	sp|P49207|RL34_HUMAN
IPR019954	conserved_site	Ubiquitin conserved site	1	sp|P62979|RS27A_HUMAN
IPR034233	domain	Nucleolin, RNA recognition motif 2	1	sp|P19338|NUCL_HUMAN
IPR006146	conserved_site	5'-Nucleotidase, conserved site	1	sp|P21589|5NTD_HUMAN
IPR011025	homologous_superfamily	G protein alpha subunit, helical insertion	1	sp|P63096|GNAI1_HUMAN
IPR000433	domain	Zinc finger, ZZ-type	1	sp|Q13501|SQSTM_HUMAN
IPR017978	domain	GPCR family 3, C-terminal	1	sp|Q8NFJ5|RAI3_HUMAN
IPR006515	family	Polyadenylate binding protein, human types 1, 2, 3, 4	1	tr|E7EQV3|E7EQV3_HUMAN
IPR027437	homologous_superfamily	30s ribosomal protein S13, C-terminal	1	sp|P62269|RS18_HUMAN
IPR035892	homologous_superfamily	C2 domain superfamily	1	sp|Q8N3E9|PLCD3_HUMAN
IPR018038	conserved_site	Ribosomal protein L30, conserved site	1	tr|A8MUD9|A8MUD9_HUMAN
IPR003613	domain	U box domain	1	sp|P19474|RO52_HUMAN
IPR022309	family	Ribosomal protein S8e/ribosomal biogenesis NSA2	1	tr|Q5JR95|Q5JR95_HUMAN
IPR001245	domain	Serine-threonine/tyrosine-protein kinase, catalytic domain	1	sp|P00533|EGFR_HUMAN
IPR015048	domain	Domain of unknown function DUF1899	1	sp|Q9ULV4|COR1C_HUMAN
IPR036869	homologous_superfamily	Chaperone J-domain superfamily	1	sp|Q9UBS4|DJB11_HUMAN
IPR017865	conserved_site	F-actin capping protein, alpha subunit, conserved site	1	sp|P52907|CAZA1_HUMAN
IPR016341	family	Clathrin, heavy chain	1	tr|A0A087WVQ6|A0A087WVQ6_HUMAN
IPR000719	domain	Protein kinase domain	1	sp|P00533|EGFR_HUMAN
IPR001408	family	G-protein alpha subunit, group I	1	sp|P63096|GNAI1_HUMAN
IPR036305	homologous_superfamily	RGS domain superfamily	1	sp|P35579|MYH9_HUMAN
IPR027333	family	Coronin 1C	1	sp|Q9ULV4|COR1C_HUMAN
IPR006574	domain	SPRY-associated	1	sp|P19474|RO52_HUMAN
IPR023106	homologous_superfamily	Ribosomal protein L30, central domain, archaeal type	1	tr|A8MUD9|A8MUD9_HUMAN
IPR007365	domain	Transferrin receptor-like, dimerisation domain	1	sp|P02786|TFR1_HUMAN
IPR019956	domain	Ubiquitin domain	1	sp|P62979|RS27A_HUMAN
IPR015812	family	Integrin beta subunit	1	sp|P05556|ITB1_HUMAN
IPR019315	domain	Multiple myeloma tumor-associated protein 2-like, N-terminal	1	sp|Q9BU76|MMTA2_HUMAN
IPR020091	homologous_superfamily	Pleiotrophin/Midkine disulphide-rich domain superfamily	1	tr|E9PPJ5|E9PPJ5_HUMAN
IPR005633	domain	Ribosomal protein L23/L25, N-terminal	1	tr|K7ERT8|K7ERT8_HUMAN
IPR027071	family	Integrin beta-1 subunit	1	sp|P05556|ITB1_HUMAN
IPR018079	conserved_site	Ribosomal protein S4, conserved site	1	sp|P46781|RS9_HUMAN
IPR040472	domain	Synaptic functional regulator FMRP, KH0 domain	1	tr|E9PFF5|E9PFF5_HUMAN
IPR039207	family	Multiple myeloma tumor-associated protein 2-like	1	sp|Q9BU76|MMTA2_HUMAN
IPR001623	domain	DnaJ domain	1	sp|Q9UBS4|DJB11_HUMAN
IPR001921	family	Ribosomal protein L7A/L8	1	sp|P62424|RL7A_HUMAN
IPR029123	domain	Splicing factor RBM39, linker	1	sp|Q14498|RBM39_HUMAN
IPR000629	conserved_site	ATP-dependent RNA helicase DEAD-box, conserved site	1	tr|A0A5H1ZRQ2|A0A5H1ZRQ2_HUMAN
IPR032778	domain	Growth factor receptor domain 4	1	sp|P00533|EGFR_HUMAN
IPR001019	family	Guanine nucleotide binding protein (G-protein), alpha subunit	1	sp|P63096|GNAI1_HUMAN
IPR028333	family	Ribosomal protein S17, archaeal/eukaryotic	1	sp|P62280|RS11_HUMAN
IPR036401	homologous_superfamily	Ribosomal protein S17e-like superfamily	1	tr|H3BNC9|H3BNC9_HUMAN
IPR006424	family	Glyceraldehyde-3-phosphate dehydrogenase, type I	1	sp|P04406|G3P_HUMAN
IPR001892	family	Ribosomal protein S13	1	sp|P62269|RS18_HUMAN
IPR020929	conserved_site	Ribosomal protein L5, conserved site	1	tr|Q5VVC8|Q5VVC8_HUMAN
IPR001650	domain	Helicase, C-terminal	1	tr|A0A5H1ZRQ2|A0A5H1ZRQ2_HUMAN
IPR036053	homologous_superfamily	PABC (PABP) domain	1	tr|E7EQV3|E7EQV3_HUMAN
IPR020635	domain	Tyrosine-protein kinase, catalytic domain	1	sp|P00533|EGFR_HUMAN
IPR033928	domain	Epidermal growth factor receptor kinase substrate, phosphotyrosine-binding domain	1	tr|A0A2R8YE63|A0A2R8YE63_HUMAN
IPR018784	family	Learning associated protein 18-like	1	sp|Q9BRT6|LLPH_HUMAN
IPR036465	homologous_superfamily	von Willebrand factor A-like domain superfamily	1	sp|P05556|ITB1_HUMAN
IPR021870	domain	Major vault protein, shoulder domain	1	sp|Q14764|MVP_HUMAN
IPR033732	domain	ATP synthase, F1 complex, alpha subunit nucleotide-binding domain	1	sp|P25705|ATPA_HUMAN
IPR000547	repeat	Clathrin, heavy chain/VPS, 7-fold repeat	1	tr|A0A087WVQ6|A0A087WVQ6_HUMAN
IPR010979	homologous_superfamily	Ribosomal protein S13-like, H2TH	1	sp|P62269|RS18_HUMAN
IPR040989	domain	Major vault protein repeat domain 3	1	sp|Q14764|MVP_HUMAN
IPR041418	domain	SAM domain	1	tr|A0A2R8YE63|A0A2R8YE63_HUMAN
IPR035425	domain	CENP-T/Histone H4, histone fold	1	sp|P62805|H4_HUMAN
IPR011990	homologous_superfamily	Tetratricopeptide-like helical domain superfamily	1	tr|A0A087WVQ6|A0A087WVQ6_HUMAN
IPR036853	homologous_superfamily	Ribosomal protein L14 superfamily	1	sp|P62829|RL23_HUMAN
IPR000131	family	ATP synthase, F1 complex, gamma subunit	1	sp|P36542|ATPG_HUMAN
IPR023626	homologous_superfamily	Ribosomal protein L39e domain superfamily	1	sp|Q59GN2|R39L5_HUMAN
IPR001951	family	Histone H4	1	sp|P62805|H4_HUMAN
IPR001014	conserved_site	Ribosomal protein L23/L25, conserved site	1	tr|K7ERT8|K7ERT8_HUMAN
IPR001589	conserved_site	Actinin-type actin-binding domain, conserved site	1	sp|O43707|ACTN4_HUMAN
IPR000697	domain	WH1/EVH1 domain	1	sp|P50552|VASP_HUMAN
IPR027101	family	CD59 glycoprotein	1	tr|E9PNW4|E9PNW4_HUMAN
IPR008395	domain	Agenet-like domain	1	tr|E9PFF5|E9PFF5_HUMAN
IPR014885	domain	VASP tetramerisation	1	sp|P50552|VASP_HUMAN
IPR020092	conserved_site	Pleiotrophin/Midkine heparin-binding growth factor, conserved site	1	tr|E9PPJ5|E9PPJ5_HUMAN
IPR035963	homologous_superfamily	FERM superfamily, second domain	1	sp|Q9H329|E41LB_HUMAN
IPR034235	domain	Nucleolin, RNA recognition motif 4	1	sp|P19338|NUCL_HUMAN
IPR004934	family	Tropomodulin	1	sp|Q9NYL9|TMOD3_HUMAN
IPR015940	domain	Ubiquitin-associated domain	1	sp|Q13501|SQSTM_HUMAN
IPR018253	conserved_site	DnaJ domain, conserved site	1	sp|Q9UBS4|DJB11_HUMAN
IPR001063	family	Ribosomal protein L22/L17	1	tr|J3QQT2|J3QQT2_HUMAN
IPR014847	domain	FERM adjacent (FA)	1	sp|Q9H329|E41LB_HUMAN
IPR000218	family	Ribosomal protein L14P	1	sp|P62829|RL23_HUMAN
IPR030412	family	Phosphatidylinositol-binding clathrin assembly protein	1	tr|E9PLJ8|E9PLJ8_HUMAN
IPR038582	homologous_superfamily	S27a-like superfamily	1	sp|P62979|RS27A_HUMAN
IPR000892	family	Ribosomal protein S26e	1	sp|P62854|RS26_HUMAN
IPR004088	domain	K Homology domain, type 1	1	tr|E9PFF5|E9PFF5_HUMAN
IPR032458	conserved_site	Histone H2A conserved site	1	sp|Q96QV6|H2A1A_HUMAN
IPR018282	conserved_site	Ribosomal protein S6e, conserved site	1	sp|P62753|RS6_HUMAN
IPR019926	conserved_site	Ribosomal protein L3, conserved site	1	tr|H7C422|H7C422_HUMAN
IPR024666	domain	Heterogeneous nuclear ribonucleoprotein M, PY nuclear localisation signal	1	tr|A0A087X0X3|A0A087X0X3_HUMAN
IPR002673	family	Ribosomal protein L29e	1	tr|A0A3B3ITT5|A0A3B3ITT5_HUMAN

## Sheet: COG
Exosomal DNAJB11 promotes the development of pancreatic cancer by modulating EGFR/MAPK pathway
Peng Liu1, Fuqiang Zu1, Hui Chen1,Xiaoli Yin2,*, Xiaodong Tan1,*
1 Department of general surgery, Shengjing Hospital, China Medical University, Shenyang 110004, China
2 Department of Radiology, Shengjing Hospital of China Medical University, Shenyang 110004, China
*Corresponding Author: Xiaodong Tan, 1st Department of general surgery, Shengjing Hospital, China Medical University, Shenyang 110004, China. E-mail:tanxdcmu@163.com.
	Xiaoli Yin: Department of Radiology, Shengjing Hospital of China Medical University, Shenyang 110004, China, E-mail: yinxl057728@163.com.
	These authors have contributed equally to this work.
Title: clusters of orthologous groups analysis of proteins identified in CoIP-seq
Code	Functional Categories	Protein Number	Proteins
C	Energy production and conversion	3	sp|P25705|ATPA_HUMAN:COG0056;sp|P36542|ATPG_HUMAN:COG0224;sp|O95497|VNN1_HUMAN:COG0388
D	Cell cycle control, cell division, chromosome partitioning	2	sp|O14974|MYPT1_HUMAN:COG1196;sp|Q14764|MVP_HUMAN:COG4942
E	Amino acid transport and metabolism	1	sp|P02786|TFR1_HUMAN:COG2234
F	Nucleotide transport and metabolism	1	sp|P21589|5NTD_HUMAN:COG0737
G	Carbohydrate transport and metabolism	1	sp|P04406|G3P_HUMAN:COG0057
J	Translation, ribosomal structure and biogenesis	30	tr|K7ERT8|K7ERT8_HUMAN:COG0089;tr|E7EQV3|E7EQV3_HUMAN:COG0724;sp|P62829|RL23_HUMAN:COG0093;sp|P62266|RS23_HUMAN:COG0048;tr|D6RG13|D6RG13_HUMAN:COG1890;tr|F8VU65|F8VU65_HUMAN:COG0244;sp|P62280|RS11_HUMAN:COG0186;tr|E7ETK0|E7ETK0_HUMAN:COG2004;sp|Q5VTE0|EF1A3_HUMAN:COG5256;tr|E9PP36|E9PP36_HUMAN:COG0090;sp|P62424|RL7A_HUMAN:COG1358;sp|P49207|RL34_HUMAN:COG2174;sp|P49411|EFTU_HUMAN:COG0050;tr|J3QQT2…
K	Transcription	2	sp|O14974|MYPT1_HUMAN:COG2909;sp|Q9ULV4|COR1C_HUMAN:COG2208
L	Replication, recombination and repair	2	tr|A0A5H1ZRQ2|A0A5H1ZRQ2_HUMAN:COG0513;sp|O14974|MYPT1_HUMAN:COG0419
M	Cell wall/membrane/envelope biogenesis	3	sp|P06756|ITAV_HUMAN:COG0810;sp|P26006|ITA3_HUMAN:COG0810;sp|P00533|EGFR_HUMAN:COG2815
N	Cell motility	1	sp|P00533|EGFR_HUMAN:COG3063
O	Posttranslational modification, protein turnover, chaperones	14	tr|A0A0G2JIW1|A0A0G2JIW1_HUMAN:COG0443;sp|P62979|RS27A_HUMAN:COG5272;sp|P14625|ENPL_HUMAN:COG0326;sp|P38646|GRP75_HUMAN:COG0443;sp|Q99470|SDF2_HUMAN:COG1928;sp|Q9HCN8|SDF2L_HUMAN:COG1928;sp|P02786|TFR1_HUMAN:COG2234;sp|Q9UBS4|DJB11_HUMAN:COG0484;sp|P08238|HS90B_HUMAN:COG0326;sp|P00533|EGFR_HUMAN:COG1262;sp|P11142|HSP7C_HUMAN:COG0443;sp|P11021|BIP_HUMAN:COG0443;sp|Q14764|MVP_HUMAN:COG0330;tr|F6UT2…
P	Inorganic ion transport and metabolism	3	tr|E7EMB3|E7EMB3_HUMAN:COG4097;sp|P05187|PPB1_HUMAN:COG1785;sp|P21589|5NTD_HUMAN:COG1652
Q	Secondary metabolites biosynthesis, transport and catabolism	2	sp|P06756|ITAV_HUMAN:COG2931;sp|P26006|ITA3_HUMAN:COG2931
R	General function prediction only	6	tr|F6UT28|F6UT28_HUMAN:COG2319,COG4249,COG3903;sp|Q9ULV4|COR1C_HUMAN:COG2319,COG1100;sp|O14974|MYPT1_HUMAN:COG0790,COG3903;sp|P06756|ITAV_HUMAN:COG3209,COG4254;sp|P05187|PPB1_HUMAN:COG1785;sp|P26006|ITA3_HUMAN:COG4254,COG3209
S	Function unknown	4	sp|Q9ULV4|COR1C_HUMAN:COG1357;tr|F6UT28|F6UT28_HUMAN:COG4946;sp|O14974|MYPT1_HUMAN:COG5276;tr|E7EMB3|E7EMB3_HUMAN:COG3662
T	Signal transduction mechanisms	8	sp|O14950|ML12B_HUMAN:COG5126;sp|P00533|EGFR_HUMAN:COG0515,COG0666,COG5616;sp|Q9ULV4|COR1C_HUMAN:COG5635,COG2208,COG1409,COG0515;tr|F6UT28|F6UT28_HUMAN:COG0515,COG5635;sp|O14974|MYPT1_HUMAN:COG0666;tr|G8JLA2|G8JLA2_HUMAN:COG5126;tr|E7EMB3|E7EMB3_HUMAN:COG5126;tr|F8VYE8|F8VYE8_HUMAN:COG0639,COG1409
U	Intracellular trafficking, secretion, and vesicular transport	5	sp|P19338|NUCL_HUMAN:COG1096;tr|F6UT28|F6UT28_HUMAN:COG0823;sp|P00533|EGFR_HUMAN:COG5010;tr|E7EQV3|E7EQV3_HUMAN:COG1096;sp|P05556|ITB1_HUMAN:COG0823
V	Defense mechanisms	2	sp|P21589|5NTD_HUMAN:COG0737;sp|P06756|ITAV_HUMAN:COG1680
W	Extracellular structures	1	sp|P00533|EGFR_HUMAN:COG5010,COG3063
Z	Cytoskeleton	4	sp|Q562R1|ACTBL_HUMAN:COG5277;sp|P60709|ACTB_HUMAN:COG5277;sp|P63261|ACTG_HUMAN:COG5277;sp|P62736|ACTA_HUMAN:COG5277
